# Supplementary material for: Comparative Cell Surface Proteomic Analysis of the Primary Human T Cell and Monocyte Responses to Type I Interferon
Source: Front Immunol. 2021 Feb 8;12:600056. doi: 10.3389/fimmu.2021.600056 (PMC7897682; doi:10.3389/fimmu.2021.600056)
Supplement: Supplementary file 2 [file Table_1.xlsx]

## Sheet: Data
						Number of Peptides				Gene Ontology annotations									Primary CD14+ Monocytes: Fold change upon stimulation with IFNa2a						Primary CD4+ T cells: Fold change upon stimulation with IFNa2a						Primary Pan-Monocytes: Fold change upon stimulation with IFNa2a			THP-1 Fold change upon stimulation with IFNa2a	Normalised S:N values for primary CD14+ Monocytes +/- IFNa2a										Normalised S:N values for primary CD4+ T cells +/- IFNa2a
Protein Id		Uniprot-L	Uniprot-S	Gene Symbol	Description	CD14+ Monocytes	CD4+ T cells	Pan-Monocytes	THP-1	M	PM	IPM	CS	XC	Nuc	ShG	PM Annotated?	Number of Isoforms	Donor 1	Donor 2	Donor 3	Donor 4	Donor 5	Average	Donor 6	Donor 7	Donor 8	Donor 9	Donor 10	Average	Donor 11	Donor 12	Average	THP-1 FC	Donor 1 + IFN	Donor 1 Unstimulated	Donor 2 + IFN	Donor 2 Unstimulated	Donor 3 + IFN	Donor 3 Unstimulated	Donor 4 + IFN	Donor 4 Unstimulated	Donor 5 + IFN	Donor 5 Unstimulated	Donor 6 + IFN	Donor 6 Unstimulated	Donor 7 + IFN	Donor 7 Unstimulated	Donor 8 + IFN
sp|P08575|PTPRC_HUMAN		P08575	P08575	PTPRC	Receptor-type tyrosine-protein phosphatase C	137	190	155	185	M	PM		CS				Yes	1	1.04765	1.10169	1.36161	0.707684	1.17242	1.07821	0.65941	1.26748	0.783874	0.94039	0.988573	0.927945	0.961375	1.10869	1.03503	1.12277	23180.4	22126.2	25190.6	22865.4	19867.3	14591	19979.5	28232.3	18917.7	16135.6	9896.28	15007.8	51386.6	40542.4	17537.6
sp|P16070|CD44_HUMAN		P16070	P16070	CD44	CD44 antigen	312	48	53	67	M	PM		CS				Yes	1	0.732948	0.74211	0.799236	0.838795	0.784761	0.77957	0.741274	1.02639	0.926101	0.933435	1.08915	0.94327	1.00002	0.969351	0.984684	1.00964	36153.4	49326.1	46426.9	62560.6	47353	59247.9	59409.1	70826.8	55644	70905.7	10414.8	14049.8	11326.3	11035.1	7223.3
sp|P15144|AMPN_HUMAN		P15144	P15144	ANPEP	Aminopeptidase N	109	2	111	144	M	PM			XC			Yes	1	0.528133	0.72317	0.627163	0.900662	0.700374	0.6959	1.55592	0.84093	0.793314	0.531594	1.10353	0.965058	0.914874	0.906159	0.910516	1.07142	11769.3	22284.8	20966	28991.9	10460.5	16679	16786.6	18638.1	10375.9	14814.8	117.405	75.4572	64.3168	76.483	105.272
sp|P05107|ITB2_HUMAN		P05107	P05107	ITGB2	Integrin beta-2	111	48	105	90	M	PM		CS	XC			Yes	1	0.783704	1.01658	1.04475	0.999147	0.762128	0.921261	0.697806	1.03983	0.885192	0.967783	1.30078	0.978279	1.10188	1.19264	1.14726	1.06503	21313.4	27195.7	24400.9	24002.9	13840.2	13247.4	13737.2	13748.9	11836.7	15531.1	2844.16	4075.86	5311.63	5108.17	2460.53
sp|P05556|ITB1_HUMAN		P05556	P05556	ITGB1	Integrin beta-1	78	37	61	87	M	PM		CS				Yes	1	0.573412	0.694576	0.746993	0.702678	0.643825	0.672297	0.80487	1.0532	0.980332	0.911945	1.20878	0.991824	0.899562	0.85822	0.878891	0.99201	10276.9	17922.4	12046.8	17344.1	9760.26	13066.1	10784.9	15348.3	10287.5	15978.7	2697.16	3351.05	5377.63	5106.01	3218.99
sp|Q07954|LRP1_HUMAN		Q07954	Q07954	LRP1	Prolow-density lipoprotein receptor-related protein 1	94	0	154	3	M	PM						Yes	1	0.442984	0.409669	0.3989	0.349553	0.379207	0.396063							0.585255	0.618835	0.602045	0.722376	9183.35	20730.6	12429.4	30340	7558.1	18947.4	7849.2	22455	10822.1	28538.9	0	0	0	0	0
sp|P16284|PECA1_HUMAN		P16284	P16284	PECAM1	Platelet endothelial cell adhesion molecule	46	14	75	108	M	PM			XC			Yes	2	0.805905	0.77687	0.850902	1.09764	0.76816	0.859896	0.774046	1.01213	0.867244	0.913022	1.07596	0.928482	0.85642	0.957465	0.906943	1.09733	8606.85	10679.7	8188.32	10540.1	7089.75	8332.05	4913.42	4476.34	5452.7	7098.39	608.31	785.884	1669.22	1649.21	665.877
sp|P20701-2|ITAL_HUMAN		P20701-2	P20701	ITGAL	Isoform 2 of Integrin alpha-L	45	41	57	87	M	PM		CS				Yes	1	0.994984	1.29696	0.883305	1.02149	0.949623	1.02927	0.79517	1.22372	0.881959	0.917732	1.14006	0.991728	0.930227	1.00921	0.969721	1.05728	9588.79	9637.13	11434	8815.96	5536.54	6267.98	7978.04	7810.19	7082.79	7458.52	1943.71	2444.39	6599.48	5392.97	2598.03
sp|P11215-2|ITAM_HUMAN		P11215-2	P11215	ITGAM	Isoform 2 of Integrin alpha-M	68	0	81	63	M	PM		CS	XC	Nuc		Yes	1	0.795306	1.16256	1.0395	1.26349	0.749413	1.00206							1.20274	1.27895	1.24085	0.982996	12689.8	15955.9	15701.3	13505.8	6727.62	6471.96	5667.69	4485.73	3524.57	4703.1	0	0	0	0	0
sp|O15031|PLXB2_HUMAN		O15031	O15031	PLXNB2	Plexin-B2	38	0	69	93	M	PM		CS				Yes	1	0.697551	0.916506	1.13621	0.950248	0.839996	0.908102							1.06428	0.927799	0.996038	0.856675	5809.63	8328.6	6696.63	7306.7	5036.19	4432.46	2556.98	2690.86	3328.79	3962.86	0	0	0	0	0
sp|O60449-2|LY75_HUMAN		O60449-2	O60449	LY75	Isoform 2 of Lymphocyte antigen 75	20	13	58	105	M	PM						Yes	1	0.705434	0.96088	1.44691	1.32565	0.8604	1.05985	0.681451	1.24732	0.906715	0.942166	0.898404	0.935211	0.934088	0.854666	0.894377	1.01369	4861.28	6891.19	8190.47	8523.92	2827.62	1954.25	1518.03	1145.12	1195.03	1388.92	727.439	1067.49	1834.27	1470.57	725.063
				HLA-A	HLA class I histocompatibility antigen (HLA-A) combined data	52	45	46	43	M	PM		CS				Yes	1	1.90137	2.33341	2.10638	2.14612	2.03349	2.10415	0.976517	1.30532	1.02906	1.11512	1.57788	1.20078	1.97269	1.54287	1.75778	1.57903	15384.4	8091.21	16576.5	7104	19882.2	9439.08	13948.8	6499.54	11576	5692.67	2520.75	2581.37	11234.1	8606.39	2115.76
sp|P02786|TFR1_HUMAN		P02786	P02786	TFRC	Transferrin receptor protein 1	13	5	14	144	M	PM		CS	XC			Yes	1	1.43244	1.62078	1.00565	0.825798	0.914373	1.15981	1.23279	1.10085	1.35264	0.72067	1.22911	1.12721	1.4365	1.13341	1.28495	1.50823	2423.56	1691.91	1260.05	777.43	1863.67	1853.2	4620.7	5595.44	4858.38	5313.35	384.674	312.035	438.544	398.367	365.305
sp|Q12913|PTPRJ_HUMAN		Q12913	Q12913	PTPRJ	Receptor-type tyrosine-protein phosphatase eta	47	9	63	47	M	PM		CS				Yes	1	1.10314	1.23101	1.14617	1.195	1.27249	1.18956	0.910014	0.952737	0.862662	0.773034	1.03731	0.907151	1.1258	0.992266	1.05903	1.06614	7447.82	6751.5	9043.13	7346.09	8446.93	7369.71	10908.1	9128.1	10294.2	8089.86	170.964	187.87	287.068	301.309	289.623
sp|P68032|ACTC_HUMAN		P68032	P68032	ACTC1	Actin, alpha cardiac muscle 1	40	70	34	18	M				XC			Yes	1	1.54267	0.971689	1.00901	0.895257	0.862107	1.05615	1.36844	0.999688	0.786316	0.982844	1.14759	1.05698	0.725887	0.722319	0.724103	0.927448	8012.68	5194.02	7748.2	7973.96	10284.4	10192.6	7625.69	8517.87	9047.79	10495	8797.99	6429.23	17164.1	17169.5	15440.1
sp|P16150|LEUK_HUMAN		P16150	P16150	SPN	Leukosialin	38	37	21	55	M	PM		CS	XC			Yes	1	0.868713	1.0103	0.895464	0.928543	1.07304	0.955211	0.971944	1.29163	0.960327	0.938454	1.1785	1.06817	0.897177	0.979578	0.938378	0.962957	5615.27	6463.9	5555.17	5498.54	4643.04	5185.07	7996.95	8612.36	7425.53	6920.12	3131.37	3221.76	6448.51	4992.55	3287.79
sp|P32942|ICAM3_HUMAN		P32942	P32942	ICAM3	Intercellular adhesion molecule 3	44	38	32	37	M	PM						Yes	1	0.822601	0.912602	1.25644	1.13762	0.89097	1.00405	0.640411	0.989318	0.926173	1.08069	1.22187	0.971692	1.15404	1.17615	1.16509	1.07024	8972.33	10907.3	9133.25	10007.9	7959.05	6334.6	8629.25	7585.33	7438.26	8348.5	5906.02	9222.25	7096.85	7173.48	3514.99
sp|P21333|FLNA_HUMAN		P21333	P21333	FLNA	Filamin-A	39	65	45	1	M	PM			XC	Nuc		Yes	1	1.24856	0.923825	0.973566	0.841015	0.956952	0.988784	1.10242	0.820545	0.837848	0.821115	1.11672	0.93973	0.828818	0.699262	0.76404	0.986194	5386.08	4313.82	5579.25	6039.29	7709.48	7918.81	5644.44	6711.46	6407.72	6695.96	4142.34	3757.51	4304.39	5245.77	5340.75
sp|P11717|MPRI_HUMAN		P11717	P11717	IGF2R	Cation-independent mannose-6-phosphate receptor	24	0	36	89	M	PM		CS				Yes	1	0.830451	0.727947	0.925334	0.807151	0.475716	0.75332							1.01467	0.973882	0.994276	1.02172	3461.58	4168.32	2033.27	2793.16	2445.94	2643.3	2674.03	3312.92	2323.19	4883.57	0	0	0	0	0
sp|Q93033|IGSF2_HUMAN		Q93033	Q93033	CD101	Immunoglobulin superfamily member 2	45	26	63	12	M	PM						Yes	1	0.822528	0.920079	0.959761	1.18108	0.86556	0.949802	0.788183	1.06471	0.899948	0.880326	1.17035	0.960704	1.02006	0.91358	0.966819	0.803562	7353.81	8940.5	12625.2	13721.9	8480.89	8836.46	8326.34	7049.76	8224.15	9501.54	1172.32	1487.36	1917.03	1800.51	1703.81
sp|P05362|ICAM1_HUMAN		P05362	P05362	ICAM1	Intercellular adhesion molecule 1	45	2	55	43	M	PM		CS	XC			Yes	1	1.04175	1.44766	1.73707	1.12224	1.01105	1.27195	0.922393	1.03879	0.955036	0.857148	1.03735	0.962144	1.29979	1.11469	1.20724	1.77253	6088.79	5844.76	5882.05	4063.15	8173.19	4705.15	8278.33	7376.61	7995.84	7908.49	73.4927	79.6761	85.2122	82.0306	92.2168
sp|P08195-4|4F2_HUMAN		P08195-4	P08195	SLC3A2	Isoform 4 of 4F2 cell-surface antigen heavy chain	14	23	41	66	M	PM		CS		Nuc		Yes	1	0.970315	1.19233	0.840768	0.973917	1.12706	1.02088	1.22047	1.16082	0.821941	0.976372	1.05547	1.04701	0.982295	1.07623	1.02926	1.06832	2593.16	2672.49	1848.13	1550.02	1579.34	1878.45	2695.7	2767.9	2707.04	2401.86	1039.9	852.052	1551.38	1336.45	842.812
sp|P05023-4|AT1A1_HUMAN		P05023-4	P05023	ATP1A1	Isoform 4 of Sodium/potassium-transporting ATPase subunit alpha-1	25	19	38	61	M	PM			XC			Yes	1	0.910632	1.01877	1.02098	0.94606	1.0097	0.981229	0.886547	0.991605	0.8691	0.99513	1.13414	0.975305	0.901759	0.789532	0.845645	0.956486	2660.28	2921.35	2748.58	2697.93	3620.42	3546.03	4202.58	4442.19	4502.29	4459.02	501.134	565.265	1111.08	1120.49	860.915
sp|P08648|ITA5_HUMAN		P08648	P08648	ITGA5	Integrin alpha-5	40	12	44	41	M	PM		CS				Yes	1	0.629071	0.90379	0.853922	0.640381	0.754182	0.756269	0.8893	0.944258	0.908081	0.916896	1.13228	0.958164	0.979659	0.914498	0.947078	1.0144	4779.09	7597.07	5928.38	6559.46	4687.96	5489.92	4357.71	6804.87	4845.24	6424.49	420.773	473.151	632.629	669.974	494.146
sp|Q8NHL6-3|LIRB1_HUMAN		Q8NHL6-3	Q8NHL6	LILRB1	Isoform 3 of Leukocyte immunoglobulin-like receptor subfamily B member 1	51	0	51	33	M	PM			XC			Yes	2	1.0475	1.37821	1.30574	1.29916	1.04704	1.21553							1.28233	1.21127	1.2468	1.08931	11817.7	11281.8	13026.7	9451.95	9123.03	6986.86	13755.1	10587.7	8729.6	8337.37	0	0	0	0	0
				HLA-DRB1	HLA class II histocompatibility antigen (HLA-DRB1) combined data	60	3	29	35	M	PM						Yes	1	1.65825	2.66746	1.52004	1.70975	2.05746	1.92259	1.02266	1.06139	0.960894	1.10596	1.29705	1.08959	1.70052	1.71118	1.70585	1.2538	16685.7	10062.2	13649.4	5116.98	6995.43	4602.15	9878.76	5777.89	20315.4	9874.03	27.5127	26.9031	84.6817	79.7839	29.6052
sp|P13612|ITA4_HUMAN		P13612	P13612	ITGA4	Integrin alpha-4	7	21	27	67	M	PM		CS				Yes	1	0.854946	1.16846	0.847935	1.14461	0.9446	0.992112	0.915685	1.1044	0.950443	0.935024	1.36042	1.0532	1.06858	0.946824	1.0077	0.96427	3601.86	4212.97	3183.42	2724.44	1189.53	1402.85	1073.14	937.555	1311.35	1388.26	1078.59	1177.9	2542.97	2302.57	1192.89
sp|P23229|ITA6_HUMAN		P23229	P23229	ITGA6	Integrin alpha-6	17	31	33	36	M	PM		CS				Yes	2	0.74779	0.601586	0.88525	0.998377	0.947039	0.836009	0.74827	1.04172	0.923083	0.960594	1.12581	0.959895	0.86894	0.952179	0.91056	0.931925	2881.63	3853.53	1874.83	3116.47	2848.05	3217.23	1485.66	1488.07	2723.65	2875.96	1228.46	1641.74	2211.81	2123.23	1526.97
sp|Q4KMQ2-2|ANO6_HUMAN		Q4KMQ2-2	Q4KMQ2	ANO6	Isoform 2 of Anoctamin-6	15	8	36	57	M	PM		CS				Yes	1	0.784902	1.02846	1.04414	0.952587	0.910621	0.944141	0.692252	1.07255	0.851821	1.03739	0.836541	0.898111	1.18163	1.16427	1.17295	0.923551	3014.28	3840.33	2978.97	2896.54	2663.37	2550.78	3645.94	3827.41	3052.05	3351.61	359.951	519.971	843.162	786.127	382.045
sp|O60603|TLR2_HUMAN		O60603	O60603	TLR2	Toll-like receptor 2	36	0	45	31	M	PM		CS				Yes	1	0.844968	0.916351	0.699086	0.755054	0.967378	0.836567							0.792716	1.14097	0.966844	1.10754	7759.43	9183.11	7426.53	8104.46	5959.38	8524.53	5595.6	7410.87	8456.38	8741.55	0	0	0	0	0
				HLA-C	HLA class I histocompatibility antigen (HLA-C) combined data	30	25	22	34	M	PM		CS				Yes	1	1.48444	1.85197	1.72729	1.77893	1.53596	1.67572	1.01822	1.54518	1.10432	1.29575	1.6177	1.31623	1.74728	1.68922	1.71825	1.36061	7501	5053.07	10419.4	5626.11	5859.57	3392.36	9784.57	5500.26	4539.37	2955.4	2079.54	2042.32	3211.59	2078.45	967.825
				HLA-B	HLA class I histocompatibility antigen (HLA-B) combined data	36	21	32	22	M	PM		CS				Yes	1	1.81933	2.48115	1.84663	2.14563	2.08196	2.07494	0.912903	1.55814	1.19626	1.40847	1.70154	1.35546	1.5007	1.63645	1.56858	1.40369	8605.15	4729.83	5797.71	2336.7	5699.32	3086.33	9711.61	4526.22	6778.18	3255.68	1879.29	2058.59	2409.23	1546.22	1104.72
sp|P04114|APOB_HUMAN		P04114	P04114	APOB	Apolipoprotein B-100	0	111	0	0	M	PM			XC			Yes	1							0.881287	0.527061	1.16357	0.96496	1.09874	0.927122					0	0	0	0	0	0	0	0	0	0	12575.8	14269.8	6102.3	11578	10781.6
sp|P08514|ITA2B_HUMAN		P08514	P08514	ITGA2B	Integrin alpha-IIb	48	6	56	0	M	PM		CS				Yes	1	0.764729	0.471402	0.913014	0.979362	0.880826	0.801867		0.897154	0.978999	0.952907	0.943502	0.94314	0.949213	0.975308	0.962261		6928.61	9060.22	4025.83	8540.13	11100.4	12158	3681.82	3759.4	5449.13	6186.38	37.0535	51.9293	173.783	193.705	141.124
sp|P33527|MRP1_HUMAN		P33527	P33527	ABCC1	Multidrug resistance-associated protein 1	15	7	36	51	M	PM						Yes	1	1.11876	1.33132	1.06127	1.11774	0.978794	1.12158	0.671982	1.00203	0.967479	0.839716	1.00217	0.896675	1.02781	0.92421	0.976012	0.990312	2011.36	1797.84	2579.02	1937.2	2122.81	2000.25	2725.25	2438.19	3151.6	3219.88	143.299	213.249	372.1	371.347	216.341
sp|Q9Y4D7|PLXD1_HUMAN		Q9Y4D7	Q9Y4D7	PLXND1	Plexin-D1	22	0	34	53	M	PM						Yes	1	1.15581	1.23933	1.24332	1.33274	1.00716	1.19567							1.29267	1.03602	1.16434	0.940395	3665.83	3171.66	4726.07	3813.42	2757.07	2217.5	4287.86	3217.33	2952.92	2931.93	0	0	0	0	0
sp|P11169|GTR3_HUMAN		P11169	P11169	SLC2A3	Solute carrier family 2, facilitated glucose transporter member 3	53	5	37	11	M	PM						Yes	1	0.775166	0.657144	0.536248	0.574593	0.818988	0.672428	0.782984	1.02375	1.44101	1.16417	1.46132	1.17465	0.968163	1.09863	1.0334	1.05071	6111.53	7884.16	3128.45	4760.68	3053.3	5693.83	7086.43	12333	12927.4	15784.6	606.999	775.239	277.812	271.368	309.051
sp|P20702|ITAX_HUMAN		P20702	P20702	ITGAX	Integrin alpha-X	37	0	41	27	M	PM		CS				Yes	1	0.922881	1.14804	0.751261	0.911672	0.725712	0.891913							1.19823	1.29465	1.24644	0.992367	7958.06	8623.06	7445.67	6485.55	3465.26	4612.59	3973.86	4358.87	3552.61	4895.34	0	0	0	0	0
sp|P07355-2|ANXA2_HUMAN		P07355-2	P07355	ANXA2	Isoform 2 of Annexin A2	29	29	44	3	M	PM		CS	XC	Nuc		Yes	1	1.33996	1.08724	0.917272	1.08959	1.22574	1.13196	1.40314	0.925564	0.856175	0.682968	1.11466	0.996502	1.21854	1.06838	1.14346	1.02745	5805.64	4332.69	5415.65	4981.09	4968.84	5416.97	5967.75	5477.08	5809.64	4739.71	4675.98	3332.52	3226.68	3486.18	4508.93
sp|Q13740-2|CD166_HUMAN		Q13740-2	Q13740	ALCAM	Isoform 2 of CD166 antigen	13	2	23	67	M	PM						Yes	1	0.808843	1.17763	1.55838	1.47213	1.09238	1.22187	0.80273	1.01857	0.937196	0.946411	1.00705	0.942392	1.08306	0.998578	1.04082	0.888709	2892.36	3575.92	4657.9	3955.3	3377.09	2167.05	2917.35	1981.72	2419.7	2215.08	33.9859	42.3379	88.6391	87.0228	51.9961
sp|Q92854|SEM4D_HUMAN		Q92854	Q92854	SEMA4D	Semaphorin-4D	15	21	17	50	M	PM			XC			Yes	1	1.00618	3.09525	1.37409	1.06271	0.691348	1.44592	0.639266	1.09793	0.841959	0.870902	1.06197	0.902404	0.968955	0.901531	0.935243	1.31629	2183.07	2169.66	7933.55	2563.14	2737.1	1991.94	1611.4	1516.32	1683	2434.37	800.995	1252.99	4002.86	3645.82	1469.32
sp|Q09666|AHNK_HUMAN		Q09666	Q09666	AHNAK	Neuroblast differentiation-associated protein AHNAK	29	28	34	11	M	PM				Nuc		Yes	1	1.35908	0.943778	0.798341	0.921652	1.93942	1.19246	1.56121	0.849091	0.916031	0.645785	0.980295	0.990483	0.979871	0.836391	0.908131	0.977585	9604.97	7067.25	8501.18	9007.6	8307.93	10406.5	6951.72	7542.68	6870.42	3542.51	2433.48	1558.71	1210.27	1425.38	2073.49
sp|P11021|GRP78_HUMAN		P11021	P11021	HSPA5	78 kDa glucose-regulated protein	21	25	25	28	M	PM		CS		Nuc		Yes	1	1.13591	0.926131	1.00342	1.08701	0.983172	1.02713	1.58541	0.856511	1.33844	0.754093	1.15798	1.13849	0.972991	0.676693	0.824842	1.01476	5394.52	4749.08	4559.51	4923.17	6849.03	6825.72	8464.27	7786.78	7537.22	7666.23	2653.48	1673.69	1290.93	1507.2	2968.27
sp|P00738|HPT_HUMAN		P00738	P00738	HP	Haptoglobin	31	26	41	0					XC			Yes	1	0.841624	1.01428	1.16579	1.54081	0.55739	1.02398	0.891799	0.8338	0.916061	0.97172	0.946719	0.91202	1.19606	1.07266	1.13436		5500.97	6536.14	4203.38	4144.18	9661.95	8287.94	2929.11	1901.02	1875.31	3364.45	4393.16	4926.18	1383.98	1659.85	2161.1
sp|Q9Y490|TLN1_HUMAN		Q9Y490	Q9Y490	TLN1	Talin-1	21	32	34	8	M	PM		CS	XC			Yes	1	1.24169	0.946866	1.03062	0.839319	1.00966	1.01363	1.15841	1.04296	1.06559	0.839204	1.3053	1.08229	1.05815	0.7474	0.902773	0.92555	4275.33	3443.15	4904.48	5179.69	7129.18	6917.39	4741.61	5649.35	7215.17	7146.16	651.047	562.017	2267.43	2174.04	1670.37
sp|P35579|MYH9_HUMAN		P35579	P35579	MYH9	Myosin-9	8	34	3	48	M	PM				Nuc		Yes	1	1.51073	1.07262	0.945675	0.857784	1.57627	1.19262	1.20631	0.801394	0.833621	1.22607	1.01786	1.01705	0.939689	0.773178	0.856434	0.854984	3054.17	2021.65	3446.63	3213.28	3716.69	3930.2	2602.45	3033.93	2537.93	1610.09	2591.24	2148.07	1863.99	2325.93	2739.73
sp|O15394|NCAM2_HUMAN		O15394	O15394	NCAM2	Neural cell adhesion molecule 2	0	0	1	92	M	PM						Yes	1													0.154019	1.04032	0.597171	0.946935	0	0	0	0	0	0	0	0	0	0	0	0	0	0	0
sp|P35613|BASI_HUMAN		P35613	P35613	BSG	Basigin	20	13	21	38	M	PM						Yes	1	0.88434	1.04188	0.752858	0.947115	0.805042	0.886248	0.653416	1.08947	0.926862	0.955272	1.13028	0.951058	0.764626	0.954729	0.859677	0.97348	5569.5	6297.91	5839.71	5604.96	4467.31	5933.8	6935.13	7322.37	6014.07	7470.5	877.145	1342.4	1392.99	1278.6	757.049
sp|P18433|PTPRA_HUMAN		P18433	P18433	PTPRA	Receptor-type tyrosine-protein phosphatase alpha	9	7	16	60	M	PM						Yes	1	0.929555	1.14855	0.795636	0.85153	0.976859	0.940425	0.775587	1.10499	0.90247	0.870163	1.23548	0.977739	1.02232	1.02801	1.02517	0.982061	1509.41	1623.8	2038.24	1774.62	1904.09	2393.17	2401.34	2820.03	2402.83	2459.75	71.771	92.5377	645.883	584.512	259.945
sp|P05106|ITB3_HUMAN		P05106	P05106	ITGB3	Integrin beta-3	34	0	56	0	M	PM		CS		Nuc		Yes	1	0.648024	0.454844	1.25491	0.941172	0.828638	0.825517							0.821349	0.99392	0.907635		5350.37	8256.43	2771.13	6092.49	8815.23	7024.62	2834.35	3011.51	4066.35	4907.28	0	0	0	0	0
sp|P78324-2|SHPS1_HUMAN		P78324-2	P78324	SIRPA	Isoform 2 of Tyrosine-protein phosphatase non-receptor type substrate 1	36	4	32	18	M	PM						Yes	2	0.968063	1.2716	1.19012	1.2431	1.09151	1.15288	0.752619	1.06214	0.985336	0.957774	0.980768	0.947727	1.14915	0.981319	1.06523	0.976535	6960.78	7190.42	5652.14	4444.89	9487.3	7971.73	9497.23	7639.98	7234.41	6627.87	324.014	430.515	195.212	183.791	223.615
sp|Q9NPH3|IL1AP_HUMAN		Q9NPH3	Q9NPH3	IL1RAP	Interleukin-1 receptor accessory protein	19	2	21	45	M	PM			XC			Yes	1	0.617273	0.666445	0.448401	0.41071	0.549434	0.538453	3.15889	1.20897	0.896917	0.896463	1.22757	1.47776	0.749939	0.930365	0.840152	1.01889	2011.15	3258.13	1812.87	2720.21	1413.91	3153.22	2037.25	4960.33	2197.88	4000.26	46.208	14.6279	54.7982	45.3265	22.5665
sp|P19440|GGT1_HUMAN		P19440	P19440	GGT1	Gamma-glutamyltranspeptidase 1	23	10	18	35	M	PM			XC			Yes	1	0.975567	1.13867	1.00267	1.09556	0.944648	1.03142	0.863057	1.04388	0.946272	0.914616	1.15137	0.983838	1.14849	0.982759	1.06562	0.934264	7212.06	7392.69	4582.7	4024.6	5193.44	5179.61	7509.24	6854.27	4861.87	5146.75	471.647	546.484	896.468	858.785	688.781
sp|O60486|PLXC1_HUMAN		O60486	O60486	PLXNC1	Plexin-C1	27	1	54	2	M	PM						Yes	1	0.884404	1.21199	1.09433	1.26928	1.07316	1.10663	0.817816	0.565455	0.931236			0.771502	0.942949	1.01367	0.978312	1.00383	7673.08	8675.99	9133.75	7536.18	5927.65	5416.71	6416.67	5055.35	5583.42	5202.77	9.07473	11.0963	18.588	32.8726	21.1357
sp|P10586|PTPRF_HUMAN		P10586	P10586	PTPRF	Receptor-type tyrosine-protein phosphatase F	0	0	0	84	M	PM						Yes	1																0.905178	0	0	0	0	0	0	0	0	0	0	0	0	0	0	0
sp|P13591|NCAM1_HUMAN		P13591	P13591	NCAM1	Neural cell adhesion molecule 1	1	0	2	80	M	PM		CS				Yes	2	0.660349	1.16381	0.641628	0.653581		0.779842							0.755253	1.05267	0.903962	0.939761	37.6272	56.9808	54.9851	47.2458	65.9434	102.775	56.1159	85.8591	91.6891	6.66072	0	0	0	0	0
sp|P02787|TRFE_HUMAN		P02787	P02787	TF	Serotransferrin	23	14	45	1	M	PM		CS	XC			Yes	1	0.790561	0.93261	1.20684	1.21129	0.741216	0.976504	1.1261	1.31662	0.947777	0.963714	1.22874	1.11659	0.909656	0.877288	0.893472	0.941987	9892.35	12513.1	6070.63	6509.29	10279.9	8517.99	4110.83	3393.76	2530.71	3414.27	2093.72	1859.27	1030.29	782.528	1219.98
sp|P04920|B3A2_HUMAN		P04920	P04920	SLC4A2	Anion exchange protein 2	15	11	18	38	M	PM						Yes	1	0.988421	1.03876	0.768148	0.78292	1.11605	0.93886	0.99224	1.01802	0.903631	0.758959	1.20511	0.975591	0.938776	0.893941	0.916359	0.954772	1117.79	1130.89	1555.5	1497.46	1764.46	2297.03	1946.09	2485.69	2771.52	2483.33	220.2	221.922	787.988	774.042	462.355
sp|P28907|CD38_HUMAN		P28907	P28907	CD38	ADP-ribosyl cyclase/cyclic ADP-ribose hydrolase 1	15	5	20	42	M	PM		CS		Nuc		Yes	1	2.54251	3.68068	5.93722	4.67603	2.55601	3.87849	0.871372	1.06164	1.01521	0.882246	1.34981	1.03606	2.68421	2.14045	2.41233	1.18379	5181.55	2037.96	5143.09	1397.32	3400.89	572.809	2756.26	589.443	1668.94	652.949	107.344	123.189	184.3	173.599	94.9632
sp|P04839|CY24B_HUMAN		P04839	P04839	CYBB	Cytochrome b-245 heavy chain	31	0	31	17	M	PM						Yes	1	1.41796	1.86318	1.43506	1.33725	1.60253	1.5312							1.54567	1.65832	1.60199	1.28767	8799.28	6205.58	8395.97	4506.27	7848.05	5468.79	12531.6	9371.12	11412.8	7121.7	0	0	0	0	0
sp|P17813|EGLN_HUMAN		P17813	P17813	ENG	Endoglin	10	0	30	38	M	PM		CS	XC			Yes	1	0.41835	0.455077	1.21426	0.906569	0.523581	0.703567							0.708314	0.733661	0.720987	1.27204	1101.59	2633.19	1226.07	2694.2	1222.77	1007.01	834.884	920.928	647.899	1237.44	0	0	0	0	0
sp|O15439|MRP4_HUMAN		O15439	O15439	ABCC4	Multidrug resistance-associated protein 4	5	0	9	62	M	PM						Yes	1	1.018	1.11928	0.940305	0.988913	0.982855	1.00987							1.01223	0.878425	0.945329	0.855748	1844.89	1812.27	1654.84	1478.49	2001.62	2128.7	2034.53	2057.34	2593.77	2639.02	0	0	0	0	0
sp|Q8NHJ6-3|LIRB4_HUMAN		Q8NHJ6-3	Q8NHJ6	LILRB4	Isoform 3 of Leukocyte immunoglobulin-like receptor subfamily B member 4	22	0	18	36	M	PM						Yes	2	1.999	2.25638	2.48429	2.29204	2.12324	2.23099							1.74122	1.79466	1.76794	1.2567	5942.71	2972.83	6477.45	2870.73	3380.98	1360.94	4864.39	2122.29	3207.67	1510.75	0	0	0	0	0
sp|P06213|INSR_HUMAN		P06213	P06213	INSR	Insulin receptor	3	1	6	65	M	PM						Yes	1	0.681904	0.763948	0.618945	0.518789	0.817922	0.680302	1.35394	0.78922	0.748576	0.701051	0.890204	0.896597	0.758083	0.731861	0.744972	1.02303	602.719	883.877	619.847	811.373	553.37	894.053	621.701	1198.37	940.221	1149.52	31.7709	23.4656	23.1758	29.3654	21.6374
sp|O14672|ADA10_HUMAN		O14672	O14672	ADAM10	Disintegrin and metalloproteinase domain-containing protein 10	12	3	28	32	M	PM		CS		Nuc		Yes	1	0.582103	1.06911	1.26423	0.910135	0.738269	0.912769	0.579412	1.21369	0.835672	0.87705	0.990072	0.89918	0.8431	0.982668	0.912884	0.928609	3022.27	5191.99	2728.3	2551.93	2396.22	1895.4	2897.44	3183.52	2077.66	2814.23	97.859	168.894	211.915	174.603	81.1519
sp|Q9Y624|JAM1_HUMAN		Q9Y624	Q9Y624	F11R	Junctional adhesion molecule A	15	7	22	31	M	PM						Yes	1	0.873609	1.00438	1.01683	1.13909	0.848409	0.976465	0.765418	0.798821	1.06651	0.945044	1.04623	0.924404	0.940417	1.03255	0.986482	0.894369	3850.75	4407.86	2595.5	2584.18	3558.79	3499.87	2868.96	2518.64	2505.39	2953.05	359.182	469.263	268.673	336.337	273.211
sp|P54709|AT1B3_HUMAN		P54709	P54709	ATP1B3	Sodium/potassium-transporting ATPase subunit beta-3	12	9	21	32	M	PM						Yes	1	0.715494	1.01451	0.999131	0.882503	0.875072	0.897342	0.706641	1.07558	0.950231	0.900829	1.05229	0.937113	0.839521	1.02377	0.931643	0.966178	2969.43	4150.19	2554.87	2518.32	1946.25	1947.94	2840.32	3218.48	2387.73	2728.61	775.959	1098.09	1457.38	1354.97	759.44
sp|P78536|ADA17_HUMAN		P78536	P78536	ADAM17	Disintegrin and metalloproteinase domain-containing protein 17	18	3	26	27	M	PM		CS				Yes	1	0.688422	0.988468	1.12307	0.947909	0.740499	0.897674	0.8679	1.00512	1.18726	0.853428	1.12175	1.00709	1.05109	1.00988	1.03048	1.14414	2808.24	4079.24	3568.95	3610.59	3010.01	2680.16	2576.09	2717.65	2451.19	3310.19	26.2688	30.2671	54.9403	54.6603	31.8569
sp|Q9H7F0|AT133_HUMAN		Q9H7F0	Q9H7F0	ATP13A3	Probable cation-transporting ATPase 13A3	15	0	32	25	M	PM						Yes	1	0.6401	0.698111	0.608391	0.594633	0.829179	0.674083							0.843507	0.756639	0.800073	0.843974	990.618	1547.6	1268.3	1816.75	1560.22	2564.51	1856.49	3122.07	2831.23	3414.5	0	0	0	0	0
sp|P04083|ANXA1_HUMAN		P04083	P04083	ANXA1	Annexin A1	24	20	14	12	M	PM		CS	XC	Nuc		Yes	1	1.06638	0.772162	0.753058	0.865107	1.04702	0.900746	1.07834	0.985128	1.01208	0.815164	1.1183	1.0018	1.17231	0.760391	0.966351	0.992019	4290.38	4023.31	3000.11	3885.34	3684.87	4893.21	3467.1	4007.71	4555.46	4350.88	734.2	680.859	770.678	782.313	1835.95
sp|Q9Y666|S12A7_HUMAN		Q9Y666	Q9Y666	SLC12A7	Solute carrier family 12 member 7	17	3	18	31	M	PM						Yes	1	1.05125	1.20322	0.836447	0.925212	1.04288	1.0118	0.459477	1.58136	0.946775	1.40887	0.628196	1.00494	0.980611	1.04415	1.01238	1.1544	2605.62	2478.58	2273	1889.1	1808.89	2162.59	3374.56	3647.34	2572.35	2466.57	57.3437	124.802	278.968	176.41	78.0331
sp|Q9UIW2|PLXA1_HUMAN		Q9UIW2	Q9UIW2	PLXNA1	Plexin-A1	5	8	3	53	M	PM				Nuc		Yes	1	0.590097	1.0798	0.996979	0.801632	1.71671	1.03704	0.96398	1.05761	0.99046	0.826899	1.17014	1.00182	1.11316	0.807249	0.960203	0.996795	247.548	419.503	485.558	449.675	505.181	506.712	486.828	607.296	637.104	371.118	137.785	142.934	385.875	364.856	219.55
sp|P48960|CD97_HUMAN		P48960	P48960	CD97	CD97 antigen	7	2	23	37	M	PM			XC			Yes	1	1.04701	1.29256	1.23178	1.11535	1.05517	1.14838	0.760865	1.15795	1.09772	1.17218	1.58017	1.15378	0.938704	1.53324	1.23597	1.20466	2731.75	2609.09	2150.78	1663.97	1959.28	1590.61	3175.45	2847.04	2766.22	2621.58	105.944	139.242	142.946	123.447	89.7939
sp|P15529-2|MCP_HUMAN		P15529-2	P15529	CD46	Isoform B of Membrane cofactor protein	14	18	14	23	M	PM		CS				Yes	2	0.982412	1.20722	1.50508	1.2095	0.952021	1.17125	0.792206	0.936401	0.897008	0.904167	1.19956	0.945869	1.09385	1.08972	1.09178	1.01269	2742.76	2791.87	3996.54	3310.53	3053.34	2028.69	2716.63	2246.08	2151.04	2259.45	1954.48	2467.13	2550.99	2724.25	1815.94
sp|Q9NPY3|C1QR1_HUMAN		Q9NPY3	Q9NPY3	CD93	Complement component C1q receptor	13	0	28	27	M	PM		CS				Yes	1	0.256945	0.20048	0.194162	0.272635	0.442481	0.273341							0.453601	0.426681	0.440141	1.00159	670.749	2610.47	655.806	3271.17	607.066	3126.6	577.927	2119.78	2129.02	4811.55	0	0	0	0	0
sp|P08670|VIME_HUMAN		P08670	P08670	VIM	Vimentin	25	34	7	2	M	PM						Yes	1	1.44104	0.936653	1.0048	0.887592	1.21283	1.09658	1.5767	0.814746	0.960859	0.826012	0.957663	1.0272	0.933862	0.989766	0.961814	3.91928	5077.01	3523.15	6291.17	6716.66	8338.14	8298.3	4404.03	4961.77	4205.73	3467.69	4110.01	2606.71	2118.84	2600.61	3829.56
sp|P08183|MDR1_HUMAN		P08183	P08183	ABCB1	Multidrug resistance protein 1	0	6	2	60	M	PM		CS				Yes	1							0.850105	0.841094	1.06073	0.959865	1.15764	0.973888	1.37919	1.11436	1.24678	1.10438	0	0	0	0	0	0	0	0	0	0	93.0273	109.43	168.298	200.094	154.598
sp|Q5VTE0|EF1A3_HUMAN		Q5VTE0	Q5VTE0	EEF1A1P5	Putative elongation factor 1-alpha-like 3	12	24	13	18					XC	Nuc		Yes	1	1.51826	0.981047	0.976018	1.01695	1.4092	1.1803	1.07593	0.981159	1.13071	0.763457	1.10448	1.01115	0.783339	0.526085	0.654712	0.999887	2499.29	1646.16	2210.33	2253.03	3019.7	3093.89	3309.41	3254.23	3636.88	2580.81	1740.92	1618.06	5576.7	5683.78	5172.39
sp|Q9UIQ6|LCAP_HUMAN		Q9UIQ6	Q9UIQ6	LNPEP	Leucyl-cystinyl aminopeptidase	7	7	23	29	M	PM			XC			Yes	1	1.2486	1.42721	0.792433	1.05381	0.734581	1.05133	0.884006	1.29351	1.19634	1.18703	1.77268	1.26671	1.02355	1.19964	1.1116	0.863001	1473.78	1180.34	813.126	569.732	682.906	861.784	1205.15	1143.61	984.862	1340.71	213.863	241.924	169.063	130.701	161.954
sp|Q92692|NECT2_HUMAN		Q92692	Q92692	NECTIN2	Nectin-2	18	0	18	30	M	PM		CS				Yes	2	1.25908	1.49068	1.5928	1.46933	1.20067	1.40251							1.68757	1.47909	1.58333	0.981078	3796.47	3015.27	3474.17	2330.59	3309.84	2078	3977.87	2707.26	3543.4	2951.19	0	0	0	0	0
sp|P08174-7|DAF_HUMAN		P08174-7	P08174	CD55	Isoform 7 of Complement decay-accelerating factor	17	6	22	18	M	PM		CS	XC			Yes	1	0.904475	0.714344	1.80386	1.20116	1.01974	1.12872	0.752858	0.913801	1.4761			1.04759	0.962318	0.899152	0.930735	1.0054	3355.13	3709.48	2764.27	3869.66	2513.44	1393.36	3341.94	2782.26	4417.92	4332.4	954.593	1267.96	365.116	399.557	428.172
sp|P01130|LDLR_HUMAN		P01130	P01130	LDLR	Low-density lipoprotein receptor	26	0	16	21	M	PM		CS				Yes	1	1.01091	1.1538	1.39789	0.973841	1.22206	1.1517							1.84756	1.12613	1.48685	1.30754	2044.23	2022.18	3512.08	3043.92	2497.08	1786.32	4665.04	4790.35	3865.52	3163.12	0	0	0	0	0
sp|Q8N423|LIRB2_HUMAN		Q8N423	Q8N423	LILRB2	Leukocyte immunoglobulin-like receptor subfamily B member 2	25	0	28	10	M	PM		CS	XC			Yes	1	1.46084	1.73666	1.51752	1.5822	1.31434	1.52231							1.28389	1.44242	1.36316	1.22977	4765.42	3262.12	9071.06	5223.28	4387.04	2890.93	12397.3	7835.49	8397.7	6389.29	0	0	0	0	0
sp|P06756|ITAV_HUMAN		P06756	P06756	ITGAV	Integrin alpha-V	19	0	16	27	M	PM		CS				Yes	1	0.668834	0.769042	1.12279	0.881743	0.938696	0.876221							0.79337	0.778427	0.785898	0.879876	1889.93	2825.71	1465.66	1905.82	2576.84	2295.03	3716.29	4214.71	4466.76	4758.47	0	0	0	0	0
sp|Q08722|CD47_HUMAN		Q08722	Q08722	CD47	Leukocyte surface antigen CD47	10	21	14	16	M	PM						Yes	1	1.05655	1.25595	1.0298	1.32148	1.16582	1.16592	0.808221	1.14724	0.983984	1.05251	1.05459	1.00931	1.28881	1.34868	1.31875	1.16372	3003.29	2842.54	2181.83	1737.19	1865.38	1811.4	3288.95	2488.83	2342.54	2009.35	2266.63	2804.46	2946.64	2568.47	1438.86
sp|P14618|KPYM_HUMAN		P14618	P14618	PKM	Pyruvate kinase PKM	14	20	16	11	M	PM			XC	Nuc		Yes	1	1.54626	1.04104	0.82514	0.940814	1.51162	1.17298	1.23239	0.94166	0.948101	0.713819	1.18607	1.00441	0.871189	0.682028	0.776608	0.941799	2895.4	1872.51	3134.16	3010.61	3556.2	4309.82	2757.57	2931.05	2639.42	1746.09	439.286	356.451	1793.59	1904.71	1663.15
sp|P07996|TSP1_HUMAN		P07996	P07996	THBS1	Thrombospondin-1	25	5	30	0	M	PM		CS	XC			Yes	1	1.46968	0.973099	1.68626	1.1671	1.30493	1.32021	0.88552	0.960956	0.329533	0.370605	1.04517	0.718357	0.696361	0.423337	0.559849		2262.89	1539.72	1478.56	1519.43	7592.78	4502.74	2373.05	2033.28	9633	7382.01	374.805	423.26	467.958	486.972	219.972
sp|P14384|CBPM_HUMAN		P14384	P14384	CPM	Carboxypeptidase M	10	0	15	35	M	PM		CS	XC			Yes	1	1.64043	1.47785	1.29987	1.58721	1.28992	1.45905							0.900908	1.04725	0.974078	0.973401	5516.09	3362.6	2808	1900.06	1876.5	1443.6	4415.75	2782.09	3162.52	2451.72	0	0	0	0	0
sp|P07949|RET_HUMAN		P07949	P07949	RET	Proto-oncogene tyrosine-protein kinase receptor Ret	0	0	0	60	M	PM						Yes	1																1.00565	0	0	0	0	0	0	0	0	0	0	0	0	0	0	0
sp|P04406|G3P_HUMAN		P04406	P04406	GAPDH	Glyceraldehyde-3-phosphate dehydrogenase	16	19	12	12	M	PM				Nuc		Yes	1	1.92272	1.1009	1.09184	1.11966	0.879529	1.22293	1.37181	0.980734	1.10388	0.647549	1.01409	1.02361	0.918418	0.544158	0.731288	0.688638	6125.73	3185.98	4603.57	4181.62	5210.62	4772.33	5403.06	4825.64	4491.35	5106.54	3932.73	2866.82	2615.43	2666.81	5146.45
sp|Q8IWA5-3|CTL2_HUMAN		Q8IWA5-3	Q8IWA5	SLC44A2	Isoform 3 of Choline transporter-like protein 2	10	15	20	13	M	PM						Yes	1	0.690459	0.83338	0.878353	0.789449	0.726596	0.783647	0.690118	1.02183	0.991314	0.91516	1.12497	0.948677	0.926853	1.01111	0.968984	0.977355	1777.14	2573.85	1480.82	1776.89	1408.95	1604.08	1772.15	2244.79	1526.56	2100.98	2058.33	2982.57	3406.2	3333.44	1593.19
sp|Q9UHW9|S12A6_HUMAN		Q9UHW9	Q9UHW9	SLC12A6	Solute carrier family 12 member 6	11	8	22	16	M	PM						Yes	1	0.781637	0.909895	0.660856	0.705445	0.689572	0.749481	1.0628	1.13308	0.885595	0.920536	1.08061	1.01652	0.897179	0.842854	0.870017	0.822355	1599.14	2045.89	1458.45	1602.88	1357	2053.39	2117.28	3001.34	1967.34	2852.99	328.459	309.051	497.491	439.063	318.893
sp|P10909-2|CLUS_HUMAN		P10909-2	P10909	CLU	Isoform 2 of Clusterin	6	44	7	0	M			CS	XC	Nuc		Yes	1	1.03897	0.759068	0.75744	1.29579	0.962078	0.962669	1.20278	1.00322	0.891007	0.970976	0.569755	0.927549	0.855154	0.748866	0.80201		1397.59	1345.18	609.466	802.914	1557.08	2055.72	984.9	760.076	1372.49	1426.59	13977.5	11620.9	2520.12	2512.02	5840.49
sp|P34910-2|EVI2B_HUMAN		P34910-2	P34910	EVI2B	Isoform 2 of Protein EVI2B	14	2	18	23	M	PM						Yes	1	1.05162	1.2057	1.09741	1.11933	1.15316	1.12545	0.753652	1.12081	1.16393	1.09556	1.22899	1.07259	1.17015	1.28253	1.22634	1.00065	1818.13	1728.88	1896.04	1572.56	1678.43	1529.44	2403.06	2146.87	2032.41	1762.47	207.586	275.44	286.956	256.026	138.242
sp|Q6PCB8|EMB_HUMAN		Q6PCB8	Q6PCB8	EMB	Embigin	8	5	14	29	M	PM						Yes	1	0.76875	1.14064	1.23663	1.22842	0.933265	1.06154	0.875535	0.981911	0.997001	0.978836	1.07047	0.98075	0.995433	1.01831	1.00687	0.970482	2515.32	3271.96	2144.68	1880.24	1765.17	1427.4	2246.39	1828.68	1762.25	1888.27	263.807	301.309	505.409	514.72	382.366
sp|Q9Y639|NPTN_HUMAN		Q9Y639	Q9Y639	NPTN	Neuroplastin	11	6	16	20	M			CS				Yes	1	0.744818	0.841648	0.87391	0.919531	1.06397	0.888775	0.76473	0.983859	1.01993	0.890269	1.18565	0.968888	0.856635	0.891549	0.874092	0.932395	1386.93	1862.11	1128.78	1341.15	1153.61	1320.05	1728.96	1880.27	1622.56	1525.01	981.812	1283.87	1665.61	1692.93	1009.17
sp|P0CG48|UBC_HUMAN		P0CG48	P0CG48	UBC	Polyubiquitin-C	17	14	10	12	M	PM			XC	Nuc		Yes	1	1.48559	1.29373	0.633931	0.994173	1.01791	1.08507	0.975809	1.15516	1.24332	0.972907	1.22847	1.11513	0.743916	1.25772	1.00082	1.16615	2621.9	1764.89	2822.29	2181.51	1986.14	3133.05	4097.87	4121.89	3210.17	3153.7	910.072	932.634	762.865	660.396	1000.59
sp|O95490-6|AGRL2_HUMAN		O95490-6	O95490	ADGRL2	Isoform 6 of Adhesion G protein-coupled receptor L2	0	0	0	53	M						ShG	Yes	1																0.753625	0	0	0	0	0	0	0	0	0	0	0	0	0	0	0
sp|P49961-6|ENTP1_HUMAN		P49961-6	P49961	ENTPD1	Isoform 6 of Ectonucleoside triphosphate diphosphohydrolase 1	14	2	18	18	M	PM						Yes	1	0.972483	1.12621	1.01926	1.25599	1.13991	1.10277	0.968577	0.874654	1.17761	0.956646	1.17595	1.03069	0.93299	1.22758	1.08028	0.937483	2999.65	3084.53	2177.26	1933.26	1636.99	1606.05	2596.56	2067.35	2054.62	1802.44	154.608	159.623	103.841	118.723	150.14
sp|P11142|HSP7C_HUMAN		P11142	P11142	HSPA8	Heat shock cognate 71 kDa protein	10	12	5	25	M	PM			XC	Nuc		Yes	1	1.2351	0.950917	1.06696	1.49537	5.03047	1.95576	1.31636	0.779077	1.69508	0.759838	1.16848	1.14377	0.915001	0.684139	0.79957	1.06979	2708.68	2193.09	2865.91	3013.84	4825.66	4522.79	4220.04	2822.06	4732.2	940.708	865.448	657.457	626.846	804.6	1587.98
sp|Q9H3S1|SEM4A_HUMAN		Q9H3S1	Q9H3S1	SEMA4A	Semaphorin-4A	8	0	21	23	M	PM			XC			Yes	1	1.87631	3.31189	2.2221	3.46016	1.76177	2.52645							2.35709	1.4321	1.89459	1.23276	1894.59	1009.74	3427.18	1034.81	1536.17	691.318	926.126	267.654	726.779	412.527	0	0	0	0	0
sp|P06127|CD5_HUMAN		P06127	P06127	CD5	T-cell surface glycoprotein CD5	3	39	9	0	M	PM						Yes	1	0.700571	1.01878	0.418607	0.675443	0.713279	0.705336	0.614825	1.02529	0.825306	0.922071	1.11432	0.900362	0.758747	0.90482	0.831783		897.027	1280.42	1570.57	1541.62	949.47	2268.16	453.989	672.135	738.226	1034.97	3839.38	6244.68	4408.41	4299.66	2471.68
sp|P43652|AFAM_HUMAN		P43652	P43652	AFM	Afamin	20	8	23	0					XC			Yes	1	0.644228	0.872986	1.81019	1.46083	0.753502	1.10835	0.910898	0.714466	1.02397			0.883111	1.30577	1.05392	1.17985		3749.64	5820.36	3582.82	4104.09	7145.21	3947.22	4587.17	3140.11	2517.97	3341.69	881.708	967.955	142.48	199.421	495.781
sp|Q04721|NOTC2_HUMAN		Q04721	Q04721	NOTCH2	Neurogenic locus notch homolog protein 2	17	0	21	13	M	PM		CS	XC	Nuc		Yes	1	0.655596	0.886308	2.37561	1.59133	1.04642	1.31105							1.07852	0.972385	1.02545	0.903362	1657.47	2528.18	2670.1	3012.61	2239.9	942.877	1253.06	787.428	1300.36	1242.68	0	0	0	0	0
sp|Q9UGN4|CLM8_HUMAN		Q9UGN4	Q9UGN4	CD300A	CMRF35-like molecule 8	14	2	16	18	M	PM						Yes	1	0.891217	1.07486	0.666474	0.796361	0.800421	0.845866	0.728612	0.887388	0.900992	0.941776	1.31165	0.954083	1.01493	1.2033	1.10912	0.997925	1878.6	2107.9	2563.99	2385.42	1887.28	2831.74	3314.11	4161.57	2619.73	3272.94	92.4722	126.915	105.374	118.747	90.4375
sp|P14625|ENPL_HUMAN		P14625	P14625	HSP90B1	Endoplasmin	8	25	9	8	M	PM			XC	Nuc		Yes	1	1.38387	0.881602	1.07933	1.0784	1.0291	1.09046	1.61577	0.890267	1.14608	0.740616	1.05827	1.0902	0.868158	0.643148	0.755653	0.894785	1386.79	1002.11	1254.98	1423.53	1955.24	1811.53	1531.2	1419.88	1484.08	1442.11	1979.72	1225.25	987.733	1109.48	1994.13
sp|P09326|CD48_HUMAN		P09326	P09326	CD48	CD48 antigen	13	12	23	2	M	PM						Yes	1	0.88519	1.13135	1.50569	1.07946	0.942901	1.10892	0.798079	0.952501	1.12304	1.19406	1.09401	1.03234	1.19261	1.20118	1.1969	0.309794	3942.61	4453.97	3186.15	2816.23	2439.94	1620.48	2246.41	2081.06	1936.15	2053.4	2283.15	2860.81	721.309	757.28	566.009
sp|P17927|CR1_HUMAN		P17927	P17927	CR1	Complement receptor type 1	8	0	39	2	M	PM		CS				Yes	1	0.646237	0.573471	1.24248	0.828132	0.574279	0.772919							0.696972	0.602118	0.649545	0.805611	583.601	903.075	740.511	1291.28	706.112	568.31	398.924	481.715	607.742	1058.27	0	0	0	0	0
sp|P16671|CD36_HUMAN		P16671	P16671	CD36	Platelet glycoprotein 4	10	0	19	20	M	PM		CS	XC			Yes	1	0.891722	0.909015	0.866769	1.2517	0.825921	0.949025							0.917105	0.877965	0.897535	0.940107	2553.42	2863.47	2634.22	2897.88	1639.39	1891.38	859.757	686.872	1575.36	1907.39	0	0	0	0	0
sp|P04899|GNAI2_HUMAN		P04899	P04899	GNAI2	Guanine nucleotide-binding protein G(i) subunit alpha-2	8	7	26	8	M	PM			XC			Yes	1	1.07923	0.896735	0.594071	0.862834	1.34882	0.956337	0.657232	1.16844	0.952514	1.01691	1.19611	0.99824	0.621384	0.982015	0.801699	1.0933	1813.3	1680.19	1468.25	1637.33	1150.4	1936.48	1779.52	2062.41	2336.84	1732.51	400.291	609.056	1629.83	1394.88	801.615
sp|Q8TDQ1-6|CLM1_HUMAN		Q8TDQ1-6	Q8TDQ1	CD300LF	Isoform 6 of CMRF35-like molecule 1	14	0	17	18	M	PM						Yes	1	0.77511	1.0055	1.09191	1.19142	0.847694	0.982326							0.978606	1.10638	1.04249	0.83936	2177.55	2809.34	2398.49	2385.37	1829.31	1675.33	1747.75	1466.96	1122.12	1323.73	0	0	0	0	0
sp|P01024|CO3_HUMAN		P01024	P01024	C3	Complement C3	0	49	0	0	M	PM			XC			Yes	1							0.953259	0.849411	1.00293	1.1378	0.574921	0.903665					0	0	0	0	0	0	0	0	0	0	2647.81	2777.64	1372.42	1615.74	4919.85
sp|P08571|CD14_HUMAN		P08571	P08571	CD14	Monocyte differentiation antigen CD14	15	4	19	10	M	PM			XC			Yes	1	0.594616	0.56242	0.467478	0.642246	0.513172	0.555986	0.974566	0.896318	1.13994	1.50571	0.581711	1.01965	0.784218	0.888156	0.836187	1.42611	3113.63	5236.38	2896.27	5149.66	2080.7	4450.91	1435.25	2234.74	1554.22	3028.66	638.419	655.08	153.279	171.009	521.806
sp|P50281|MMP14_HUMAN		P50281	P50281	MMP14	Matrix metalloproteinase-14	12	0	9	27	M	PM			XC			Yes	1	0.86422	1.27624	0.904495	0.833705	0.789024	0.933536							1.35358	1.10965	1.23162	0.992897	1560.39	1805.55	1224.66	959.589	1562.67	1727.67	2965.26	3556.73	2682.42	3399.67	0	0	0	0	0
sp|Q9Y6M5|ZNT1_HUMAN		Q9Y6M5	Q9Y6M5	SLC30A1	Zinc transporter 1	10	0	19	19	M	PM						Yes	1	0.783802	1.26145	1.13317	0.912594	0.900866	0.998376							0.915579	0.967913	0.941746	1.21496	2393.48	3053.68	3771.8	2990.05	2333.09	2058.91	2234.11	2448.08	2340.83	2598.42	0	0	0	0	0
sp|Q86VB7-2|C163A_HUMAN		Q86VB7-2	Q86VB7	CD163	Isoform 2 of Scavenger receptor cysteine-rich type 1 protein M130	26	0	22	0	M	PM			XC			Yes	1	2.07138	1.54922	1.42925	0.801901	0.94575	1.3595							1.47839	1.05663	1.26751		4916.9	2373.74	4657.61	3006.42	3655.07	2557.33	5852.24	7297.96	4621.15	4886.23	0	0	0	0	0
sp|Q9HAR2|AGRL3_HUMAN		Q9HAR2	Q9HAR2	ADGRL3	Adhesion G protein-coupled receptor L3	1	0	0	46	M	PM						Yes	1	0.563746	1.04406	0.619633	0.581834		0.70232										0.94402	24.5053	43.4687	56.5402	54.1539	53.355	86.1074	43.8779	75.4131	65.1237	1.68214	0	0	0	0	0
sp|Q9NY15|STAB1_HUMAN		Q9NY15	Q9NY15	STAB1	Stabilin-1	14	0	19	14	M	PM						Yes	1	1.08338	1.02275	1.18303	0.874672	0.812591	0.995284							0.750035	0.8224	0.786218	0.961166	1655.03	1527.66	1478.07	1445.18	1923.18	1625.65	1249.5	1428.53	1189.92	1464.35	0	0	0	0	0
sp|P25445|TNR6_HUMAN		P25445	P25445	FAS	Tumor necrosis factor receptor superfamily member 6	7	6	19	14	M	PM		CS		Nuc		Yes	1	1.11177	1.83912	2.10415	1.49214	1.33062	1.57556	0.924097	1.26793	1.07639	0.875996	1.01721	1.03232	1.14115	1.31015	1.22565	1.51954	1071.71	963.966	1201.83	653.478	710.996	337.902	1230.45	824.621	838.028	629.804	250.058	270.597	517.428	408.09	275.405
sp|Q13308-6|PTK7_HUMAN		Q13308-6	Q13308	PTK7	Isoform 6 of Inactive tyrosine-protein kinase 7	1	0	0	44	M	PM						Yes	1	0.470039	1.81865	0.749662	0.374732		0.853272										0.973065	18.6687	39.7173	44.9399	24.7105	53.8512	71.834	28.3308	75.6027	53.1943	0	0	0	0	0	0
sp|Q9Y336|SIGL9_HUMAN		Q9Y336	Q9Y336	SIGLEC9	Sialic acid-binding Ig-like lectin 9	25	0	19	0	M	PM						Yes	1	0.703596	0.869303	1.02704	0.941015	0.825327	0.873257							1.03909	0.865936	0.952515		3369.43	4788.87	4577.61	5265.83	2630.24	2560.98	2393.51	2543.54	2351.19	2848.79	0	0	0	0	0
sp|P05026|AT1B1_HUMAN		P05026	P05026	ATP1B1	Sodium/potassium-transporting ATPase subunit beta-1	9	4	6	24	M	PM			XC			Yes	1	0.880004	1.33873	1.27816	0.967621	1.36423	1.16575	0.776486	1.14955	0.937603	0.869623	1.02248	0.951148	1.05497	1.05413	1.05455	0.89424	631.007	717.051	882.515	659.22	1036.6	811.014	793.711	820.27	911.665	668.264	135.797	174.887	371.891	323.511	115.234
sp|P07237|PDIA1_HUMAN		P07237	P07237	P4HB	Protein disulfide-isomerase	10	12	12	9	M	PM			XC			Yes	1	1.30367	1.14612	1.0538	1.19322	1.19061	1.17748	1.61051	0.913234	1.1846	0.610056	1.07382	1.07845	0.906195	0.598328	0.752262	0.796252	3654.27	2803.07	3351.24	2923.97	3993.02	3789.18	4811.25	4032.17	3710.11	3116.14	1577.1	979.252	797.528	873.301	1559.47
sp|O15389|SIGL5_HUMAN		O15389	O15389	SIGLEC5	Sialic acid-binding Ig-like lectin 5	16	0	20	7	M						ShG	Yes	1	1.33552	1.45982	1.19954	1.20384	1.09963	1.25967							1.1652	1.36476	1.26498	0.980736	2733.03	2046.42	1787.71	1224.61	1409.11	1174.71	2505.15	2080.96	2338.98	2127.06	0	0	0	0	0
sp|P01871-2|IGHM_HUMAN		P01871-2	P01871	IGHM	Isoform 2 of Ig mu chain C region	0	43	0	0	M	PM		CS	XC			Yes	1							0.971667	0.838872	1.01463	0.973153	0.677445	0.895154					0	0	0	0	0	0	0	0	0	0	10003.9	10295.6	4086.87	4871.87	9245.45
sp|P11166|GTR1_HUMAN		P11166	P11166	SLC2A1	Solute carrier family 2, facilitated glucose transporter member 1	4	4	7	27	M	PM				Nuc		Yes	1	0.549454	0.379722	0.24962	0.338276	0.575165	0.418448	0.298727	0.746777	1.14255	0.776108	1.22761	0.838354	0.688037	0.792659	0.740348	1.0578	272.936	496.741	109.748	289.022	155.097	621.333	252.04	745.073	530.336	922.058	298.96	1000.78	47.0894	63.0568	89.4269
sp|Q15758|AAAT_HUMAN		Q15758	Q15758	SLC1A5	Neutral amino acid transporter B(0)	6	0	7	29	M	PM						Yes	1	0.80194	0.892272	0.769012	0.767329	0.799124	0.805935							0.950496	0.899935	0.925216	0.96892	937.031	1168.46	784.8	879.553	1020.17	1326.6	1238.5	1614.04	1370.93	1715.55	0	0	0	0	0
sp|Q9UIB8-3|SLAF5_HUMAN		Q9UIB8-3	Q9UIB8	CD84	Isoform 3 of SLAM family member 5	5	3	14	20	M	PM						Yes	1	0.850158	1.01383	0.875571	1.21869	1.06741	1.00513	0.647604	1.11331	0.784199	0.953937	1.18612	0.937034	0.792416	1.03456	0.913486	0.908777	438.657	515.971	402.852	397.355	499.84	570.873	341.304	280.058	351.247	329.065	29.5724	45.6643	126.104	113.269	72.2442
sp|P05141|ADT2_HUMAN		P05141	P05141	SLC25A5	ADP/ATP translocase 2	8	12	8	14	M	PM				Nuc		Yes	1	1.17321	0.917502	0.996529	1.12918	1.29875	1.10303	1.40643	0.855454	0.909037	0.959957	1.1514	1.05646	1.01233	0.749183	0.880757	0.980982	1482.99	1264.05	1388.43	1513.27	1754.39	1760.5	1979.82	1753.33	1994.24	1535.51	448.014	318.547	1887.29	2206.18	1777.31
sp|P0C0L5|CO4B_HUMAN		P0C0L5	P0C0L5	C4B	Complement C4-B	1	39	2	0	M	PM			XC			Yes	1	1.024	1.0772	0.907442	1.29996	1.68213	1.19815	0.83411	1.02661	0.998571	1.24157	0.583945	0.93696	1.1143	0.849462	0.981883		270.238	263.904	210.877	195.764	269.002	296.439	350.068	269.292	415.1	246.77	4469.41	5358.29	2103.47	2048.95	5288.66
sp|P02647|APOA1_HUMAN		P02647	P02647	APOA1	Apolipoprotein A-I	0	42	0	0	M	PM		CS	XC	Nuc		Yes	1							0.828419	0.888765	0.903808	1.03141	0.897988	0.910078					0	0	0	0	0	0	0	0	0	0	8575.04	10351.1	4390.52	4940.02	6216.34
sp|O95477|ABCA1_HUMAN		O95477	O95477	ABCA1	ATP-binding cassette sub-family A member 1	5	0	11	25	M	PM						Yes	1	0.276291	0.362743	0.266266	0.491417	0.488131	0.37697							0.321614	0.371537	0.346575	0.856283	294.935	1067.48	304.81	840.293	293.66	1102.88	289.913	589.953	565.755	1159.02	0	0	0	0	0
sp|Q8NBI5-2|S43A3_HUMAN		Q8NBI5-2	Q8NBI5	SLC43A3	Isoform 2 of Solute carrier family 43 member 3	7	2	13	19	M						ShG	Yes	1	0.865827	1.01652	0.854942	0.898718	0.795297	0.88626	0.938858	1.05998	1.19528	1.06437	1.0054	1.05278	1.1733	0.935809	1.05456	0.997209	2452.34	2832.37	2201.58	2165.81	1922.67	2248.89	2991.9	3329.07	2456.37	3088.62	112.499	119.826	80.2266	75.6867	59.8123
sp|Q9Y5S1|TRPV2_HUMAN		Q9Y5S1	Q9Y5S1	TRPV2	Transient receptor potential cation channel subfamily V member 2	7	11	16	7	M	PM		CS				Yes	1	0.941753	1.26271	1.13223	1.03758	1.09131	1.09312	0.997135	1.00093	1.03732	0.859618	1.04269	0.987537	1.09169	0.94625	1.01897	0.982552	862.705	916.063	929.254	735.917	822.214	726.189	1069.85	1031.1	1268.87	1162.71	285.788	286.61	914.976	914.128	678.687
sp|P01042-2|KNG1_HUMAN		P01042-2	P01042	KNG1	Isoform LMW of Kininogen-1	9	25	7	0	M	PM			XC			Yes	1	0.698179	0.855851	1.813	1.63531	0.678705	1.13621	1.16897	0.973814	0.814884	1.1552	0.551573	0.932889	1.06908	1.00485	1.03696		1110.12	1590.02	923.666	1079.24	2002.97	1104.78	856.729	523.895	571.564	842.139	9668.31	8270.79	1961.72	2014.47	3930.05
sp|P98155|VLDLR_HUMAN		P98155	P98155	VLDLR	Very low-density lipoprotein receptor	2	0	0	38	M	PM		CS		Nuc		Yes	1	0.974492	0.588164	0.474817	0.506055	0.527863	0.614278										0.987294	54.3319	55.7541	34.0161	57.8345	35.7377	75.2663	64.3664	127.192	87.9697	166.653	0	0	0	0	0
sp|Q7Z6M3|MILR1_HUMAN		Q7Z6M3	Q7Z6M3	MILR1	Allergin-1	6	0	12	22	M	PM						Yes	1	0.495844	0.824917	2.02694	0.951297	0.603599	0.98052							1.09576	1.04382	1.06979	0.968778	840.487	1695.06	2122.38	2572.84	902.298	445.152	258.97	272.228	341.952	566.522	0	0	0	0	0
sp|Q9NV96|CC50A_HUMAN		Q9NV96	Q9NV96	TMEM30A	Cell cycle control protein 50A	9	1	13	17	M	PM						Yes	1	1.17726	1.21524	0.91983	1.08765	1.01012	1.08202	0.954593	0.577867	1.05269	0.959306	1.06195	0.92128	1.01285	1.0795	1.04617	0.873672	1517.33	1288.87	1204.15	990.881	1079.25	1173.32	1702.87	1565.65	1322.98	1309.72	9.06089	9.49189	13.3419	23.0881	16.1653
sp|P06733|ENOA_HUMAN		P06733	P06733	ENO1	Alpha-enolase	12	15	10	3	M	PM			XC	Nuc		Yes	1	1.52255	1.06035	0.774613	0.868078	1.50047	1.14521	1.30336	1.13461	1.4457	0.502833	0.939818	1.06526	0.821911	0.445893	0.633902	0.948909	2391.26	1570.57	2216.21	2090.08	2280.92	2944.59	1964.59	2263.15	1916.78	1277.45	1065.13	817.217	998.279	879.843	2236.9
sp|Q9Y5Y6|ST14_HUMAN		Q9Y5Y6	Q9Y5Y6	ST14	Suppressor of tumorigenicity 14 protein	0	0	5	35	M	PM			XC			Yes	1													0.896854	0.761527	0.829191	0.931946	0	0	0	0	0	0	0	0	0	0	0	0	0	0	0
sp|P07204|TRBM_HUMAN		P07204	P07204	THBD	Thrombomodulin	5	0	7	27	M	PM		CS	XC			Yes	1		0.134869		0.173688	0.168194	0.158917							0.211394	0.462457	0.336925	1.12232	120.069	786.686	136.172	1009.66	108.939	565.275	180.332	1038.25	359.002	2134.45	0	0	0	0	0
sp|Q03405|UPAR_HUMAN		Q03405	Q03405	PLAUR	Urokinase plasminogen activator surface receptor	10	0	16	13	M	PM						Yes	1	0.351295	0.38328	0.97596	0.587587	0.810266	0.621678							0.937469	0.822148	0.879808	1.02732	751.725	2139.87	656.777	1713.57	875.034	896.588	892.1	1518.24	1534.5	1893.82	0	0	0	0	0
sp|P12318|FCG2A_HUMAN		P12318	P12318	FCGR2A	Low affinity immunoglobulin gamma Fc region receptor II-a	15	0	13	11	M	PM						Yes	1	0.737734	0.74542	0.521203	0.575283	0.673738	0.650675							0.942698	0.920142	0.93142	0.899841	3799.21	5149.83	2086.04	2798.48	2298.2	4409.42	4307.63	7487.84	4146.08	6153.85	0	0	0	0	0
sp|P13598|ICAM2_HUMAN		P13598	P13598	ICAM2	Intercellular adhesion molecule 2	5	12	10	12	M	PM						Yes	1	0.671666	1.00511	1.45228	1.15959	0.637622	0.985254	0.765083	1.13203	0.986631	0.93857	1.22189	1.00884	1.05192	1.00446	1.02819	1.10893	1024.68	1525.58	1323.9	1317.16	1549.3	1066.81	411.759	355.09	436.15	684.026	1972.83	2578.58	3259.81	2879.6	1801.22
sp|O60503|ADCY9_HUMAN		O60503	O60503	ADCY9	Adenylate cyclase type 9	0	0	0	39	M	PM						Yes	1																0.911354	0	0	0	0	0	0	0	0	0	0	0	0	0	0	0
sp|P20645|MPRD_HUMAN		P20645	P20645	M6PR	Cation-dependent mannose-6-phosphate receptor	10	3	10	15	M	PM						Yes	1	0.994628	1.03943	1.09316	0.824515	0.871096	0.964567	0.755236	0.720059	2.27899			1.25143	0.696697	1.11488	0.905791	1.15288	2018.39	2029.29	846.786	814.662	1504.4	1376.19	2361.84	2864.52	2563.86	2943.26	344.128	455.656	72.1638	100.219	121.536
sp|P30101|PDIA3_HUMAN		P30101	P30101	PDIA3	Protein disulfide-isomerase A3	14	11	4	9				CS		Nuc		Yes	1	1.10826	0.906403	0.828503	1.00494	1.25536	1.02069	1.63579	0.86671	1.15421	0.71367	1.17076	1.10823	0.792568	0.664824	0.728696	0.784686	2747.65	2479.24	2330.41	2571.05	3257.04	3931.24	3191.18	3175.49	2941.31	2342.99	1347.88	823.991	619.097	714.307	1247.38
sp|P27487|DPP4_HUMAN		P27487	P27487	DPP4	Dipeptidyl peptidase 4	3	29	0	6	M	PM		CS				Yes	1	1.05723	1.08536	1.23001	1.34941	1.38016	1.22043	0.767435	1.05487	1.00458	0.951007	1.11192	0.977962				0.993333	225.015	212.835	213.662	196.859	388.864	316.148	409.032	303.12	551.355	399.485	1942.73	2531.46	2483.39	2354.21	1924
sp|B0I1T2|MYO1G_HUMAN		B0I1T2	B0I1T2	MYO1G	Unconventional myosin-Ig	2	14	17	5	M	PM						Yes	1	1.23283	1.3214	1.27853	1.2252	1.33354	1.2783	1.12774	1.08103	0.78656	1.00466	1.33495	1.06699	1.1016	0.904645	1.00313	0.832451	266.708	216.337	410.962	311.005	772.577	604.268	520.272	424.644	1068.18	801.014	147.444	130.744	945.669	874.789	490.246
sp|Q9NPR2|SEM4B_HUMAN		Q9NPR2	Q9NPR2	SEMA4B	Semaphorin-4B	9	0	17	11	M	PM			XC			Yes	1	0.509199	0.844191	0.742906	0.725996	0.558891	0.676237							0.821237	0.645707	0.733472	0.79327	976.203	1917.14	2091.11	2477.05	936.104	1260.06	880.172	1212.36	1287.9	2304.38	0	0	0	0	0
sp|P09382|LEG1_HUMAN		P09382	P09382	LGALS1	Galectin-1	4	8	8	17				CS	XC	Nuc		Yes	1	1.27448	1.03	0.777499	1.00219	1.22569	1.06197	1.3288	0.850304	0.940958	0.577567	1.18092	0.975709	1.07334	0.956348	1.01484	0.986807	1416.21	1111.21	1334.9	1296.02	1214.43	1561.97	1462.86	1459.66	1424.54	1162.23	1070.64	805.726	588.947	692.631	891.106
sp|P05090|APOD_HUMAN		P05090	P05090	APOD	Apolipoprotein D	12	15	9	0					XC			Yes	1	0.582768	0.837122	1.73645	1.07007	0.661416	0.977567	0.972608	0.766465	0.933663	1.07098	0.784082	0.90556	0.799973	0.943627	0.8718		1432.52	2458.14	1075.41	1284.65	2790.31	1606.9	1250.09	1168.22	1002.54	1515.75	3367.31	3462.15	927.618	1210.25	1453.84
sp|P20138|CD33_HUMAN		P20138	P20138	CD33	Myeloid cell surface antigen CD33	13	0	10	13	M	PM						Yes	1	0.901199	1.11498	0.974307	1.28806	0.909334	1.03757							0.977886	1.01249	0.995188	0.912757	1881.95	2088.28	2133.37	1913.38	1573.47	1614.96	1559.95	1211.08	933.622	1026.71	0	0	0	0	0
sp|Q15149|PLEC_HUMAN		Q15149	Q15149	PLEC	Plectin	24	11	1	0	M	PM						Yes	1	1.47559	0.875607	1.26678	1.20346	1.21985	1.20826	1.417	0.74583	1.27425	0.667178	1.05492	1.03184	1.30841	0.835669	1.07204		3218.38	2181.07	3961.94	4524.8	6167.54	4868.67	3526.07	2929.95	3448.07	2826.63	710.351	501.306	432.38	579.73	897.942
sp|Q92542|NICA_HUMAN		Q92542	Q92542	NCSTN	Nicastrin	12	3	8	13	M	PM						Yes	1	1.1936	1.4289	0.925369	1.13006	1.50585	1.23676	3.36677	1.01619	1.27837	0.91404	1.12302	1.53968	1.16178	1.04717	1.10447	0.874987	2587.26	2167.61	1829.52	1280.37	2175.32	2350.76	3659.37	3238.2	4491.87	2982.95	234.502	69.6517	156.566	154.07	111.711
sp|P10809|CH60_HUMAN		P10809	P10809	HSPD1	60 kDa heat shock protein, mitochondrial	9	10	1	16	M	PM		CS	XC			Yes	1	1.41068	0.955793	1.08053	1.47162	1.84794	1.35331	1.7397	0.858409	0.545739	2.10318	1.17497	1.2844	1.23159	2.32792	1.77976	0.924019	1628.62	1154.5	1621.99	1697.01	2507.48	2320.6	2425.81	1648.4	2664.56	1441.9	1401.79	805.764	332.735	387.618	551.103
sp|P07900-2|HS90A_HUMAN		P07900-2	P07900	HSP90AA1	Isoform 2 of Heat shock protein HSP 90-alpha	11	8	7	10	M	PM			XC	Nuc		Yes	1	1.36188	1.03961	0.937244	1.21686	2.8991	1.49094	1.14823	0.804458	1.54079	0.959321	1.25053	1.14067	0.713168	0.55248	0.632824	0.947136	2173.66	1596.08	2541.03	2444.21	3272.96	3492.11	2930.52	2408.26	3334.66	1150.24	393.079	342.335	292.875	364.065	622.005
sp|Q96F46|I17RA_HUMAN		Q96F46	Q96F46	IL17RA	Interleukin-17 receptor A	4	4	8	19	M	PM			XC			Yes	1	0.672845	1.07152	0.637632	0.646729	0.66153	0.738051	0.900201	0.92829	0.779063	0.669141	1.09869	0.875078	0.780856	0.899049	0.839952	0.854062	186.524	277.217	352.318	328.801	200.547	314.519	237.489	367.215	258.397	390.605	67.7365	75.246	295.295	318.106	156.736
sp|P56199|ITA1_HUMAN		P56199	P56199	ITGA1	Integrin alpha-1	18	2	15	0	M	PM		CS				Yes	1	0.803258	1.02289	0.854614	1.03277	0.872287	0.917164	0.935866	0.951825	0.9155	0.873157	1.20826	0.976922	0.979228	0.847489	0.913359		2524.8	3143.2	3764.72	3680.47	2802.26	3278.97	3478.57	3368.19	2258.92	2589.65	67.1457	71.7472	59.5429	62.5565	55.9557
sp|Q6GTX8|LAIR1_HUMAN		Q6GTX8	Q6GTX8	LAIR1	Leukocyte-associated immunoglobulin-like receptor 1	4	1	7	23	M	PM						Yes	1	0.968148	1.49775	1.45681	1.01645	0.911286	1.17009	0.987209	0.56979	0.739045	1.0518	1.01662	0.872891	0.96926	1.05307	1.01117	1.07408	651.949	673.398	471.625	314.889	353.382	242.572	409.775	403.145	354.697	389.227	29.4575	29.8392	17.7906	31.223	15.434
sp|Q9BZW8|CD244_HUMAN		Q9BZW8	Q9BZW8	CD244	Natural killer cell receptor 2B4	1	0	9	24	M	PM						Yes	1	0.710017	0.857216	0.705362	1.01596	0.831034	0.823918							0.802209	0.746262	0.774236	0.860855	71.3874	100.543	64.7711	75.5598	54.6496	77.4775	76.3837	75.1835	67.5738	81.313	0	0	0	0	0
sp|P12314|FCGR1_HUMAN		P12314	P12314	FCGR1A	High affinity immunoglobulin gamma Fc receptor I	4	0	9	21	M	PM						Yes	1	0.830166	1.31081	1.61765	0.956647	1.08651	1.16036							1.05264	1.072	1.06232	1.18694	541.2	651.917	378.611	288.837	289.513	178.971	334.69	349.857	252.81	232.68	0	0	0	0	0
sp|O75022-2|LIRB3_HUMAN		O75022-2	O75022	LILRB3	Isoform 2 of Leukocyte immunoglobulin-like receptor subfamily B member 3	10	0	22	2	M	PM						Yes	1	1.42647	1.51296	1.38715	1.4853	1.20427	1.40323							1.01445	1.03679	1.02562	1.75474	2595.75	1819.71	2106.5	1392.31	749.935	540.628	2074.72	1396.83	1640.5	1362.24	0	0	0	0	0
sp|P01903|DRA_HUMAN		P01903	P01903	HLA-DRA	HLA class II histocompatibility antigen, DR alpha chain	10	0	11	13	M	PM		CS				Yes	1	1.9594	2.45994	1.08571	1.65463	2.17744	1.86742							1.76089	1.87653	1.81871	1.59151	5829.61	2975.21	2714.58	1103.52	2481.34	2285.45	3412.99	2062.69	4526.29	2078.72	0	0	0	0	0
sp|Q8IX19|MCEM1_HUMAN		Q8IX19	Q8IX19	MCEMP1	Mast cell-expressed membrane protein 1	2	0	13	18	M						ShG	Yes	1	0.866976	1.0844	0.983323	0.823233	0.832981	0.918183							0.890325	0.930987	0.910656	0.777694	114.71	132.311	131.498	121.263	213.171	216.786	143.083	173.807	151.755	182.183	0	0	0	0	0
sp|P05164-3|PERM_HUMAN		P05164-3	P05164	MPO	Isoform H7 of Myeloperoxidase	18	0	15	0					XC	Nuc		Yes	1	1.17943	1.07559	0.729822	1.05602	0.731294	0.954431							1.23999	0.947166	1.09358		3785.75	3209.82	1347.98	1253.25	1392.61	1908.15	3212.94	3042.5	2083.83	2849.52	0	0	0	0	0
sp|P14209|CD99_HUMAN		P14209	P14209	CD99	CD99 antigen	8	6	7	12	M	PM						Yes	1	0.923201	1.12795	0.827765	1.39636	1.02926	1.06091	0.725489	1.11757	0.896666	1.04948	1.13572	0.984985	1.2043	0.807614	1.00596	0.89578	1368.65	1482.51	758.896	672.811	606.989	733.286	828.335	593.209	1379.73	1340.5	351.987	485.172	612.17	547.77	352.982
sp|P26951|IL3RA_HUMAN		P26951	P26951	IL3RA	Interleukin-3 receptor subunit alpha	5	0	12	16	M	PM						Yes	1	1.51288	1.67691	0.683941	0.633666	0.93645	1.08877							0.943063	1.2756	1.10933	1.28079	859.428	568.074	838.115	499.798	801.813	1172.34	1972.32	3112.55	1549.34	1654.48	0	0	0	0	0
sp|O00478|BT3A3_HUMAN		O00478	O00478	BTN3A3	Butyrophilin subfamily 3 member A3	2	11	10	10	M	PM						Yes	1	1.01552	1.33495	1.18687	1.06343	1.05206	1.13057	0.830314	1.05779	0.936685	0.952659	1.23375	1.00224	1.20033	1.08755	1.14394	0.991079	148.409	146.141	175.8	131.691	149.605	126.05	122.699	115.38	117.678	111.854	904.954	1089.89	1617.91	1529.52	919.532
sp|P26038|MOES_HUMAN		P26038	P26038	MSN	Moesin	16	7	7	3	M	PM			XC	Nuc		Yes	1	1.45857	1.04979	0.917717	0.945071	1.30326	1.13488	0.908025	1.07251	1.69915	0.829429	0.92929	1.08768	0.836141	0.569703	0.702922	1.20524	3867.1	2651.29	3990.77	3801.48	4554.56	4962.92	3647.68	3859.69	3617.36	2775.63	292.503	322.131	324.448	302.513	591.324
sp|P63000-2|RAC1_HUMAN		P63000-2	P63000	RAC1	Isoform B of Ras-related C3 botulinum toxin substrate 1	8	13	8	4	M	PM						Yes	1	1.08272	1.0192	1.32464	1.01387	1.32689	1.15347	0.711286	1.11114	0.872604	1.09804	1.19465	0.997544	1.21575	1.12873	1.17224	1.11044	1643.33	1517.78	2079.27	2040.09	2525.7	1906.71	2090.15	2061.56	2701.87	2036.23	213.15	299.669	2195.96	1976.31	905.834
sp|P01876|IGHA1_HUMAN		P01876	P01876	IGHA1	Ig alpha-1 chain C region	0	29	4	0	M	PM			XC			Yes	1							1.15187	0.803699	0.846319	1.01148	0.656196	0.893912	1.20534	0.568884	0.887114		0	0	0	0	0	0	0	0	0	0	7697.83	6682.9	1993.9	2480.91	4699.8
sp|P04003|C4BPA_HUMAN		P04003	P04003	C4BPA	C4b-binding protein alpha chain	0	31	0	2	M	PM			XC			Yes	1							1.00417	0.932096	0.957643	1.17515		1.01726				0.740496	0	0	0	0	0	0	0	0	0	0	8572.7	8537.1	2834.72	3041.23	7667.3
sp|P62805|H4_HUMAN		P62805	P62805	HIST1H4A	Histone H4	19	10	2	1	M				XC	Nuc		Yes	1	1.42781	0.572015	0.52255	0.340488	0.436914	0.659955	1.5616	0.680498	1.12667	4.52232	1.20075	1.81837	2.01954	1.97331	1.99643	0.765233	2142.98	1500.88	1460.93	2554.01	1576.05	3016.07	923.754	2713.03	1162.05	2659.67	858.613	549.83	446.487	656.118	923.943
sp|P23469|PTPRE_HUMAN		P23469	P23469	PTPRE	Receptor-type tyrosine-protein phosphatase epsilon	5	0	7	20	M	PM				Nuc		Yes	1	0.784183	0.860108	0.581645	0.662421	0.745424	0.726756							0.945144	0.96692	0.956032	0.857046	688.265	877.684	637.519	741.209	705.113	1212.27	848.527	1280.95	902.502	1210.72	0	0	0	0	0
sp|Q92896-2|GSLG1_HUMAN		Q92896-2	Q92896	GLG1	Isoform 2 of Golgi apparatus protein 1	15	7	3	7	M	PM			XC			Yes	1	0.734721	0.89483	0.850945	0.722607	0.454352	0.731491	0.805151	0.766983	1.2198	0.969804	1.32515	1.01738	0.757644	0.666648	0.712146	0.880002	4638.29	6312.99	3224.31	3603.26	2749.75	3231.4	3816.66	5281.79	3842.46	8457.01	1029.23	1278.31	275.826	359.624	353.318
sp|Q00325|MPCP_HUMAN		Q00325	Q00325	SLC25A3	Phosphate carrier protein, mitochondrial	5	13	5	9	M	PM				Nuc		Yes	1	1.0972	0.954236	0.958594	1.06516	0.936399	1.00232		0.885996	0.866464				0.986717	0.872083	0.9294	0.9705	801.763	730.737	521.056	546.045	716.291	747.231	1097.51	1030.37	1159	1237.72	151.474	151.996	1979.76	2234.5	1959.24
sp|P42892|ECE1_HUMAN		P42892	P42892	ECE1	Endothelin-converting enzyme 1	7	6	4	15	M	PM						Yes	1	1.21076	0.988663	0.766999	0.993736	1.09088	1.01021	1.91062	3.67942	2.38304	1.62197	1.92629	2.30427	0.7759	0.979521	0.87771	1.05686	766.878	633.383	494.329	499.998	995.696	1298.17	762.839	767.648	1041.07	954.34	165.79	86.7729	516.992	140.509	286.557
sp|Q14118|DAG1_HUMAN		Q14118	Q14118	DAG1	Dystroglycan	1	0	2	29	M	PM			XC			Yes	1	0.904553	1.30428	0.871082	1.17553	0.797296	1.01055							0.643179	0.869384	0.756281	0.943109	182.533	201.794	216.471	165.97	151.678	174.126	151.571	128.938	131.394	164.799	0	0	0	0	0
sp|P51828|ADCY7_HUMAN		P51828	P51828	ADCY7	Adenylate cyclase type 7	6	0	12	14	M	PM						Yes	1	1.0208	1.23075	1.00897	1.07022	1.06551	1.07925							1.03149	0.978261	1.00488	0.886201	2415.64	2366.42	2882.57	2342.13	2539.3	2516.72	2605.29	2434.35	2678.92	2514.2	0	0	0	0	0
sp|P60709|ACTB_HUMAN		P60709	P60709	ACTB	Actin, cytoplasmic 1	5	15	6	6	M	PM			XC			Yes	1	1.92098	0.980412	0.997003	0.858683	0.959258	1.14327	1.21851	0.949415	0.597424	0.762888	1.31053	0.967754	0.770887	0.728911	0.749899	0.96449	491.846	256.039	299.185	305.162	394.529	395.715	232.369	270.611	252.05	262.755	1162.18	953.768	1646.67	1734.4	1212.01
sp|P15509-7|CSF2R_HUMAN		P15509-7	P15509	CSF2RA	Isoform 7 of Granulocyte-macrophage colony-stimulating factor receptor subunit alpha	9	0	15	8	M	PM			XC			Yes	1	1.14847	1.22468	1.05065	1.56523	0.906026	1.17901							0.929512	1.08058	1.00505	0.858748	1269.93	1105.76	1453.29	1186.66	1143.71	1088.57	1067.96	682.3	693.308	765.218	0	0	0	0	0
sp|P23470|PTPRG_HUMAN		P23470	P23470	PTPRG	Receptor-type tyrosine-protein phosphatase gamma	0	0	0	32	M	PM						Yes	1																1.10524	0	0	0	0	0	0	0	0	0	0	0	0	0	0	0
sp|P32249|GP183_HUMAN		P32249	P32249	GPR183	G-protein coupled receptor 183	13	3	14	1	M	PM						Yes	1	0.496532	0.544519	0.402687	0.552554	0.596983	0.518655	0.70144	0.922744	1.08346	0.860129	1.03954	0.921464	0.592255	0.625562	0.608909	1.04624	1092.51	2200.27	846.035	1553.73	723.074	1795.62	993.87	1798.69	1431.9	2398.56	236.596	337.3	392.028	424.85	268.814
sp|Q969P0|IGSF8_HUMAN		Q969P0	Q969P0	IGSF8	Immunoglobulin superfamily member 8	3	16	0	12	M	PM						Yes	1	1.09436	1.15476	1.02717	1.37077	1.14038	1.15749	0.789898	1.11126	1.084	0.98408	1.14266	1.02238				1.02292	215.898	197.283	243.405	210.784	414.539	403.575	561.429	409.573	460.389	403.715	591.487	748.814	1056.68	950.888	553.974
sp|Q9UKJ1|PILRA_HUMAN		Q9UKJ1	Q9UKJ1	PILRA	Paired immunoglobulin-like type 2 receptor alpha	13	0	18	0	M	PM						Yes	1	1.10157	1.5572	1.58711	1.44876	1.1441	1.36775							1.13132	1.29742	1.21437		1720.09	1561.48	2394.74	1537.85	1733.57	1092.28	2431.42	1678.28	1761.98	1540.06	0	0	0	0	0
sp|P04440|DPB1_HUMAN		P04440	P04440	HLA-DPB1	HLA class II histocompatibility antigen, DP beta 1 chain	8	0	12	11	M	PM		CS				Yes	1	1.61277	1.97559	1.2226	1.46769	1.49905	1.55554							1.47482	1.56573	1.52028	1.21274	1733.61	1074.92	786.302	398.009	1367.01	1118.11	1574.36	1072.68	2338.19	1559.78	0	0	0	0	0
sp|P02649|APOE_HUMAN		P02649	P02649	APOE	Apolipoprotein E	0	27	0	4	M	PM			XC	Nuc		Yes	1							0.805811	0.999816	1.06402	0.738218	0.628129	0.847199				0.827187	0	0	0	0	0	0	0	0	0	0	3793.03	4707.09	985.236	985.418	2481.86
sp|Q6YHK3|CD109_HUMAN		Q6YHK3	Q6YHK3	CD109	CD109 antigen	0	0	0	31	M	PM		CS	XC			Yes	1																1.03223	0	0	0	0	0	0	0	0	0	0	0	0	0	0	0
sp|O14786|NRP1_HUMAN		O14786	O14786	NRP1	Neuropilin-1	8	0	10	12	M	PM			XC			Yes	1	0.260282	0.298735	0.264475	0.51438	0.414575	0.35049							0.483795	0.554587	0.519191	0.953167	1161.79	4463.59	1488.12	4981.4	1376.54	5204.81	562.834	1094.2	1366.2	3295.42	0	0	0	0	0
sp|P68371|TBB4B_HUMAN		P68371	P68371	TUBB4B	Tubulin beta-4B chain	4	11	3	12					XC	Nuc		Yes	1	1.41405	0.991231	1.02842	0.996168	1.21053	1.12808	0.965092	1.02307	1.10176	1.07167	1.14679	1.06168	0.658719	0.77478	0.716749	0.989353	600.431	424.617	611.799	617.211	830.089	807.147	689.297	691.949	785.46	648.853	312.07	323.358	936.695	915.569	853.19
sp|P84095|RHOG_HUMAN		P84095	P84095	RHOG	Rho-related GTP-binding protein RhoG	5	10	15	0	M	PM						Yes	1	1.39307	1.06047	1.03606	1.03947	1.36235	1.17828	0.915099	0.881643	0.823491	2.12829	1.20518	1.19074	1.24807	1.08591	1.16699		490.836	352.34	465.394	438.857	585.021	564.661	609.54	586.395	683.219	501.5	271.705	296.913	1133.33	1285.48	776.004
sp|P13639|EF2_HUMAN		P13639	P13639	EEF2	Elongation factor 2	8	12	5	5	M	PM				Nuc		Yes	1	1.38028	0.865245	1.54162	1.13694	1.00249	1.18532	1.17089	1.06539	1.11808	0.701347	1.19933	1.05101	0.806665	0.511044	0.658855	0.702192	1253.46	908.12	1505.45	1739.91	2676.46	1736.14	1590.22	1398.68	1726.8	1722.51	527.377	450.408	1157.25	1086.23	1148.14
sp|P22732|GTR5_HUMAN		P22732	P22732	SLC2A5	Solute carrier family 2, facilitated glucose transporter member 5	0	0	1	29	M	PM						Yes	1													0.749614	1.10556	0.927585	0.972017	0	0	0	0	0	0	0	0	0	0	0	0	0	0	0
sp|P11279|LAMP1_HUMAN		P11279	P11279	LAMP1	Lysosome-associated membrane glycoprotein 1	12	3	7	7	M	PM						Yes	1	1.44628	0.759192	0.783385	1.04041	0.624922	0.930839	0.693728	0.918942	1.6381	1.09782	1.4581	1.16134	2.56047	1.44052	2.0005	1.37472	6399.72	4424.94	1540.46	2029.08	1785.25	2278.9	3797.02	3649.54	2998.28	4797.84	617.563	890.209	186.527	202.98	208.547
sp|Q14242-2|SELPL_HUMAN		Q14242-2	Q14242	SELPLG	Isoform 2 of P-selectin glycoprotein ligand 1	6	9	7	7	M	PM						Yes	1	1.29449	1.5066	1.00473	1.00214	0.979886	1.15757	0.752631	1.06215	0.794597	1.03157	0.904021	0.908993	1.00988	0.957666	0.983774	0.915385	1282.13	990.45	1640.71	1089.02	1688.77	1680.82	1447.51	1444.42	1699.78	1734.67	1117.25	1484.46	3527.2	3320.82	1640.12
sp|P19823|ITIH2_HUMAN		P19823	P19823	ITIH2	Inter-alpha-trypsin inhibitor heavy chain H2	0	28	0	1					XC			Yes	1							1.28717	1.17729	0.885625	0.818747	0.446759	0.923118				0.758346	0	0	0	0	0	0	0	0	0	0	5891.91	4577.41	2596.85	2205.8	5373.98
sp|P31785|IL2RG_HUMAN		P31785	P31785	IL2RG	Cytokine receptor common subunit gamma	4	3	7	14	M	PM						Yes	1	0.975786	1.02759	0.621871	0.72129	0.667105	0.802729	0.500493	1.26201	1.32746	1.15835	1.36678	1.12302	0.666023	1.08529	0.875656	1.18394	1756.44	1800.03	1996.67	1943.06	1320.45	2123.35	2282.73	3164.78	1697.57	2544.68	64.9532	129.778	230.839	182.914	119.28
sp|Q8WWI5|CTL1_HUMAN		Q8WWI5	Q8WWI5	SLC44A1	Choline transporter-like protein 1	4	0	10	14	M	PM						Yes	1	0.687864	0.850595	1.00256	0.884133	0.708745	0.826778							0.961068	0.864351	0.91271	0.900011	678.875	986.932	598.498	703.623	622.082	620.496	805.819	911.423	561.25	791.893	0	0	0	0	0
sp|P62937|PPIA_HUMAN		P62937	P62937	PPIA	Peptidyl-prolyl cis-trans isomerase A	10	4	8	6	M				XC	Nuc		Yes	1	1.40441	0.971077	1.12454	1.08614	1.30598	1.17843	1.04153	1.24676	1.12447			1.13759	1.17242	0.920927	1.04667	0.865617	1983.16	1412.09	2279.61	2347.51	2897.43	2576.55	1917.09	1765.05	2027.48	1552.46	161.304	154.872	1206.91	968.035	621.293
sp|Q9H7M9|VISTA_HUMAN		Q9H7M9	Q9H7M9	C10orf54	V-type immunoglobulin domain-containing suppressor of T-cell activation	6	0	10	12	M	PM						Yes	1	1.00224	1.01791	2.40533	1.08957	0.858541	1.27472							0.72919	1.3396	1.03439	1.14931	402.486	401.588	423.471	416.019	472.776	196.554	278.021	255.166	319.702	372.378	0	0	0	0	0
sp|P02730|B3AT_HUMAN		P02730	P02730	SLC4A1	Band 3 anion transport protein	0	21	7	0	M	PM						Yes	1							0.668474	0.623225	1.07026	0.856663		0.804655	1.97757	1.19737	1.58747		0	0	0	0	0	0	0	0	0	0	8326.65	12456.2	577.461	926.568	1002.39
sp|P17301|ITA2_HUMAN		P17301	P17301	ITGA2	Integrin alpha-2	9	0	9	9	M	PM		CS				Yes	1	0.867381	0.506638	0.800192	0.984847	1.01892	0.835596							0.835387	0.983846	0.909616	0.911335	896.851	1033.98	678.417	1339.06	1439.38	1798.79	530.069	538.225	926.463	909.257	0	0	0	0	0
sp|P19256|LFA3_HUMAN		P19256	P19256	CD58	Lymphocyte function-associated antigen 3	5	2	9	11	M	PM		CS				Yes	1	0.915778	1.22829	1.20442	1.29963	0.919485	1.11352	0.755426	1.00251	0.910395	1.05028	1.13421	0.970563	1.08068	0.964007	1.02234	0.907929	1323.79	1445.53	1195.89	973.621	958.099	795.488	1402.67	1079.28	851.907	926.504	85.6269	113.349	55.6226	55.4834	49.119
sp|P23528|COF1_HUMAN		P23528	P23528	CFL1	Cofilin-1	7	11	7	2	M				XC	Nuc		Yes	1	1.32317	1.09778	0.820849	0.975664	2.15093	1.27368	1.07142	1.00059	1.03474	0.97218	1.56627	1.12904	0.870973	0.7203	0.795636	0.974549	2442.62	1846.04	2601.77	2370.03	2807.37	3420.08	2395.14	2454.88	2150.36	999.734	1416.63	1322.19	1881.29	1880.17	1729.13
sp|P15151|PVR_HUMAN		P15151	P15151	PVR	Poliovirus receptor	5	0	8	14	M	PM		CS	XC			Yes	1	1.26758	1.58272	1.5583	1.26515	1.07335	1.34942							1.17551	0.911102	1.04331	0.978111	411.835	324.899	826.566	522.243	1011.05	648.813	1956.6	1546.54	1254.67	1168.93	0	0	0	0	0
sp|Q9NQS5|GPR84_HUMAN		Q9NQS5	Q9NQS5	GPR84	G-protein coupled receptor 84	13	0	13	1	M	PM						Yes	1	1.92308	2.33041	1.20802	1.16449	1.52752	1.63071							1.79263	1.56466	1.67865	0.788607	4074.14	2118.55	3778.79	1621.51	2383.92	1973.41	3688.93	3167.84	3375.42	2209.73	0	0	0	0	0
sp|Q9Y6N7-2|ROBO1_HUMAN		Q9Y6N7-2	Q9Y6N7	ROBO1	Isoform 2 of Roundabout homolog 1	0	0	0	27	M	PM		CS				Yes	1																0.841749	0	0	0	0	0	0	0	0	0	0	0	0	0	0	0
sp|P10721|KIT_HUMAN		P10721	P10721	KIT	Mast/stem cell growth factor receptor Kit	2	0	2	22	M	PM			XC			Yes	1	0.381957	0.308768	0.405982	0.521236	0.343878	0.392364							0.572578	0.48348	0.528029	0.647836	183.853	481.346	205.867	666.736	166.618	410.408	133.71	256.524	172.252	500.91	0	0	0	0	0
sp|Q9NP99|TREM1_HUMAN		Q9NP99	Q9NP99	TREM1	Triggering receptor expressed on myeloid cells 1	12	0	10	4	M	PM			XC			Yes	1	0.536632	0.383404	1.20059	0.605084	0.926803	0.730502							1.17617	0.71789	0.947028	0.853196	2518.39	4692.95	1617.61	4219.07	2440.95	2033.13	2265.21	3743.63	3290.58	3550.47	0	0	0	0	0
sp|Q9Y286|SIGL7_HUMAN		Q9Y286	Q9Y286	SIGLEC7	Sialic acid-binding Ig-like lectin 7	7	0	18	1	M	PM						Yes	1	0.788063	0.958925	1.12202	1.01495	0.835242	0.943839							0.925151	1.06964	0.997394	0.823938	1044.15	1324.95	1091.91	1138.68	753.759	671.789	1145.33	1128.46	887.644	1062.74	0	0	0	0	0
sp|Q9H0X4|F234A_HUMAN		Q9H0X4	Q9H0X4	FAM234A	Protein FAM234A	7	1	3	15	M			CS				Yes	1	0.844918	1.04237	0.945639	1.07119	0.941534	0.96913	0.716124	1.04997	1.008	0.831518	1.15468	0.952057	0.892465	0.502311	0.697388	1.00063	1147.47	1358.08	1457.72	1398.46	1359.47	1437.62	1337.41	1248.53	1277.91	1357.26	15.8727	22.1647	31.027	29.5504	17.764
sp|Q13444|ADA15_HUMAN		Q13444	Q13444	ADAM15	Disintegrin and metalloproteinase domain-containing protein 15	4	0	4	18	M	PM		CS				Yes	1	0.704905	0.805756	1.42724	1.03092	0.892301	0.972224							1.00306	0.947385	0.975224	0.827541	761.867	1080.81	948.39	1177.02	950.151	665.726	448.967	435.503	504.869	565.806	0	0	0	0	0
sp|P01009|A1AT_HUMAN		P01009	P01009	SERPINA1	Alpha-1-antitrypsin	1	20	5	0	M				XC			Yes	1	0.930598	1.1463	1.09719	1.09711	0.602375	0.974714	1.115	1.05524	1.04298	0.784288	0.705063	0.940515	1.16315	0.644542	0.903845		153.73	165.195	98.7302	86.1296	156.759	142.872	136.54	124.454	109.219	181.314	5518	4948.86	1471.72	1394.68	3358.34
sp|P49327|FAS_HUMAN		P49327	P49327	FASN	Fatty acid synthase	2	0	0	24	M	PM						Yes	1	1.80414	0.88336	2.3745	2.10024	1.47225	1.7269										1.03444	135.738	75.2371	212.179	240.195	427.094	179.867	159.393	75.8925	197.889	134.413	0	0	0	0	0
sp|P58335|ANTR2_HUMAN		P58335	P58335	ANTXR2	Anthrax toxin receptor 2	8	4	10	3	M	PM			XC			Yes	1	0.777088	0.842155	0.51832	0.744142	0.749647	0.72627	0.80721	0.996535	0.842229	0.806698	1.08675	0.907884	0.759909	1.11093	0.93542	1.08616	1534.44	1974.6	1127.03	1338.27	722.203	1393.35	990.354	1330.87	1136.73	1516.35	106.924	132.461	103.436	103.796	67.1331
sp|P68431|H31_HUMAN		P68431	P68431	HIST1H3A	Histone H3.1	12	12	1	0	M				XC	Nuc		Yes	1	2.1634	0.983291	1.11014	0.642752	0.888069	1.15753	1.54376	0.81533	1.188	2.30359	0.948359	1.35981	1.05653	1.28487	1.1707		1978.77	914.659	2202.8	2240.24	2545.47	2292.93	2147.58	3341.22	2005.85	2258.66	1611.73	1044.02	896.091	1099.05	1625.78
sp|P05546|HEP2_HUMAN		P05546	P05546	SERPIND1	Heparin cofactor 2	0	25	0	0					XC			Yes	1							1.08222	1.17972	1.07382	0.78006	0.381484	0.89946					0	0	0	0	0	0	0	0	0	0	4755.58	4394.29	1648.32	1397.21	4755.78
sp|P30203|CD6_HUMAN		P30203	P30203	CD6	T-cell differentiation antigen CD6	0	22	3	0	M	PM			XC			Yes	1							0.665051	0.905061	0.800938	0.930546	1.20314	0.900947	0.852287	0.929388	0.890837		0	0	0	0	0	0	0	0	0	0	1651.81	2483.74	2709.21	2993.4	1292.74
sp|P26010|ITB7_HUMAN		P26010	P26010	ITGB7	Integrin beta-7	0	12	0	13	M	PM		CS				Yes	1							0.869571	1.25133	0.954892	1.04256	1.11826	1.04732				1.50363	0	0	0	0	0	0	0	0	0	0	369.712	425.165	902.934	721.578	410.096
sp|Q9NY25|CLC5A_HUMAN		Q9NY25	Q9NY25	CLEC5A	C-type lectin domain family 5 member A	10	0	12	2	M	PM		CS				Yes	1	0.196291	0.16779	0.33015	0.360649	0.382684	0.287513							0.347814	0.404439	0.376126	0.841883	255.763	1302.98	548.66	3269.91	422.779	1280.57	320.531	888.764	389.828	1018.67	0	0	0	0	0
sp|Q8N370-3|LAT4_HUMAN		Q8N370-3	Q8N370	SLC43A2	Isoform 3 of Large neutral amino acids transporter small subunit 4	12	0	11	1	M	PM						Yes	1	0.573445	0.635182	0.461979	0.681932	0.644783	0.599464							0.527488	0.7738	0.650644	1.13427	2148.39	3746.47	1451.51	2285.19	1418.24	3069.91	2421.54	3551	2366.9	3670.85	0	0	0	0	0
sp|Q5JXA9|SIRB2_HUMAN		Q5JXA9	Q5JXA9	SIRPB2	Signal-regulatory protein beta-2	6	0	16	2	M						ShG	Yes	1	0.780138	0.85142	0.870881	0.952199	0.667654	0.824458							0.893711	0.874303	0.884007	0.82303	1119.04	1434.41	1286.99	1511.58	643.716	739.155	535.636	562.526	368.185	551.461	0	0	0	0	0
sp|P46940|IQGA1_HUMAN		P46940	P46940	IQGAP1	Ras GTPase-activating-like protein IQGAP1	9	3	8	4	M	PM						Yes	1	1.21876	1.07614	0.799524	0.830706	2.1428	1.21359	1.52174	1.10267	1.08701	1.17955	1.04114	1.18642	1.13288	0.925065	1.02897	0.900618	1273.81	1045.17	1467.59	1363.76	1537.49	1923	1172.56	1411.53	1395.52	651.261	50.4696	33.1657	81.6989	74.0919	78.5149
sp|P27797|CALR_HUMAN		P27797	P27797	CALR	Calreticulin	5	10	4	5	M	PM		CS	XC	Nuc		Yes	1	1.35407	0.902425	0.948481	1.08504	1.99602	1.25721	1.42355	0.76751	1.13225	0.857498	1.13978	1.06412	0.774425	0.611659	0.693042	0.895206	1431.35	1057.08	1235.1	1368.64	1551.4	1635.67	1566.29	1443.54	1252.35	627.422	1087.96	764.257	491.101	639.862	943.836
sp|Q96LC7|SIG10_HUMAN		Q96LC7	Q96LC7	SIGLEC10	Sialic acid-binding Ig-like lectin 10	6	0	17	1	M	PM			XC			Yes	1	1.45314	1.63865	1.14641	1.11705	1.00446	1.27194							1.20887	1.11938	1.16413	0.844217	2378.87	1637.05	1674.88	1022.11	770.508	672.104	1154.88	1033.87	1464.12	1457.63	0	0	0	0	0
sp|P28906|CD34_HUMAN		P28906	P28906	CD34	Hematopoietic progenitor cell antigen CD34	3	0	1	20	M	PM						Yes	2	3.11079	0.986161	0.560436	0.831717	1.0157	1.30096							0.448294	1.018	0.733144	2.27337	1561.49	501.961	425.44	431.41	357.149	637.271	622.973	749.021	766.738	754.884	0	0	0	0	0
sp|P02751-15|FINC_HUMAN		P02751-15	P02751	FN1	Isoform 15 of Fibronectin	9	15	0	0	M	PM			XC			Yes	1	3.23105	0.948313	3.08563	2.1552	1.46628	2.1773	1.33677	0.863853	0.730114	0.561526	1.01786	0.902024					1121.15	346.992	1025.58	1081.47	2472.98	801.451	1143.94	530.779	1190.23	811.733	896.917	670.961	496.22	574.427	690.159
sp|P50895|BCAM_HUMAN		P50895	P50895	BCAM	Basal cell adhesion molecule	0	2	0	22	M	PM						Yes	1							0.599285	1.00845	0.622352	0.754788		0.74622				0.900043	0	0	0	0	0	0	0	0	0	0	105.458	175.972	10.9816	10.8895	11.1006
sp|Q08334|I10R2_HUMAN		Q08334	Q08334	IL10RB	Interleukin-10 receptor subunit beta	0	0	8	16	M	PM						Yes	1													0.817671	0.819955	0.818813	1.05591	0	0	0	0	0	0	0	0	0	0	0	0	0	0	0
sp|P55011|S12A2_HUMAN		P55011	P55011	SLC12A2	Solute carrier family 12 member 2	0	0	1	23	M	PM			XC			Yes	1													0.735674	1.06006	0.897865	0.901977	0	0	0	0	0	0	0	0	0	0	0	0	0	0	0
sp|Q8WTV0-2|SCRB1_HUMAN		Q8WTV0-2	Q8WTV0	SCARB1	Isoform 1 of Scavenger receptor class B member 1	0	0	0	24	M	PM		CS				Yes	1																1.09729	0	0	0	0	0	0	0	0	0	0	0	0	0	0	0
sp|P21730|C5AR1_HUMAN		P21730	P21730	C5AR1	C5a anaphylatoxin chemotactic receptor 1	10	0	12	1	M	PM		CS				Yes	1	0.410421	0.542649	0.322245	0.659157	0.644193	0.515733							0.713313	0.646039	0.679676	1.07577	1675.09	4081.4	3020.72	5566.62	2394.3	7430.08	1044.83	1585.09	1609.64	2498.69	0	0	0	0	0
sp|Q9UHX3|AGRE2_HUMAN		Q9UHX3	Q9UHX3	ADGRE2	Adhesion G protein-coupled receptor E2	5	0	11	7	M	PM						Yes	1	0.866376	0.597865	0.903312	0.749571	0.780593	0.779543							1.14739	1.14908	1.14824	1.07506	322.469	372.204	342.146	572.279	404.89	448.229	368.814	492.034	578.135	740.636	0	0	0	0	0
sp|P19397|CD53_HUMAN		P19397	P19397	CD53	Leukocyte surface antigen CD53	8	3	6	6	M	PM		CS				Yes	1	0.587053	0.755291	1.2016	0.827214	0.709492	0.816129	0.901118	0.874209	0.972812			0.916046	0.961774	0.890863	0.926318	0.958574	1267.04	2158.31	1113.37	1474.1	986.835	821.27	1116.69	1349.94	888.083	1251.72	418.583	464.515	330.905	378.52	339.934
sp|P02749|APOH_HUMAN		P02749	P02749	APOH	Beta-2-glycoprotein 1	8	5	8	2				CS	XC			Yes	1	0.577546	0.719071	1.69279	1.16119	0.551553	0.94043	1.29868	0.520352	0.95483			0.924621	1.05255	0.886314	0.969434	0.783298	1040.45	1801.51	973.08	1353.25	1931.02	1140.73	479.503	412.94	319.344	578.99	899.257	692.439	126.152	242.435	255.597
sp|P02790|HEMO_HUMAN		P02790	P02790	HPX	Hemopexin	9	3	11	0					XC			Yes	1	0.653873	0.979241	1.56896	1.42178	0.487174	1.02221	0.964537	1.034	0.786354	0.821358	1.01193	0.923636	0.949431	0.934969	0.9422		2151.57	3290.51	1929.08	1969.98	3099.52	1975.52	826.423	581.259	436.115	895.193	278.322	288.554	69.1926	66.9177	113.47
sp|P13796|PLSL_HUMAN		P13796	P13796	LCP1	Plastin-2	8	5	8	2	M	PM			XC			Yes	1	1.32654	1.14733	0.633349	0.787238	1.29132	1.03715	0.926958	1.16887	1.04888	1.05169	1.25293	1.08987	0.865519	0.58077	0.723144	0.913824	1676.41	1263.75	1698.35	1480.27	1449.9	2289.26	1248.82	1586.33	1174.45	909.498	79.1691	85.4074	507.993	434.6	332.212
sp|Q96DU3|SLAF6_HUMAN		Q96DU3	Q96DU3	SLAMF6	SLAM family member 6	1	11	3	8	M	PM						Yes	2	1.18104	0.940236	1.04666	1.24169	1.14149	1.11022	0.74091	1.03273	1.06405	0.962667	1.25755	1.01158	1.1019	0.891148	0.996526	0.913064	96.6433	81.8293	59.2123	62.976	193.825	185.184	96.9548	78.083	135.99	119.134	1138.78	1537	2209.44	2139.41	1158.07
sp|Q9NZQ7|PD1L1_HUMAN		Q9NZQ7	Q9NZQ7	CD274	Programmed cell death 1 ligand 1	13	0	9	1	M	PM						Yes	1	2.66391		2.77636	1.43707	1.97117	2.21213							2.45015	2.47061	2.46038	2.69813	4514.76	1694.79	2149.19	494.54	2153.58	775.685	4306.62	2996.81	3809.32	1932.51	0	0	0	0	0
sp|P06729|CD2_HUMAN		P06729	P06729	CD2	T-cell surface antigen CD2	0	22	1	0	M	PM		CS	XC			Yes	1							0.512701	1.30942	0.920861	1.14882	0.841503	0.94666	1.01594	1.09451	1.05522		0	0	0	0	0	0	0	0	0	0	1179.4	2300.36	4363.43	3332.34	1986.23
sp|P19634|SL9A1_HUMAN		P19634	P19634	SLC9A1	Sodium/hydrogen exchanger 1	0	2	5	16	M	PM		CS				Yes	1							0.99303	1.17071	1.03308	0.97116	1.08597	1.05079	0.693027	0.755013	0.72402	0.910376	0	0	0	0	0	0	0	0	0	0	26.3864	26.5716	94.2687	80.5228	37.4625
sp|P07333|CSF1R_HUMAN		P07333	P07333	CSF1R	Macrophage colony-stimulating factor 1 receptor	3	0	5	14	M	PM		CS				Yes	1	0.338483	0.451301	0.436622	0.581979	0.406422	0.442961							0.539824	0.491674	0.515749	0.884211	192.126	567.608	428.943	950.459	284.651	651.938	292.827	503.157	323.456	795.863	0	0	0	0	0
sp|Q9H3T3|SEM6B_HUMAN		Q9H3T3	Q9H3T3	SEMA6B	Semaphorin-6B	9	0	13	0	M	PM						Yes	1	0.324862	0.565677	1.08029	0.788776	0.476279	0.647177							0.847233	0.696529	0.771881		801.275	2466.51	1527.94	2701.08	915.099	847.086	611.456	775.196	773.895	1624.88	0	0	0	0	0
sp|Q9P2B2|FPRP_HUMAN		Q9P2B2	Q9P2B2	PTGFRN	Prostaglandin F2 receptor negative regulator	1	0	0	21	M			CS				Yes	1	0.482471	0.881912	0.818695	0.525938		0.677254										0.753056	64.6893	134.079	126.57	143.518	163.458	199.657	108.929	207.113	198.642	26.4186	0	0	0	0	0
sp|O75882|ATRN_HUMAN		O75882	O75882	ATRN	Attractin	2	0	3	17	M	PM			XC			Yes	1	0.707546	0.934179	0.679144	0.974408	0.655145	0.790084							0.842519	0.749441	0.79598	1.04492	286.349	404.707	430.283	460.6	274.629	404.375	284.847	292.328	192.272	293.479	0	0	0	0	0
sp|Q6UWL2-2|SUSD1_HUMAN		Q6UWL2-2	Q6UWL2	SUSD1	Isoform 2 of Sushi domain-containing protein 1	4	0	11	7	M						ShG	Yes	1	0.716465	0.744775	1.19568	1.01298	1.00973	0.935925							0.831141	0.746373	0.788757	0.813338	575.736	803.579	383.005	514.257	653.631	546.662	239.226	236.16	291.044	288.24	0	0	0	0	0
sp|Q8NG11|TSN14_HUMAN		Q8NG11	Q8NG11	TSPAN14	Tetraspanin-14	2	2	8	10	M	PM		CS				Yes	1	0.431242	0.956805	2.16632	0.927366	0.718819	1.04011	0.923892	0.922276	1.22297	0.941784	0.965994	0.995384	0.967961	0.983556	0.975759	0.870744	637.402	1478.06	749.35	783.179	620.731	286.537	609.55	657.292	478.562	665.761	90.4464	97.8971	150.167	162.823	81.0434
sp|P02765|FETUA_HUMAN		P02765	P02765	AHSG	Alpha-2-HS-glycoprotein	6	10	6	0					XC			Yes	1	0.605615	0.8939	2.10575	1.62909	0.819663	1.2108	0.905747	1.50276	0.737591			1.0487	0.813198	1.02828	0.920738		1519.75	2509.44	1106.37	1237.69	2815.47	1337.04	1537.97	944.066	776.222	947.001	4449.72	4912.76	1423.11	946.995	1971.49
sp|P00751|CFAB_HUMAN		P00751	P00751	CFB	Complement factor B	0	22	0	0	M	PM			XC			Yes	1							1.13169	0.885893	0.865633	0.66206	0.482612	0.805578					0	0	0	0	0	0	0	0	0	0	4474.33	3953.66	1371.21	1547.83	2434.8
sp|Q99795|GPA33_HUMAN		Q99795	Q99795	GPA33	Cell surface A33 antigen	0	7	1	14	M	PM						Yes	1							0.664405	1.11266	0.88659	0.910221	0.88791	0.892357	0.936886	1.06478	1.00083	0.891772	0	0	0	0	0	0	0	0	0	0	261.835	394.09	353.897	318.064	222.947
sp|P01730|CD4_HUMAN		P01730	P01730	CD4	T-cell surface glycoprotein CD4	0	13	0	9	M	PM						Yes	1							0.783572	1.03903	0.910197	0.775419	1.15213	0.932069				0.908703	0	0	0	0	0	0	0	0	0	0	684.06	873.002	2575.16	2478.44	1176.78
sp|P11171|41_HUMAN		P11171	P11171	EPB41	Protein 4.1	0	22	0	0	M	PM				Nuc		Yes	1							0.704121	1.07096	0.878731	0.950758	1.2733	0.975576					0	0	0	0	0	0	0	0	0	0	600.579	852.949	2045.49	1909.95	889.068
sp|O14745|NHRF1_HUMAN		O14745	O14745	SLC9A3R1	Na(+)/H(+) exchange regulatory cofactor NHE-RF1	0	15	5	2	M	PM						Yes	1							0.882701	1.07485	1.0115	1.01939	1.29156	1.056	1.41225	1.09128	1.25177	0.903786	0	0	0	0	0	0	0	0	0	0	466.725	528.747	2235.16	2079.51	1137.02
sp|P40197|GPV_HUMAN		P40197	P40197	GP5	Platelet glycoprotein V	9	0	12	0	M	PM						Yes	1	0.887297	0.994483	0.69633	0.885024	0.974003	0.887427							0.921086	0.790572	0.855829		1441.94	1625.1	1553.28	1561.9	2030.66	2916.23	572.554	646.937	742.205	762.015	0	0	0	0	0
sp|P08887|IL6RA_HUMAN		P08887	P08887	IL6R	Interleukin-6 receptor subunit alpha	2	1	1	17	M	PM		CS	XC			Yes	1	0.632293	0.985633	1.03692	1.24107	0.783906	0.935965	0.509926	0.826979	0.808995			0.7153	1.21857	0.813661	1.01612	0.982294	368.141	582.232	347.813	352.883	386.601	372.835	392.04	315.888	531.542	678.069	21.1638	41.5037	58.3725	70.5852	36.5521
sp|O60602|TLR5_HUMAN		O60602	O60602	TLR5	Toll-like receptor 5	9	0	12	0	M	PM						Yes	1	0.860912	1.13622	0.879689	1.14675	0.940597	0.992833							0.877263	0.910482	0.893872		1341.42	1558.14	1617.1	1423.23	878.948	999.157	1371.75	1196.21	1174.53	1248.71	0	0	0	0	0
sp|P23634|AT2B4_HUMAN		P23634	P23634	ATP2B4	Plasma membrane calcium-transporting ATPase 4	2	3	1	15	M	PM						Yes	1	1.0343	1.05658	0.848274	0.941745	1.09662	0.995504	1.01444	1.07004	1.02179	0.955416	1.25556	1.06345	0.935166	0.779049	0.857108	0.907385	509.547	492.649	396.043	374.835	427.36	503.8	780.279	828.545	826.404	753.592	91.6202	90.3158	208.423	194.78	140.776
sp|P05771-2|KPCB_HUMAN		P05771-2	P05771	PRKCB	Isoform Beta-II of Protein kinase C beta type	5	5	11	0	M	PM				Nuc		Yes	1	0.899725	0.6605	1.45114	0.90764	1.14585	1.01297		1.18672	0.732518	0.987119	1.11896	1.00633	1.1427	0.910717	1.02671		778.525	865.293	739.108	1119.01	2070.48	1426.79	1548.68	1706.27	2900.5	2531.32	45.7897	53.5435	433.028	364.895	212.466
sp|O00241|SIRB1_HUMAN		O00241	O00241	SIRPB1	Signal-regulatory protein beta-1	4	0	8	9	M	PM						Yes	1	0.98854	1.04953	1.20747	1.05204	1.03264	1.06604							0.741662	0.87934	0.810501	0.903138	1136.04	1149.21	621.117	591.807	689.005	570.617	304.926	289.843	403.892	391.125	0	0	0	0	0
sp|P25705|ATPA_HUMAN		P25705	P25705	ATP5A1	ATP synthase subunit alpha, mitochondrial	9	12	0	0	M	PM						Yes	1	1.36884	0.972854	1.01056	1.30243	1.70545	1.27203	1.46231	0.710889	0.956212	0.864213	1.18742	1.03621					1702.49	1243.75	1833.04	1884.19	2493.67	2467.6	2140.23	1643.26	2220.52	1302.01	477.319	326.415	598.886	842.447	1393.61
sp|P07948-2|LYN_HUMAN		P07948-2	P07948	LYN	Isoform 2 of Tyrosine-protein kinase Lyn	1	0	14	6	M	PM				Nuc		Yes	1	1.19416	1.14381	1.21872	1.10475	1.7062	1.27353							1.16041	1.10197	1.13119	1.30218	73.4525	61.5099	72.9879	63.811	63.9292	52.4559	85.7126	77.5855	99.0378	58.0459	0	0	0	0	0
sp|P08238|HS90B_HUMAN		P08238	P08238	HSP90AB1	Heat shock protein HSP 90-beta	6	4	3	8	M	PM		CS				Yes	1	1.48741	0.991814	1.01669	1.21565	2.06061	1.35443	1.32661	0.778349	1.12971	0.852781	1.06043	1.02957	0.785637	0.536011	0.660824	0.995067	946.535	636.365	978.279	986.353	1240.48	1220.11	1224.67	1007.42	1332.65	646.727	352.735	265.892	211.874	272.21	390.316
sp|Q06830|PRDX1_HUMAN		Q06830	Q06830	PRDX1	Peroxiredoxin-1	7	9	2	3					XC	Nuc		Yes	1	2.04457	1.01032	1.2172	1.43083	1.1088	1.36234	1.22499	0.973951	0.979662	0.660394	1.12182	0.992164	1.11741	0.754679	0.936043	0.924195	1326.27	648.68	1354.67	1340.83	1783.56	1465.3	1558.88	1089.5	1417.31	1278.24	942.631	769.5	560.133	575.114	970.141
sp|Q99572|P2RX7_HUMAN		Q99572	Q99572	P2RX7	P2X purinoceptor 7	8	0	12	1	M	PM						Yes	1		1.4841	1.72678	1.25532	1.11729	1.39588							0.997425	1.10989	1.05366	0.756686	190.339	191.52	1641.44	1106.01	2318.79	1342.84	1893.72	1508.55	1500.06	1342.58	0	0	0	0	0
sp|P42081|CD86_HUMAN		P42081	P42081	CD86	T-lymphocyte activation antigen CD86	7	0	7	7	M	PM		CS				Yes	1	1.03024	1.93535	2.15175	1.44392	1.22124	1.5565							1.1721	2.47347	1.82278	1.2285	1366.09	1325.98	2093.76	1081.85	2479.62	1152.37	1298.43	899.241	1679.22	1375.01	0	0	0	0	0
sp|O95980|RECK_HUMAN		O95980	O95980	RECK	Reversion-inducing cysteine-rich protein with Kazal motifs	0	0	0	21	M	PM						Yes	1																0.872719	0	0	0	0	0	0	0	0	0	0	0	0	0	0	0
sp|Q9Y6M7-13|S4A7_HUMAN		Q9Y6M7-13	Q9Y6M7	SLC4A7	Isoform 13 of Sodium bicarbonate cotransporter 3	7	11	2	0	M	PM						Yes	1	0.627271	0.649673	0.610632	0.626837	0.767196	0.656322	0.837207	0.968702	0.85298	0.794712	1.08924	0.908569	0.776155	0.748596	0.762375		722.728	1152.18	987.029	1519.27	1312.14	2148.82	1631.29	2602.42	2767.29	3607.02	204.82	244.646	767.541	792.34	354.954
sp|Q15762|CD226_HUMAN		Q15762	Q15762	CD226	CD226 antigen	2	3	5	10	M	PM		CS				Yes	1	0.715963	0.594219	0.90461	0.956879	0.928191	0.819972	0.792733	0.862496	1.1461	0.925151	1.13784	0.972863	0.788563	0.910852	0.849708	1.10735	522.482	729.761	314.543	529.338	624.764	690.644	324.354	338.971	419.357	451.8	291.887	368.204	485.911	563.378	369.989
sp|P08962|CD63_HUMAN		P08962	P08962	CD63	CD63 antigen	4	0	5	11	M	PM		CS	XC			Yes	1	1.06454	0.99414	0.714842	1.22859	0.846231	0.969669							1.4866	1.5533	1.51995	2.04728	2058.33	1933.54	633.071	636.802	656.248	918.032	2020.73	1644.75	1052.4	1243.63	0	0	0	0	0
sp|Q96BD0|SO4A1_HUMAN		Q96BD0	Q96BD0	SLCO4A1	Solute carrier organic anion transporter family member 4A1	10	0	7	3	M	PM						Yes	1	0.971435	0.89826	0.926244	0.918523	1.15264	0.97342							1.10584	1.14953	1.12769	1.00335	1908.24	1964.35	954.639	1062.76	969.776	1047	1955.04	2128.46	1704.9	1479.13	0	0	0	0	0
sp|Q5QGZ9-1|CL12A_HUMAN		Q5QGZ9-1	Q5QGZ9	CLEC12A	Isoform 1 of C-type lectin domain family 12 member A	4	0	10	6	M	PM						Yes	1	0.902365	1.32699	1.47187	1.48858	1.1859	1.27514							0.935077	0.999805	0.967441	0.792011	877.179	972.089	801.754	604.192	531.964	361.422	370.988	249.222	270.075	227.739	0	0	0	0	0
sp|P01023|A2MG_HUMAN		P01023	P01023	A2M	Alpha-2-macroglobulin	0	20	0	0					XC			Yes	1							1.07341	0.80172	0.809196	0.78142	0.664528	0.826054					0	0	0	0	0	0	0	0	0	0	1507.02	1403.96	1187.9	1481.68	2036.19
sp|Q14624|ITIH4_HUMAN		Q14624	Q14624	ITIH4	Inter-alpha-trypsin inhibitor heavy chain H4	0	19	0	1	M	PM			XC			Yes	1							1.09612	0.89966	0.832576	0.860493	0.522127	0.842195				1.16022	0	0	0	0	0	0	0	0	0	0	2538.59	2315.98	906.16	1007.23	1939.05
sp|Q15223|NECT1_HUMAN		Q15223	Q15223	NECTIN1	Nectin-1	0	1	0	19	M	PM			XC			Yes	1							0.625982	1.00105	0.744504	0.829702	1.02543	0.845333				0.677772	0	0	0	0	0	0	0	0	0	0	58.1476	92.8902	71.6558	71.5809	43.4003
sp|Q8IW52|SLIK4_HUMAN		Q8IW52	Q8IW52	SLITRK4	SLIT and NTRK-like protein 4	0	0	0	20	M						ShG	Yes	1																1.13145	0	0	0	0	0	0	0	0	0	0	0	0	0	0	0
sp|P17181|INAR1_HUMAN		P17181	P17181	IFNAR1	Interferon alpha/beta receptor 1	3	0	3	13	M	PM						Yes	1	0.535566	0.870878	0.692682	0.694615	0.619097	0.682568							0.884528	1.02824	0.956387	0.41117	419.171	782.669	472.157	542.162	339.462	490.069	470.011	676.649	423.244	683.647	0	0	0	0	0
sp|Q9BS26|ERP44_HUMAN		Q9BS26	Q9BS26	ERP44	Endoplasmic reticulum resident protein 44	10	0	6	3	M			CS				Yes	1	0.791547	0.712817	0.924188	0.963208	0.513199	0.780992							1.32058	0.793912	1.05724	0.935898	2553.51	3225.97	832.474	1167.86	967.053	1046.38	1787.81	1856.1	1951.13	3801.9	0	0	0	0	0
sp|P04217|A1BG_HUMAN		P04217	P04217	A1BG	Alpha-1B-glycoprotein	8	2	9	0					XC			Yes	1	0.552396	0.849809	1.16452	1.0264	0.795145	0.877655	1.01474	0.843411	0.848066	0.831607	0.837495	0.875065	0.900944	0.970138	0.935541		1103.31	1997.32	1317.2	1550	1920.01	1648.76	270.198	263.248	251.021	315.692	70.5266	69.5019	27.1242	32.1601	42.8356
sp|P26447|S10A4_HUMAN		P26447	P26447	S100A4	Protein S100-A4	7	4	7	1					XC	Nuc		Yes	1	1.10247	0.877689	0.785687	0.807803	0.956909	0.906111	0.851625	1.18715	0.857567	1.18227	1.21766	1.05925	0.897667	0.708196	0.802931	1.00492	962.81	873.321	774.945	882.938	799.382	1017.43	822.486	1018.18	1042.06	1088.98	169.765	199.342	223.904	188.606	208.875
sp|P12931-2|SRC_HUMAN		P12931-2	P12931	SRC	Isoform 2 of Proto-oncogene tyrosine-protein kinase Src	5	1	11	2	M	PM				Nuc		Yes	1	0.924759	1.09898	0.980288	1.00435	1.04173	1.01002	0.882814	1.39213	0.778406	0.963909	1.13532	1.03052	1.30306	1.12061	1.21183	1.0935	493.42	533.566	620.423	564.542	736.27	751.075	712.865	709.78	821.641	788.728	8.37793	9.49003	66.5767	47.8237	21.4975
sp|P01860|IGHG3_HUMAN		P01860	P01860	IGHG3	Ig gamma-3 chain C region	6	6	7	0	M	PM			XC			Yes	1	0.959522	1.04909	1.37918	1.10946	0.796871	1.05882	1.37223	0.909458	1.14749	0.746974	0.606038	0.956437	1.1647	0.6441	0.9044		1352.8	1409.87	921.891	878.751	1105.73	801.733	1173.95	1058.12	820.169	1029.24	1885.33	1373.92	518.56	570.186	1490.93
sp|P04921|GLPC_HUMAN		P04921	P04921	GYPC	Glycophorin-C	1	7	2	9	M	PM						Yes	1	0.925264	1.40665	0.963754	0.901048	1.15804	1.07095	0.524636	1.18876		0.882588	1.03779	0.908442	0.70557	0.792328	0.748949	1.19814	159.456	172.336	175.901	125.049	115.659	120.009	195.453	216.918	193.204	166.837	1105.3	2106.8	256.755	215.987	89.7956
sp|O00206|TLR4_HUMAN		O00206	O00206	TLR4	Toll-like receptor 4	5	0	13	1	M	PM		CS				Yes	1	1.05007	1.09254	1.00403	1.13621	1.1405	1.08467							1.12225	1.10864	1.11545	1.0261	1000.95	953.225	903.811	827.257	810.203	806.95	1019.08	896.911	905.786	794.198	0	0	0	0	0
sp|Q14344|GNA13_HUMAN		Q14344	Q14344	GNA13	Guanine nucleotide-binding protein subunit alpha-13	3	6	8	2	M	PM				Nuc		Yes	1	1.32924	1.18476	0.953027	1.40267	1.38813	1.25156	0.913907	1.32263	0.981425	0.902831	1.33501	1.09116	0.736738	1.12938	0.933059	1.15703	365.734	275.145	373.625	315.361	313.691	329.152	455.166	324.5	389.497	280.591	64.2518	70.3045	231.325	174.897	101.046
sp|P01920|DQB1_HUMAN		P01920	P01920	HLA-DQB1	HLA class II histocompatibility antigen, DQ beta 1 chain	13	0	5	1	M	PM						Yes	1	1.15262	1.61653	1.25404	1.17776	1.22978	1.28615							1.01325	1.03166	1.02245	0.672362	1823.07	1581.68	854.631	528.683	941.111	750.463	1402.17	1190.54	1268.21	1031.25	0	0	0	0	0
sp|O94804|STK10_HUMAN		O94804	O94804	STK10	Serine/threonine-protein kinase 10	2	6	9	2	M	PM						Yes	1	1.9532	1.06534	1.06749	1.32975	1.21062	1.32528	0.710273	1.03621	0.89103	1.06399	1.30913	1.00213	0.799789	1.04423	0.922011	0.918921	42.912	21.9701	49.4551	46.4221	86.8069	81.3189	60.5381	45.526	114.375	94.4759	44.8996	63.2145	303.915	293.295	101.43
sp|Q10589|BST2_HUMAN		Q10589	Q10589	BST2	Bone marrow stromal antigen 2	5	2	4	8	M	PM		CS				Yes	1	4.59441	5.70156	1.99543	3.33686	2.55773	3.6372	1.93881	2.00864	2.54096			2.1628	1.90301	2.97211	2.43756	2.37701	1056.4	229.932	1288.01	225.905	495.389	248.261	920.84	275.96	812.814	317.787	374.819	193.324	149.987	74.6713	116.797
sp|Q9NQ25|SLAF7_HUMAN		Q9NQ25	Q9NQ25	SLAMF7	SLAM family member 7	6	0	13	0	M	PM						Yes	1	4.7177		5.30119	2.50424	3.71689	4.06001							3.22731	2.04681	2.63706		1152.33	244.257	1259.21	94.6564	839.056	158.277	1562.09	623.779	1035.4	278.566	0	0	0	0	0
sp|P04004|VTNC_HUMAN		P04004	P04004	VTN	Vitronectin	0	14	0	5					XC			Yes	1							1.26979	0.908777	0.885785	0.859566	0.644597	0.913703				0.694005	0	0	0	0	0	0	0	0	0	0	3868.94	3046.92	990.469	1089.89	2048.51
sp|P01008|ANT3_HUMAN		P01008	P01008	SERPINC1	Antithrombin-III	0	18	0	1	M	PM			XC			Yes	1							1.39853	0.997341	0.969532	0.886148	0.448804	0.940071				0.604405	0	0	0	0	0	0	0	0	0	0	1568.97	1121.87	333.687	334.577	763.387
sp|P14151-2|LYAM1_HUMAN		P14151-2	P14151	SELL	Isoform 2 of L-selectin	0	19	0	0	M	PM						Yes	1							0.715901	1.23358	1.27999	1.26719	1.55844	1.21102					0	0	0	0	0	0	0	0	0	0	1510.24	2109.56	3216.69	2607.62	1374.78
sp|P00505|AATM_HUMAN		P00505	P00505	GOT2	Aspartate aminotransferase, mitochondrial	0	0	1	18	M	PM		CS				Yes	1													1.11815	0.712619	0.915387	0.983748	0	0	0	0	0	0	0	0	0	0	0	0	0	0	0
sp|P02656|APOC3_HUMAN		P02656	P02656	APOC3	Apolipoprotein C-III	2	11	3	2					XC			Yes	1	0.598994	0.613492	0.516874			0.576453	1.30469	0.75702	0.889313	1.11845	0.649694	0.943833	0.551972	0.646152	0.599062	0.869876	334.289	558.084	659.239	1074.57	708.396	1370.54	69.6891	57.6882	43.888	63.4787	3827.22	2933.44	526.495	695.484	1933.09
sp|Q7KYR7|BT2A1_HUMAN		Q7KYR7	Q7KYR7	BTN2A1	Butyrophilin subfamily 2 member A1	1	0	4	13	M	PM						Yes	1	0.907106	1.21317	0.760953	0.972926	0.903753	0.951582							0.865808	0.905331	0.885569	0.934994	136.856	150.871	71.3568	58.8184	39.6461	52.1006	85.1519	87.5215	34.1001	37.7317	0	0	0	0	0
sp|P20020|AT2B1_HUMAN		P20020	P20020	ATP2B1	Plasma membrane calcium-transporting ATPase 1	4	5	1	8	M	PM				Nuc		Yes	1	1.21724	0.68712	1.10424	1.03155	0.772777	0.962585	1.06446	0.96008	0.688372	0.891255	1.66829	1.05449	0.770413	0.629493	0.699953	1.15001	511.532	420.239	596.086	867.513	1132.48	1025.58	837.764	812.142	912.004	1180.16	106.528	100.077	163.297	170.087	143.866
sp|Q10588|BST1_HUMAN		Q10588	Q10588	BST1	ADP-ribosyl cyclase/cyclic ADP-ribose hydrolase 2	7	0	7	4	M	PM						Yes	1	1.14366	0.967764	0.820493	1.15916	0.813552	0.980926							1.48861	1.18654	1.33757	1.02472	5218.46	4562.96	1819.56	1880.17	2395.57	2919.67	3178.68	2742.22	3209.2	3944.67	0	0	0	0	0
sp|P02750|A2GL_HUMAN		P02750	P02750	LRG1	Leucine-rich alpha-2-glycoprotein	11	0	7	0	M				XC			Yes	1	0.717059	1.00932	1.52496	1.28849	0.569173	1.0218							1.08849	0.995404	1.04195		1626.36	2268.09	1114.01	1103.72	2646.22	1735.28	1056.24	819.753	550.94	967.965	0	0	0	0	0
sp|Q01650|LAT1_HUMAN		Q01650	Q01650	SLC7A5	Large neutral amino acids transporter small subunit 1	3	2	5	8	M	PM						Yes	1	1.70307	1.21703	1.12471	1.24454	1.05817	1.2695		0.938849	1.25187	0.954374	1.29858	1.11092	0.712442	0.978856	0.845649	1.1489	280.067	164.448	148.523	122.037	193.201	171.779	321.639	258.439	283.871	268.266	61.8791	39.6481	149.943	159.709	114.356
sp|P02748|CO9_HUMAN		P02748	P02748	C9	Complement component C9	0	18	0	0	M	PM			XC			Yes	1							0.841361	0.910239	1.00362	1.01422	0.503323	0.854552					0	0	0	0	0	0	0	0	0	0	1769.65	2103.32	773.69	849.985	1985.09
sp|P08637|FCG3A_HUMAN		P08637	P08637	FCGR3A	Low affinity immunoglobulin gamma Fc region receptor III-A	8	0	9	0	M	PM						Yes	1	0.398627	0.545698	0.433468	0.611715	0.288568	0.455615							0.961342	0.91198	0.936661		985.284	2471.7	1188.49	2177.93	514.446	1186.81	423.479	692.282	399.294	1383.71	0	0	0	0	0
sp|P24071|FCAR_HUMAN		P24071	P24071	FCAR	Immunoglobulin alpha Fc receptor	5	0	11	1	M	PM			XC			Yes	1	0.408378	0.630317	0.798544	0.714334	0.608374	0.631989							0.759509	0.68916	0.724334	0.734499	412.237	1009.45	640.546	1016.23	423.454	530.282	472.925	662.051	458.374	753.442	0	0	0	0	0
sp|P13987|CD59_HUMAN		P13987	P13987	CD59	CD59 glycoprotein	3	6	4	4	M	PM		CS	XC			Yes	1	0.583667	0.600402	0.988786	0.459074	0.564378	0.639261	0.434662	0.89653	0.997399			0.776197	0.803535	0.931289	0.867412	1.74348	530.171	908.344	248.762	414.326	297.984	301.363	477.782	1040.75	708.315	1255.04	594.921	1368.7	227.72	254.002	244.52
sp|Q00839|HNRPU_HUMAN		Q00839	Q00839	HNRNPU	Heterogeneous nuclear ribonucleoprotein U	5	10	2	0	M			CS		Nuc		Yes	1	0.991243	0.891968	0.879763	0.952293	0.846167	0.912287	1.69644	0.807481	1.05089	0.972552	1.01507	1.10849	0.774947	0.519109	0.647028		954.125	962.554	923.506	1035.36	987.557	1122.53	1330.46	1397.11	1210.16	1430.17	619.333	365.077	407.781	505.003	608.22
sp|Q5ZPR3|CD276_HUMAN		Q5ZPR3	Q5ZPR3	CD276	CD276 antigen	2	0	0	15	M	PM						Yes	1	0.985481	1.15262	0.717359	0.754205	0.960295	0.913992										0.946733	139.237	141.288	92.6226	80.3584	131.725	183.625	459.908	609.792	301.508	313.974	0	0	0	0	0
sp|O00299|CLIC1_HUMAN		O00299	O00299	CLIC1	Chloride intracellular channel protein 1	4	3	6	4	M	PM			XC	Nuc		Yes	1	1.20305	1.02115	0.919112	0.985074	0.990584	1.02379	0.868943	0.973672	0.888678	0.803539	1.07179	0.921324	0.890072	0.790007	0.840039	0.864927	591.682	491.817	614.722	601.993	783.846	852.829	558.038	566.493	520.363	525.31	71.9958	82.8544	142.712	146.57	120.085
sp|P16615|AT2A2_HUMAN		P16615	P16615	ATP2A2	Sarcoplasmic/endoplasmic reticulum calcium ATPase 2	1	2	1	13	M	PM						Yes	1	1.71478	0.627037	1.06544	1.51866	0.698009	1.12479	1.89021	0.880587	1.03393	0.628481	1.35964	1.15857	1.20521	0.38035	0.792782	0.974508	71.7323	41.8317	90.3207	144.044	212.91	199.832	77.4722	51.0137	85.9602	123.151	95.6058	50.5795	45.0838	51.1975	82.3451
sp|P23396-2|RS3_HUMAN		P23396-2	P23396	RPS3	Isoform 2 of 40S ribosomal protein S3	2	13	2	0	M	PM				Nuc		Yes	1	1.27284	0.77334	1.16751	1.35913	1.0863	1.13182	1.45491	0.712383	1.45951	0.620682	1.02415	1.05433	0.985831	0.770963	0.878397		123.443	96.9821	132.015	170.707	203.511	174.311	149.111	109.711	148.978	137.143	429.242	295.031	578.786	812.464	973.304
sp|Q9NRM0|GTR9_HUMAN		Q9NRM0	Q9NRM0	SLC2A9	Solute carrier family 2, facilitated glucose transporter member 9	3	0	6	8	M	PM						Yes	1	1.05231	1.32247	1.13399	1.10536	1.09795	1.14242							0.999225	1.01057	1.0049	0.863199	915.317	869.818	578.766	437.64	521.637	460	810.263	733.028	620.863	565.477	0	0	0	0	0
sp|Q8N149|LIRA2_HUMAN		Q8N149	Q8N149	LILRA2	Leukocyte immunoglobulin-like receptor subfamily A member 2	3	0	4	10	M				XC			Yes	1	1.55205	1.46257	1.04336	0.988115	0.705186	1.15026							0.911563	0.882181	0.896872	0.798975	636.231	409.929	622.688	425.75	445.966	427.434	431.027	436.211	269.193	381.734	0	0	0	0	0
sp|P23458|JAK1_HUMAN		P23458	P23458	JAK1	Tyrosine-protein kinase JAK1	1	12	3	1	M	PM				Nuc		Yes	1	1.01738	1.24077	1.43096	1.18247	1.46808	1.26793		1.15855	0.839655	0.872673	1.23288	1.02594	0.661627	0.728504	0.695066	1.40353	71.7112	70.4865	132.086	106.455	213.146	148.953	170.152	143.896	334.827	228.071	115.664	90.6364	1081.99	933.916	348.051
sp|Q06481|APLP2_HUMAN		Q06481	Q06481	APLP2	Amyloid-like protein 2	1	0	0	16	M	PM				Nuc		Yes	1	2.4293	0.73513	1.46006	2.23591	0.780229	1.52813										1.07645	81.3198	33.4746	109.585	149.069	214.766	147.094	68.3509	30.5697	73.5866	94.3142	0	0	0	0	0
sp|P79483|DRB3_HUMAN		P79483	P79483	HLA-DRB3	HLA class II histocompatibility antigen, DR beta 3 chain	4	0	7	6	M	PM						Yes	1	1.86846		1.27719	2.04195	1.95607	1.78592							1.0166	1.97817	1.49738	1.53609	1140.9	610.611	19.2621	45.6253	256.177	200.579	279.853	137.052	913.007	466.755	0	0	0	0	0
sp|Q13291-4|SLAF1_HUMAN		Q13291-4	Q13291	SLAMF1	Isoform 4 of Signaling lymphocytic activation molecule	8	4	5	0	M	PM						Yes	1			2.97227	1.78503	2.45798	2.40509	0.967017	1.0724	0.887412	1.1215	0.900898	0.989846	3.03518	1.49641	2.26579		1263.88	174.399	198.08	37.6104	771.548	259.582	2716.7	1521.94	2655.13	1080.21	199.008	205.796	401.17	374.085	347.717
sp|P04234|CD3D_HUMAN		P04234	P04234	CD3D	T-cell surface glycoprotein CD3 delta chain	0	16	1	0	M	PM						Yes	1							0.764188	1.04254	0.968348	0.945992	1.0878	0.961774	1.76866	0.317479	1.04307		0	0	0	0	0	0	0	0	0	0	1013.22	1325.88	1817.84	1743.67	870.134
sp|P12821|ACE_HUMAN		P12821	P12821	ACE	Angiotensin-converting enzyme	0	5	0	12	M	PM			XC			Yes	1							0.780951	0.991384	0.950288	0.961298	1.18968	0.974721				0.914002	0	0	0	0	0	0	0	0	0	0	89.7676	114.947	127.993	129.105	87.8459
sp|P06239-3|LCK_HUMAN		P06239-3	P06239	LCK	Isoform 3 of Tyrosine-protein kinase Lck	0	17	0	0	M	PM						Yes	1							0.846106	1.21456	0.795393	0.840229	1.22235	0.983727					0	0	0	0	0	0	0	0	0	0	265.536	313.833	1777.62	1463.6	632.875
sp|Q9Y289|SC5A6_HUMAN		Q9Y289	Q9Y289	SLC5A6	Sodium-dependent multivitamin transporter	0	0	1	16	M	PM						Yes	1													1.10495	1.2517	1.17832	0.974573	0	0	0	0	0	0	0	0	0	0	0	0	0	0	0
sp|Q9UPY5|XCT_HUMAN		Q9UPY5	Q9UPY5	SLC7A11	Cystine/glutamate transporter	6	0	5	5	M	PM		CS				Yes	1	0.627929	0.633624	0.446795	0.511476	0.75523	0.595011							0.643765	0.605778	0.624771	0.895131	634.485	1010.44	283.525	447.466	357.416	799.955	495.036	967.858	849.194	1124.42	0	0	0	0	0
sp|P19022|CADH2_HUMAN		P19022	P19022	CDH2	Cadherin-2	4	0	0	12	M	PM						Yes	1	0.496594	1.67398	0.756603	0.477428		0.851152										0.827519	175.597	353.603	413.87	247.237	473.978	626.455	260.753	546.161	519.961	22.1896	0	0	0	0	0
sp|Q658P3-2|STEA3_HUMAN		Q658P3-2	Q658P3	STEAP3	Isoform 2 of Metalloreductase STEAP3	4	0	4	8	M	PM						Yes	1	0.918569	1.08748	0.750144	0.887189	0.732945	0.875265							0.953594	1.00532	0.979456	0.848879	573.437	624.272	622.242	572.186	479.452	639.146	518.774	584.739	435.801	594.589	0	0	0	0	0
sp|P63104|1433Z_HUMAN		P63104	P63104	YWHAZ	14-3-3 protein zeta/delta	5	4	6	1	M				XC	Nuc		Yes	1	1.25401	0.921262	0.926153	0.927886	1.12077	1.03002	0.96323	1.2114	1.58536	0.829776	1.13593	1.14514	0.73733	0.501347	0.619339	0.776161	743.299	592.738	658.734	715.035	850.791	918.629	800.735	862.967	791.625	706.322	262.696	272.725	400.672	330.752	632.533
sp|P23141-2|EST1_HUMAN		P23141-2	P23141	CES1	Isoform 2 of Liver carboxylesterase 1	1	0	6	9					XC			Yes	1	1.36048	1.2222	0.772903	0.938238		1.07346							0.963842	0.774874	0.869358	0.829073	169.959	124.925	133.179	108.967	120.682	156.141	96.8235	103.197	76.3423	19.8655	0	0	0	0	0
sp|Q14315|FLNC_HUMAN		Q14315	Q14315	FLNC	Filamin-C	7	6	3	0	M	PM						Yes	1	0.995559	0.878009	1.36845	1.20406	1.10626	1.11047	1.0013	0.820272	0.849847	0.750492	1.11572	0.907526	0.823024	0.683646	0.753335		661.928	664.881	815.056	928.301	1191.86	870.955	654.652	543.706	821.672	742.749	503.284	502.633	413.449	504.038	539.827
sp|Q01518|CAP1_HUMAN		Q01518	Q01518	CAP1	Adenylyl cyclase-associated protein 1	8	2	2	4	M	PM						Yes	1	1.37761	1.08749	0.692512	0.744978	1.7447	1.12946	0.753401	0.92245	0.728903	0.621336	1.11461	0.82814	0.712416	0.363821	0.538118	0.84749	2513.12	1824.27	2346.06	2157.33	2289.73	3306.41	1740.67	2336.54	1829.67	1048.7	90.3746	119.956	61.7475	66.9386	97.6995
sp|P19338|NUCL_HUMAN		P19338	P19338	NCL	Nucleolin	8	7	1	0	M			CS		Nuc		Yes	1	1.44765	0.983936	1.21132	1.58637	1.81643	1.40914	1.87311	0.787153	1.4379	0.729152	1.09097	1.18366	0.962482	1.07792	1.0202		2149.12	1484.56	2605.58	2648.13	3929.79	3244.23	3383.15	2132.63	3555.98	1957.68	394.759	210.75	163.536	207.756	427.801
sp|P29323|EPHB2_HUMAN		P29323	P29323	EPHB2	Ephrin type-B receptor 2	5	0	8	3	M	PM			XC			Yes	1	1.50052	3.71376	1.21396	0.901953	4.71833	2.4097							2.39893	2.1754	2.28717	1.91398	820.195	546.606	1576.1	424.394	886.549	730.297	526.34	583.556	660.895	140.07	0	0	0	0	0
sp|P35542|SAA4_HUMAN		P35542	P35542	SAA4	Serum amyloid A-4 protein	0	16	0	0					XC			Yes	1							0.944434	0.932637	1.04227	0.926072	0.531665	0.875416					0	0	0	0	0	0	0	0	0	0	4690.43	4966.39	1170.74	1255.3	2517.53
sp|P01011|AACT_HUMAN		P01011	P01011	SERPINA3	Alpha-1-antichymotrypsin	0	16	0	0					XC	Nuc		Yes	1							1.24592	0.96653	0.911169	0.716017	0.588961	0.885719					0	0	0	0	0	0	0	0	0	0	2841.67	2280.78	1173.02	1213.64	2364.93
sp|P22794-2|EVI2A_HUMAN		P22794-2	P22794	EVI2A	Isoform 2 of Protein EVI2A	0	2	3	11	M						ShG	Yes	1							0.661967	0.989908	0.911513	0.983264	1.1179	0.932911	0.665048	0.676726	0.670887	0.879418	0	0	0	0	0	0	0	0	0	0	121.24	183.151	207.232	209.345	103.081
sp|Q6UWD8|CP054_HUMAN		Q6UWD8	Q6UWD8	C16orf54	Transmembrane protein C16orf54	0	3	0	13	M						ShG	Yes	1								1.0887	0.780395	0.813114	1.11431	0.94913				0.762481	0	0	0	0	0	0	0	0	0	0	3.0934	11.0203	63.5178	58.3426	25.4273
sp|P43007|SATT_HUMAN		P43007	P43007	SLC1A4	Neutral amino acid transporter A	0	0	1	15	M	PM		CS				Yes	1													0.777903	1.02079	0.899348	1.02962	0	0	0	0	0	0	0	0	0	0	0	0	0	0	0
sp|P41440|S19A1_HUMAN		P41440	P41440	SLC19A1	Folate transporter 1	0	0	0	16	M	PM						Yes	1																0.968476	0	0	0	0	0	0	0	0	0	0	0	0	0	0	0
sp|P46531|NOTC1_HUMAN		P46531	P46531	NOTCH1	Neurogenic locus notch homolog protein 1	1	0	8	6	M	PM		CS	XC	Nuc		Yes	1	0.572799	0.661259	0.605978	0.744842	0.754201	0.667816							0.69239	0.74007	0.71623	1.02527	193.693	338.152	280.584	424.317	84.028	138.665	101.845	136.733	181.944	241.241	0	0	0	0	0
sp|P53794|SC5A3_HUMAN		P53794	P53794	SLC5A3	Sodium/myo-inositol cotransporter	4	0	0	11	M	PM						Yes	1	0.604931	0.457082	0.766157	0.731131	0.987103	0.709281										0.886776	328.253	542.629	217.714	476.312	258.494	337.391	271.459	371.287	279.403	283.054	0	0	0	0	0
sp|P27701|CD82_HUMAN		P27701	P27701	CD82	CD82 antigen	2	0	2	11	M	PM						Yes	1	0.664878	0.679889	0.689953	0.794522	0.872782	0.740405							0.943009	0.826649	0.884829	0.803071	96.9776	145.858	101.413	149.161	104.515	151.481	154.158	194.026	120.442	137.998	0	0	0	0	0
sp|P20333|TNR1B_HUMAN		P20333	P20333	TNFRSF1B	Tumor necrosis factor receptor superfamily member 1B	5	0	4	6	M	PM			XC	Nuc		Yes	1	0.793615	1.04513	0.765617	0.492542	0.644104	0.748202							0.792576	0.823912	0.808244	0.642588	513.422	646.941	340.744	326.03	408.909	534.091	679.032	1378.63	944.011	1465.62	0	0	0	0	0
sp|P02652|APOA2_HUMAN		P02652	P02652	APOA2	Apolipoprotein A-II	1	13	1	0					XC			Yes	1	0.750762	0.886762	0.864573	1.1196	0.786431	0.881625	1.22249	0.966612	0.870497	0.914968	0.582992	0.911513	0.704004	0.986134	0.845069		227.215	302.646	215.972	243.551	499.713	577.988	73.6372	65.7711	73.4812	93.4363	1382.47	1130.86	464.806	480.862	903.403
sp|P08631|HCK_HUMAN		P08631	P08631	HCK	Tyrosine-protein kinase HCK	6	0	9	0	M	PM				Nuc		Yes	1	1.04955	1.04739	0.913556	0.935126	0.969442	0.983012							0.990117	1.04742	1.01877		706.769	673.402	986.747	942.104	972.804	1064.85	1074.72	1149.28	1164.27	1200.97	0	0	0	0	0
sp|Q687X5|STEA4_HUMAN		Q687X5	Q687X5	STEAP4	Metalloreductase STEAP4	4	0	11	0	M	PM						Yes	1	0.709929	1.05899	1.05981	1.19287	1.17252	1.03882							1.03207	0.933791	0.982933		387.766	546.204	723.408	683.114	1004.66	947.964	813.434	681.911	563.262	480.385	0	0	0	0	0
sp|P13473-2|LAMP2_HUMAN		P13473-2	P13473	LAMP2	Isoform LAMP-2B of Lysosome-associated membrane glycoprotein 2	5	2	4	4	M	PM			XC			Yes	1	1.32667	0.900469	0.940052	1.26716	0.796377	1.04615	0.993054	0.91539	0.882815	0.518656	2.71704	1.20539	2.6785	1.53676	2.10763	1.40389	1208.79	911.144	366.519	407.032	574.098	610.708	1115.26	880.127	942.165	1183.06	220.012	221.551	92.954	101.546	129.726
sp|P41231|P2RY2_HUMAN		P41231	P41231	P2RY2	P2Y purinoceptor 2	1	0	1	13	M	PM						Yes	1	0.867636	1.24342	0.879503	0.840049	1.41149	1.04842							0.926842	1.01987	0.973354	0.880256	46.72	53.8475	34.7557	27.9518	44.5709	50.6774	56.7229	67.5233	75.8716	53.7528	0	0	0	0	0
sp|P18206|VINC_HUMAN		P18206	P18206	VCL	Vinculin	9	6	0	0	M	PM			XC			Yes	1	1.30576	0.894272	1.18909	1.11503	1.09659	1.12015	0.810439	0.874515	0.669793	0.724849	1.68175	0.952268					1589.32	1217.16	1794.03	2006.13	2323.9	1954.35	1384.9	1242.03	1247.49	1137.6	190.922	235.579	146.203	167.182	196.843
sp|P31146|COR1A_HUMAN		P31146	P31146	CORO1A	Coronin-1A	2	9	4	0	M	PM						Yes	1	1.46176	1.17285	0.98778	1.01673	1.67226	1.26228		0.915482	0.865604	1.10776	1.30283	1.04792	0.800625	0.502495	0.65156		336.027	229.879	358.695	305.833	399.894	404.841	266.421	262.036	237.79	142.197	145.252	109.38	1142.22	1247.68	984.303
sp|P06396|GELS_HUMAN		P06396	P06396	GSN	Gelsolin	8	7	0	0	M	PM			XC			Yes	1	1.24949	1.0734	0.753701	0.772319	2.84337	1.33846	1.38553	0.92602	1.44623	0.632451	0.543896	0.986825					3227.6	2583.14	3922.19	3654.01	4257.4	5648.65	2628.81	3403.78	2601.98	915.105	406.044	293.061	181.041	195.504	543.011
sp|P13747|HLAE_HUMAN		P13747	P13747	HLA-E	HLA class I histocompatibility antigen, alpha chain E	6	3	3	3	M	PM		CS				Yes	1	1.62053	2.43137	1.61558	1.93145	1.52176	1.82414	1.10754	1.2884	1.1941	1.11398	1.593	1.2594	1.4449	1.24126	1.34308	1.83528	1402.65	865.55	1197.42	492.489	1224.81	758.124	1036.55	536.666	1156.96	760.276	82.7464	74.7121	177.062	137.429	118.723
sp|P30511-3|HLAF_HUMAN		P30511-3	P30511	HLA-F	Isoform 3 of HLA class I histocompatibility antigen, alpha chain F	4	4	3	4	M	PM		CS				Yes	1	1.81278	2.30928	2.01688	2.27164	1.67011	2.01614	1.01998	1.39121	1.1908	1.16652	1.5375	1.2612	2.01726	1.4073	1.71228	1.40941	1218.16	671.985	1408.3	609.842	1271.61	630.485	1941.79	854.795	1762.09	1055.07	566.702	555.602	1324.54	952.074	691.863
sp|P19827|ITIH1_HUMAN		P19827	P19827	ITIH1	Inter-alpha-trypsin inhibitor heavy chain H1	0	15	0	0					XC			Yes	1							1.23171	1.20771	0.836521	0.748985	0.402001	0.885385					0	0	0	0	0	0	0	0	0	0	1656.37	1344.77	814.582	674.485	1733.72
sp|Q7Z5N4|SDK1_HUMAN		Q7Z5N4	Q7Z5N4	SDK1	Protein sidekick-1	0	0	0	15	M	PM						Yes	1																0.913975	0	0	0	0	0	0	0	0	0	0	0	0	0	0	0
sp|P30825|CTR1_HUMAN		P30825	P30825	SLC7A1	High affinity cationic amino acid transporter 1	0	0	0	15	M	PM						Yes	1																0.916084	0	0	0	0	0	0	0	0	0	0	0	0	0	0	0
sp|P48029|SC6A8_HUMAN		P48029	P48029	SLC6A8	Sodium- and chloride-dependent creatine transporter 1	4	0	4	6	M	PM						Yes	1	0.768629	0.731494	0.448224	0.626987	0.773723	0.669811							0.999943	0.969177	0.98456	0.913111	362.74	471.931	435.789	595.752	285.367	636.661	490.187	781.814	605.834	783.011	0	0	0	0	0
sp|Q96TA1|NIBL1_HUMAN		Q96TA1	Q96TA1	FAM129B	Niban-like protein 1	5	0	9	0	M	PM				Nuc		Yes	1	0.892051	0.759056	0.873899	0.831293	0.989896	0.869239							1.0481	0.920573	0.984335		958.565	1074.56	1267.55	1669.9	1005.88	1151.03	887.621	1067.76	1050.93	1061.66	0	0	0	0	0
sp|P18084|ITB5_HUMAN		P18084	P18084	ITGB5	Integrin beta-5	2	1	2	9	M	PM		CS				Yes	1	0.835049	1.60714	0.695401	0.851226	0.792494	0.956262	0.932047	1.48909	0.679945			1.03369	1.17477	1.40249	1.28863	0.950115	178.828	214.153	179.38	111.614	62.9674	90.5483	86.7031	101.857	66.5939	84.0309	10.6538	11.4305	46.5942	31.2904	15.5786
sp|Q8IU68|TMC8_HUMAN		Q8IU68	Q8IU68	TMC8	Transmembrane channel-like protein 8	3	4	2	5	M				XC			Yes	1	0.834168	1.28	0.999732	0.998406	0.835558	0.989572	0.805709	0.942835	0.805832	0.757261	0.937661	0.84986	1.2421	0.858211	1.05015	0.833255	526.382	631.027	349.816	273.294	354.484	354.579	480.118	480.884	321.837	385.176	33.9019	42.0771	192.001	203.642	81.1932
sp|P31947|1433S_HUMAN		P31947	P31947	SFN	14-3-3 protein sigma	2	8	2	2	M				XC	Nuc		Yes	1	1.33987	1.06857	0.870843	0.943426	1.1282	1.07018	1.09214	1.17585	6.42449	0.406199	0.388167	1.89737	0.812942	0.556032	0.684487	0.876585	349.47	260.824	377.303	353.091	416.786	478.6	394.111	417.744	407.388	361.097	467.632	428.18	429.173	364.99	4330.16
sp|Q9H813-2|TM206_HUMAN		Q9H813-2	Q9H813	TMEM206	Isoform 2 of Transmembrane protein 206	2	0	2	10	M			CS				Yes	1	1.12746	1.4701	1.04911	1.1094	0.78129	1.10747							1.37587	1.05123	1.21355	0.930388	391.393	347.146	377.226	256.598	296.82	282.925	338.182	304.832	286.999	367.34	0	0	0	0	0
sp|P15529|MCP_HUMAN		P15529	P15529	CD46	Membrane cofactor protein	3	4	1	6	M	PM		CS				Yes	2	0.980801	1.31899	1.01426	1.16883	1.07521	1.11162	0.728339	1.08278	0.887493	0.911758	1.06679	0.935433	1.05792	0.919117	0.988517	1.04054	465.057	474.16	775.667	588.075	382.845	377.462	539.293	461.396	437.436	406.838	452.551	621.346	874.966	808.071	360.131
sp|Q6P4Q7|CNNM4_HUMAN		Q6P4Q7	Q6P4Q7	CNNM4	Metal transporter CNNM4	1	0	5	8	M	PM						Yes	1	1.02412	1.29926	1.02822	0.913334	1.32206	1.1174							0.981681	1.13178	1.05673	0.839243	48.6698	47.5236	92.2818	71.0262	86.1683	83.8032	69.6573	76.2671	97.8919	74.0449	0	0	0	0	0
sp|Q92536|YLAT2_HUMAN		Q92536	Q92536	SLC7A6	Y+L amino acid transporter 2	2	2	3	7	M	PM						Yes	1	1.0669	1.30672	1.16023	1.13875	0.919245	1.11837	1.17903	0.907803	0.843885	1.03355	1.00912	0.994678	1.03487	1.25074	1.14281	1.00928	292.392	274.058	213.835	163.642	193.381	166.675	286.896	251.94	221.998	241.5	15.2335	12.9204	34.9821	38.5349	26.7126
sp|P52272|HNRPM_HUMAN		P52272	P52272	HNRNPM	Heterogeneous nuclear ribonucleoprotein M	3	11	0	0	M	PM			XC			Yes	1	1.62788	0.867648	1.20469	1.31248	1.25406	1.25335	1.76512	0.710549	1.09086	0.808797	1.02306	1.07968					438.885	269.605	569.84	656.764	851.483	706.806	499.388	380.493	511.536	407.903	648.431	367.358	561.571	790.334	1016.3
sp|P00488|F13A_HUMAN		P00488	P00488	F13A1	Coagulation factor XIII A chain	3	0	10	1					XC			Yes	1	1.05388	1.0947	1.01375	1.15529	2.21006	1.30554							0.89887	0.902718	0.900794	0.884469	1467.02	1392.02	1423.63	1300.48	1773.59	1749.53	1236.35	1070.16	1083.81	490.397	0	0	0	0	0
sp|P04075-2|ALDOA_HUMAN		P04075-2	P04075	ALDOA	Isoform 2 of Fructose-bisphosphate aldolase A	5	6	3	0	M				XC	Nuc		Yes	1	1.75665	0.98248	0.798244	1.05831	2.12483	1.3441	1.05413	0.989139	1.39267	0.649574	0.757873	0.968678	0.780925	0.409959	0.595442		1540.77	877.106	1399.11	1424.06	1454.84	1822.55	1282.76	1212.08	1004.79	472.878	484.491	459.611	344.312	348.092	849.916
sp|P25942|TNR5_HUMAN		P25942	P25942	CD40	Tumor necrosis factor receptor superfamily member 5	7	0	4	3	M	PM		CS	XC			Yes	1	1.74142	2.28532	5.01131	1.88332	1.84804	2.55388							1.18018	1.82304	1.50161	1.14451	1267.44	727.818	1063.35	465.295	1743.99	348.01	1756.61	932.716	1087.1	588.246	0	0	0	0	0
sp|P98172|EFNB1_HUMAN		P98172	P98172	EFNB1	Ephrin-B1	0	1	1	12	M	PM				Nuc		Yes	1							0.745119	0.92234	1.00779	0.834227	0.980493	0.897994	0.744564	0.735532	0.740048	0.716694	0	0	0	0	0	0	0	0	0	0	14.3701	19.2857	25.2869	27.416	9.72354
sp|P11049|CD37_HUMAN		P11049	P11049	CD37	Leukocyte antigen CD37	0	5	1	8	M	PM						Yes	1							0.713898	1.11881	1.05468	0.868866	1.03462	0.958174	1.14053	0.62714	0.883833	1.13699	0	0	0	0	0	0	0	0	0	0	222.182	311.224	401.818	359.149	239.441
sp|Q15262-4|PTPRK_HUMAN		Q15262-4	Q15262	PTPRK	Isoform 4 of Receptor-type tyrosine-protein phosphatase kappa	0	0	0	14	M	PM		CS				Yes	1																0.782604	0	0	0	0	0	0	0	0	0	0	0	0	0	0	0
sp|Q9UKU6|TRHDE_HUMAN		Q9UKU6	Q9UKU6	TRHDE	Thyrotropin-releasing hormone-degrading ectoenzyme	0	0	0	14	M	PM						Yes	1																0.86912	0	0	0	0	0	0	0	0	0	0	0	0	0	0	0
sp|Q8WUX1|S38A5_HUMAN		Q8WUX1	Q8WUX1	SLC38A5	Sodium-coupled neutral amino acid transporter 5	0	0	0	14	M	PM						Yes	1																1.55048	0	0	0	0	0	0	0	0	0	0	0	0	0	0	0
sp|P04156|PRIO_HUMAN		P04156	P04156	PRNP	Major prion protein	4	2	5	2	M	PM		CS		Nuc		Yes	1	0.464078	0.605669	1.22354	0.92616	0.493969	0.742683	0.812762	1.08923	0.984536	1.14987	1.43574	1.09443	0.96746	0.861692	0.914576	1.04693	379.932	818.682	552.785	912.684	321.319	262.615	179.881	194.222	175.761	355.814	120.571	148.347	75.2045	69.0439	47.9661
sp|Q8N386|LRC25_HUMAN		Q8N386	Q8N386	LRRC25	Leucine-rich repeat-containing protein 25	5	0	6	2	M						ShG	Yes	1	0.584871	0.679568	1.08677	0.867758	0.678043	0.779402							1.2149	1.02466	1.11978	0.814403	947.666	1620.3	1197.71	1762.47	722.246	664.581	728.763	839.823	706.128	1041.42	0	0	0	0	0
sp|Q13443|ADAM9_HUMAN		Q13443	Q13443	ADAM9	Disintegrin and metalloproteinase domain-containing protein 9	6	0	5	2	M	PM		CS	XC			Yes	1	0.945411	0.978519	0.669641	0.904268	0.654315	0.830431							0.894045	1.03505	0.964547	0.864488	1219.02	1289.4	1053.35	1076.48	707.486	1056.51	955.628	1056.8	840.885	1285.14	0	0	0	0	0
sp|P16109|LYAM3_HUMAN		P16109	P16109	SELP	P-selectin	6	0	7	0	M	PM			XC			Yes	1	0.538604	0.360771	1.46726	1.15365	0.797675	0.863592							0.691915	0.656776	0.674345		1388.25	2577.49	778.479	2157.82	1936.5	1319.81	949.76	823.263	1249.69	1566.67	0	0	0	0	0
sp|P30273|FCERG_HUMAN		P30273	P30273	FCER1G	High affinity immunoglobulin epsilon receptor subunit gamma	4	0	6	3	M	PM		CS				Yes	1	0.848661	0.969124	0.746792	0.892811	1.1127	0.914018							0.837931	0.876479	0.857205	0.983541	568.29	669.631	503.633	519.678	632.711	847.239	1084.33	1214.51	978.71	879.579	0	0	0	0	0
sp|Q15722|LT4R1_HUMAN		Q15722	Q15722	LTB4R	Leukotriene B4 receptor 1	3	0	10	0	M	PM						Yes	1	0.93547	1.16179	0.796664	0.921259	0.956609	0.954358							0.798192	0.99167	0.894931		672.952	719.372	725.16	624.177	601.915	755.544	763.167	828.396	699.142	730.855	0	0	0	0	0
sp|Q13201|MMRN1_HUMAN		Q13201	Q13201	MMRN1	Multimerin-1	8	0	5	0					XC			Yes	1	1.16287	0.920691	0.609074	1.20393	0.935127	0.966338							0.417829	0.583119	0.500474		2477.22	2130.26	1030.01	1118.74	1828.73	3002.48	1378.67	1145.14	1971.5	2108.27	0	0	0	0	0
sp|Q9Y2C9|TLR6_HUMAN		Q9Y2C9	Q9Y2C9	TLR6	Toll-like receptor 6	2	0	7	4	M	PM						Yes	1	0.873805	1.02235	0.983406	1.04005	0.947814	0.973485							0.640764	1.01063	0.825698	0.846745	229.358	262.481	167.291	163.633	138.494	140.831	276.679	266.025	255.156	269.204	0	0	0	0	0
sp|O00186|STXB3_HUMAN		O00186	O00186	STXBP3	Syntaxin-binding protein 3	2	4	7	0	M	PM						Yes	1	0.957927	0.970094	1.02025	0.992921	1.04317	0.996873	0.904459	0.924433	1.00559	0.961306	1.25146	1.00945	1.01292	0.909564	0.961243		195.947	204.553	265.47	273.654	349.876	342.931	323.413	325.719	433.825	415.872	26.2773	29.053	145.924	157.853	77.7588
sp|O15438-4|MRP3_HUMAN		O15438-4	O15438	ABCC3	Isoform 4 of Canalicular multispecific organic anion transporter 2	4	2	4	3	M	PM						Yes	1	1.03717	1.25416	0.875801	0.987033	0.982102	1.02725	1.14583	0.873188	1.17331	0.954504	1.01108	1.03158	0.933532	1.03282	0.983174	0.995408	660.841	637.156	921.161	734.485	914.232	1043.88	975.632	988.448	1366.61	1391.52	72.6151	63.3732	147.143	168.512	108.556
sp|P35580-4|MYH10_HUMAN		P35580-4	P35580	MYH10	Isoform 4 of Myosin-10	3	7	0	3	M	PM				Nuc		Yes	1	1.27172	0.900289	1.00224	1.07565	1.01296	1.05257	1.11687	0.856998	0.96381	1.329	0.965008	1.04634				0.841641	244.43	192.204	308.315	342.462	481.234	480.158	274.137	254.858	306.293	302.373	322.405	288.669	232.749	271.587	395.146
sp|P62879|GBB2_HUMAN		P62879	P62879	GNB2	Guanine nucleotide-binding protein G(I)/G(S)/G(T) subunit beta-2	3	3	6	1	M	PM			XC			Yes	1	1.12179	0.956883	0.97834	0.947038	1.27093	1.055	0.760559	1.06578	0.959255	1.10496	1.19314	1.01674	1.00449	0.874606	0.939547	1.0992	662.69	590.743	516.756	540.04	568.624	581.213	609.436	643.518	652.389	513.317	180.018	236.692	519.616	487.543	399.086
sp|P05155-3|IC1_HUMAN		P05155-3	P05155	SERPING1	Isoform 3 of Plasma protease C1 inhibitor	4	8	1	0					XC			Yes	1	0.916129	1.03865	0.925451	1.77436	0.712308	1.07338	1.06388	0.968259	0.856283	0.932271	0.662201	0.896578	1.60608	1.00563	1.30586		600.268	655.222	492.039	473.732	762.878	824.331	504.376	284.258	323.403	454.021	978.935	920.157	582.849	601.956	970.43
sp|P06703|S10A6_HUMAN		P06703	P06703	S100A6	Protein S100-A6	6	5	2	0	M	PM				Nuc		Yes	1	1.64022	0.881708	0.867138	1.07237	0.92328	1.07694	1.13745	1.06426	0.869821	0.666615	1.0461	0.956848	0.139691	0.592999	0.366345		1923.76	1172.87	1771.05	2008.66	2085.95	2405.56	1657.34	1545.49	1308.77	1417.52	484.396	425.863	526.899	495.083	515.782
sp|O43707|ACTN4_HUMAN		O43707	O43707	ACTN4	Alpha-actinin-4	3	9	1	0					XC	Nuc		Yes	1	1.54728	0.922068	1.12972	0.946103	1.03947	1.11693	0.875651	0.98323	0.826522	0.620396	1.17632	0.896424	0.621621	0.389081	0.505351		841.35	543.76	956.649	1037.5	1260.36	1115.64	764.78	808.348	723.2	695.741	1204.21	1375.22	470.822	478.852	709.204
sp|P15153|RAC2_HUMAN		P15153	P15153	RAC2	Ras-related C3 botulinum toxin substrate 2	2	6	4	1	M	PM						Yes	1	0.890704	0.954427	1.81964	0.861918	1.07296	1.11993	1.67263	1.08042	0.804386	0.952023	1.22768	1.14743	1.30064	1.27937	1.29001	1.14164	406.136	455.971	483.64	506.734	580.342	318.932	492.169	571.015	784.364	731.028	86.2785	51.5825	354.048	327.694	186.902
sp|P61626|LYSC_HUMAN		P61626	P61626	LYZ	Lysozyme C	3	5	5	0					XC			Yes	1	1.4264	0.572734	1.81416	1.3157	1.0374	1.23328	1.65004	0.626712	0.837248	0.694825	0.883764	0.938518	1.47952	0.713913	1.09672		219.724	154.041	143.712	250.923	272.67	150.301	295.382	224.504	161.932	156.094	280.091	169.748	242.656	387.189	346.935
sp|P60174|TPIS_HUMAN		P60174	P60174	TPI1	Triosephosphate isomerase	5	6	2	0					XC	Nuc		Yes	1	1.46714	1.14054	0.894419	1.00416	2.1344	1.32813	1.76216	1.03275	1.36647	0.655355	0.856878	1.13472	1.14992	2.40589	1.7779		1598.77	1089.72	1806.56	1583.95	1890.92	2114.13	1484.43	1478.28	1458.71	683.43	487.069	276.405	324.019	313.744	650.646
sp|Q9BZZ2|SN_HUMAN		Q9BZZ2	Q9BZZ2	SIGLEC1	Sialoadhesin	3	0	0	10	M	PM			XC			Yes	1	2.09674	3.55502	2.52634	1.89107	1.96836	2.40751										4.21694	618.429	294.947	792.117	222.817	670.407	265.367	426.48	225.523	468.202	237.864	0	0	0	0	0
sp|P08603|CFAH_HUMAN		P08603	P08603	CFH	Complement factor H	0	13	0	0					XC			Yes	1							1.20145	0.730757	0.979557		0.763042	0.918701					0	0	0	0	0	0	0	0	0	0	1370.67	1140.85	249.721	341.73	709.866
sp|Q9Y3P8|SIT1_HUMAN		Q9Y3P8	Q9Y3P8	SIT1	Signaling threshold-regulating transmembrane adapter 1	0	13	0	0	M	PM						Yes	1							0.804807	0.970982	0.897722	0.863099	1.18701	0.944724					0	0	0	0	0	0	0	0	0	0	809.535	1005.87	2029.85	2090.51	982.927
sp|P69905|HBA_HUMAN		P69905	P69905	HBA1	Hemoglobin subunit alpha	0	3	3	7	M				XC			Yes	1							0.640644	0.720167	1.18188	0.621944	1.81014	0.994955	1.55229	0.769358	1.16082	0.862834	0	0	0	0	0	0	0	0	0	0	223.49	348.852	62.3996	86.6461	109.316
sp|P34741|SDC2_HUMAN		P34741	P34741	SDC2	Syndecan-2	0	0	4	9	M	PM		CS				Yes	1													0.179437	0.204737	0.192087	0.893286	0	0	0	0	0	0	0	0	0	0	0	0	0	0	0
sp|Q13641|TPBG_HUMAN		Q13641	Q13641	TPBG	Trophoblast glycoprotein	0	0	0	13	M	PM		CS				Yes	1																0.786526	0	0	0	0	0	0	0	0	0	0	0	0	0	0	0
sp|Q96PE1|AGRA2_HUMAN		Q96PE1	Q96PE1	ADGRA2	Adhesion G protein-coupled receptor A2	0	0	0	13	M	PM		CS				Yes	1																0.840637	0	0	0	0	0	0	0	0	0	0	0	0	0	0	0
sp|P36888|FLT3_HUMAN		P36888	P36888	FLT3	Receptor-type tyrosine-protein kinase FLT3	0	0	0	13	M	PM						Yes	1																1.02694	0	0	0	0	0	0	0	0	0	0	0	0	0	0	0
sp|Q12866|MERTK_HUMAN		Q12866	Q12866	MERTK	Tyrosine-protein kinase Mer	0	0	0	13	M	PM			XC			Yes	1																1.13129	0	0	0	0	0	0	0	0	0	0	0	0	0	0	0
sp|O43736|ITM2A_HUMAN		O43736	O43736	ITM2A	Integral membrane protein 2A	0	0	0	13	M						ShG	Yes	1																1.13462	0	0	0	0	0	0	0	0	0	0	0	0	0	0	0
sp|P00736|C1R_HUMAN		P00736	P00736	C1R	Complement C1r subcomponent	3	9	0	0					XC			Yes	1	0.895293	0.861476	0.921465	1.07065	0.530916	0.85596	1.21718	0.938112	0.867347	0.957453	0.574743	0.910967					1247.82	1393.76	620.929	720.773	1153.32	1251.61	919.615	858.933	495.103	932.544	1098.06	902.138	369.987	394.395	731.195
sp|Q9UMR7|CLC4A_HUMAN		Q9UMR7	Q9UMR7	CLEC4A	C-type lectin domain family 4 member A	6	0	6	0	M	PM						Yes	1	0.831581	1.0279	0.809265	0.827567	0.813018	0.861865							1.13604	0.924686	1.03036		1247.85	1500.58	931.221	905.95	964.63	1191.98	1052.61	1271.93	1232.6	1516.08	0	0	0	0	0
sp|Q8NE01|CNNM3_HUMAN		Q8NE01	Q8NE01	CNNM3	Metal transporter CNNM3	2	3	1	6	M	PM						Yes	1	0.985971	0.97007	0.602481	0.966736	0.887328	0.882517	1.37995	1.09022	0.925609	0.747235	1.08698	1.046	0.825247	0.961221	0.893234	0.920268	158.524	160.78	131.233	135.282	82.7582	137.362	70.2922	72.7108	80.7037	90.9514	83.205	60.2956	191.061	175.25	108.398
sp|Q9UP95|S12A4_HUMAN		Q9UP95	Q9UP95	SLC12A4	Solute carrier family 12 member 4	3	0	3	6	M	PM						Yes	1	0.99616	1.22844	0.839498	0.852468	0.951638	0.973642							1.09897	1.02162	1.06029	0.996024	414.719	416.317	390.438	317.832	390.534	465.2	592.767	695.354	465.029	488.661	0	0	0	0	0
sp|P32418|NAC1_HUMAN		P32418	P32418	SLC8A1	Sodium/calcium exchanger 1	2	0	5	5	M	PM						Yes	1	1.04567	1.02023	1.26202	0.800317	1.11372	1.04839							0.814811	0.910131	0.862471	0.857565	280.655	268.397	380.025	372.49	811.163	642.748	565.621	706.747	1385.91	1244.4	0	0	0	0	0
sp|Q14114|LRP8_HUMAN		Q14114	Q14114	LRP8	Low-density lipoprotein receptor-related protein 8	2	0	2	8	M	PM			XC			Yes	1	1.29495	1.39091	0.902752	1.14028	1.30808	1.2074							2.68101	1.24225	1.96163	1.23383	246.729	190.531	366.988	263.847	149.918	166.068	407.326	357.215	283.823	216.978	0	0	0	0	0
sp|Q05682-4|CALD1_HUMAN		Q05682-4	Q05682	CALD1	Isoform 4 of Caldesmon	2	10	0	0	M	PM						Yes	1	1.63422	0.734688	1.65294	1.5348	0.786096	1.26855	1.06081	0.88474	0.607409	0.657302	0.895941	0.82124					157.584	96.4274	211.544	287.937	459.544	278.016	165.643	107.925	167.444	213.008	840.27	792.105	706.365	798.387	792.284
sp|P12111|CO6A3_HUMAN		P12111	P12111	COL6A3	Collagen alpha-3(VI) chain	7	5	0	0					XC			Yes	1	1.61296	0.916974	1.84682	1.37002	0.954206	1.3402	1.53774	0.893717	0.691227	0.635697	1.50041	1.05176					540.58	335.147	875.869	955.173	1519.44	822.736	642.179	468.736	657.769	689.336	414.592	269.612	200.049	223.839	218.439
sp|P12814-4|ACTN1_HUMAN		P12814-4	P12814	ACTN1	Isoform 4 of Alpha-actinin-1	3	8	1	0	M	PM			XC			Yes	1	1.65419	1.03269	1.2716	1.13062	1.67104	1.35203	1.15627	0.898707	0.763631	0.608343	1.21159	0.927707	0.337158	0.48402	0.410589		636.918	385.032	718.754	696.002	955.622	751.51	506.209	447.727	517.848	309.896	1001.04	865.752	630.01	701.018	942.767
sp|P05067|A4_HUMAN		P05067	P05067	APP	Amyloid beta A4 protein	1	0	0	11	M	PM		CS	XC			Yes	1	2.1268	0.642666	2.49046	1.67216	0.57646	1.50171										1.00982	93.2721	43.8556	136.435	212.296	385.544	154.808	101.291	60.5749	98.4949	170.862	0	0	0	0	0
sp|Q01151|CD83_HUMAN		Q01151	Q01151	CD83	CD83 antigen	8	0	4	0	M	PM						Yes	1	2.44006	3.3148	1.88125	2.21381	1.61103	2.29219							1.99858	1.89901	1.94879		1605.18	657.845	1463.02	441.361	1366.12	726.179	2080.53	939.794	1228.43	762.513	0	0	0	0	0
sp|Q8NHJ6-2|LIRB4_HUMAN		Q8NHJ6-2	Q8NHJ6	LILRB4	Isoform 2 of Leukocyte immunoglobulin-like receptor subfamily B member 4	3	0	4	5	M	PM						Yes	2	1.33384	3.11409	3.86077	1.95522	1.88403	2.42959							1.53724	1.74716	1.6422	1.0877	268.517	201.311	213.192	68.4604	217.514	56.3396	363.374	185.848	286.539	152.088	0	0	0	0	0
sp|Q99808-2|S29A1_HUMAN		Q99808-2	Q99808	SLC29A1	Isoform 2 of Equilibrative nucleoside transporter 1	0	1	0	11	M	PM						Yes	1							0.514663	1.0578	0.746044			0.772834				1.01834	0	0	0	0	0	0	0	0	0	0	31.911	62.0036	10.0862	9.53509	7.18221
sp|Q9H2H9|S38A1_HUMAN		Q9H2H9	Q9H2H9	SLC38A1	Sodium-coupled neutral amino acid transporter 1	0	2	0	10	M	PM						Yes	1							0.782805	0.767185	0.904318	0.782271	0.982572	0.84383				0.899753	0	0	0	0	0	0	0	0	0	0	47.0894	60.1547	65.3146	85.1354	47.7109
sp|P37173-2|TGFR2_HUMAN		P37173-2	P37173	TGFBR2	Isoform 2 of TGF-beta receptor type-2	0	4	0	8	M	PM						Yes	1							1.19612	0.973106	0.884002	0.805627	1.08086	0.987943				0.758294	0	0	0	0	0	0	0	0	0	0	35.1476	29.3847	175.316	180.161	77.6966
sp|P55082|MFAP3_HUMAN		P55082	P55082	MFAP3	Microfibril-associated glycoprotein 3	0	0	0	12	M	PM			XC			Yes	1																0.864958	0	0	0	0	0	0	0	0	0	0	0	0	0	0	0
sp|P13611|CSPG2_HUMAN		P13611	P13611	VCAN	Versican core protein	2	0	9	0	M				XC			Yes	1	0.2659	0.371777	0.335736	0.774919	0.291618	0.40799							0.384875	0.427959	0.406417		77.6602	292.066	98.6914	265.459	74.6542	222.36	64.4961	83.2295	43.705	149.871	0	0	0	0	0
sp|O43493|TGON2_HUMAN		O43493	O43493	TGOLN2	Trans-Golgi network integral membrane protein 2	3	2	0	6	M	PM						Yes	1	0.743983	0.439804	0.308481	0.621349	0.464028	0.515529	0.715961	0.484233	1.39672	1.18964	1.12198	0.981706				0.906632	138.126	185.657	42.1931	95.9363	55.5271	180.002	128.832	207.342	126.72	273.086	88.9063	124.178	15.1804	31.3493	35.6281
sp|Q9C0C4|SEM4C_HUMAN		Q9C0C4	Q9C0C4	SEMA4C	Semaphorin-4C	1	0	0	10	M				XC			Yes	1	0.86658	0.844669	0.390716	0.490031	0.533142	0.625028										0.755928	35.5305	41.0008	35.1462	41.6094	27.6951	70.883	56.9042	116.124	100.732	188.939	0	0	0	0	0
sp|P15260|INGR1_HUMAN		P15260	P15260	IFNGR1	Interferon gamma receptor 1	2	0	4	5	M	PM						Yes	1	0.398009	0.561646	1.02676	1.01048	0.51486	0.70235							0.854759	0.945888	0.900323	1.13782	192.129	482.725	202.492	360.533	138.782	135.166	206.935	204.788	168.77	327.798	0	0	0	0	0
sp|P02679|FIBG_HUMAN		P02679	P02679	FGG	Fibrinogen gamma chain	5	0	6	0	M	PM		CS	XC			Yes	1	0.904267	0.774319	0.695669	0.972418	0.805159	0.830366							0.742833	0.615144	0.678989		1663.99	1840.15	564.203	728.644	898.298	1291.27	542.112	557.489	759.341	943.094	0	0	0	0	0
sp|O95497|VNN1_HUMAN		O95497	O95497	VNN1	Pantetheinase	5	0	6	0	M	PM						Yes	1	0.958755	0.795344	0.722788	0.923939	0.774961	0.835158							0.753398	0.928283	0.84084		172.09	179.493	179.858	226.138	678.825	939.176	1302.12	1409.31	594.163	766.7	0	0	0	0	0
sp|P02675|FIBB_HUMAN		P02675	P02675	FGB	Fibrinogen beta chain	3	0	8	0	M	PM		CS	XC			Yes	1	0.883634	0.74103	0.660526	1.12428	0.884291	0.858752							0.868908	0.639209	0.754059		988.18	1118.31	342.468	462.151	638.805	967.116	373.677	332.37	536.595	606.808	0	0	0	0	0
sp|Q9Y3Z3|SAMH1_HUMAN		Q9Y3Z3	Q9Y3Z3	SAMHD1	Deoxynucleoside triphosphate triphosphohydrolase SAMHD1	3	3	5	0	M	PM				Nuc		Yes	1	1.05881	1.03167	0.735988	0.595297	0.952295	0.874811		1.09228	0.858357	1.53885	1.26641	1.18897	0.870032	0.742916	0.806474		282.085	266.417	334.024	323.772	294.743	400.473	230.575	387.327	337.023	353.906	31.9568	21.006	337.738	309.205	171.228
sp|Q9ULQ1-3|TPC1_HUMAN		Q9ULQ1-3	Q9ULQ1	TPCN1	Isoform 3 of Two pore calcium channel protein 1	2	0	3	6	M	PM						Yes	1	0.995242	1.29419	0.773487	0.845409	0.813228	0.944311							1.20136	0.947895	1.07463	0.877937	310.565	312.05	202.222	156.254	202.013	261.171	341.655	404.13	311.77	383.373	0	0	0	0	0
sp|Q9Y5Y0|FLVC1_HUMAN		Q9Y5Y0	Q9Y5Y0	FLVCR1	Feline leukemia virus subgroup C receptor-related protein 1	1	0	0	10	M	PM						Yes	1	0.91175	1.16575	0.867233	0.98953	0.903055	0.967462										0.983671	178.261	195.515	163.542	140.289	113.311	130.658	242.036	244.597	159.331	176.436	0	0	0	0	0
sp|Q12907|LMAN2_HUMAN		Q12907	Q12907	LMAN2	Vesicular integral-membrane protein VIP36	2	0	5	4	M	PM		CS	XC			Yes	1	1.11975	1.37609	0.658294	1.11348	0.618887	0.9773							0.690804	0.718181	0.704493	0.925278	603.184	538.677	274.249	199.296	342.612	520.454	1071.33	962.143	792.901	1281.17	0	0	0	0	0
sp|P08758|ANXA5_HUMAN		P08758	P08758	ANXA5	Annexin A5	3	4	4	0	M	PM				Nuc		Yes	1	1.60467	1.2565	0.542381	0.709093		1.02816	1.63107	0.811191	0.902049	0.64919	1.56351	1.1114	0.646549	0.328774	0.487662		323.723	201.737	332.426	264.564	291.387	537.237	238.856	336.847	252.47	35.4731	579.501	355.289	323.686	399.025	581.971
sp|Q15286|RAB35_HUMAN		Q15286	Q15286	RAB35	Ras-related protein Rab-35	1	5	5	0	M	PM						Yes	1	1.20368	1.03773	1.12041	1.0354	1.24584	1.12861	0.939822	1.09555	0.955677	0.977859	1.31566	1.05691	1.02223	0.921603	0.971914		547.087	454.512	590.848	569.366	624.391	557.286	732.744	707.689	950.533	762.967	138.034	146.872	770.955	703.718	401.679
sp|P78325|ADAM8_HUMAN		P78325	P78325	ADAM8	Disintegrin and metalloproteinase domain-containing protein 8	6	0	5	0	M	PM		CS				Yes	1	1.60677	1.52516	0.833297	1.2806	0.951697	1.23951							1.3724	1.34077	1.35658		3962.11	2465.88	3078.98	2018.8	1942	2330.51	3870.94	3022.75	3318.17	3486.58	0	0	0	0	0
sp|P15813|CD1D_HUMAN		P15813	P15813	CD1D	Antigen-presenting glycoprotein CD1d	3	0	3	5	M	PM		CS				Yes	1	1.36167	1.35386	1.26517	1.24489	1.17795	1.28071							1.12712	1.01851	1.07281	0.960786	569.86	418.501	302.355	223.328	455.885	360.335	370.171	297.353	623.727	529.503	0	0	0	0	0
sp|O60462|NRP2_HUMAN		O60462	O60462	NRP2	Neuropilin-2	9	0	2	0	M	PM			XC			Yes	1	0.49138	1.69929	1.16344	1.5813	1.58237	1.30356							0.754981	0.737695	0.746338		640.795	1304.07	2727.92	1605.33	1287.59	1106.71	605.896	383.162	2124.55	1342.64	0	0	0	0	0
sp|P68871|HBB_HUMAN		P68871	P68871	HBB	Hemoglobin subunit beta	2	5	4	0					XC			Yes	1	2.58268	0.947122	1.01669	2.43657	1.09482	1.61558	0.680548	0.854943	1.10874	0.820248		0.86612	2.38283	0.888114	1.63547		349.187	135.203	171.253	180.814	270.601	266.16	205.458	84.3226	87.5781	79.9929	938.991	1379.76	104.277	121.97	121.611
sp|P27169|PON1_HUMAN		P27169	P27169	PON1	Serum paraoxonase/arylesterase 1	0	11	0	0	M				XC			Yes	1							0.830282	0.709919	1.03432	0.95057	0.852229	0.875463					0	0	0	0	0	0	0	0	0	0	2324.72	2799.92	859.918	1211.29	1460.53
sp|P02743|SAMP_HUMAN		P02743	P02743	APCS	Serum amyloid P-component	0	11	0	0					XC	Nuc		Yes	1								0.629278	1.27823	1.34917	0.563383	0.955014					0	0	0	0	0	0	0	0	0	0	143.915	109.072	471.88	749.876	977.377
sp|P03952|KLKB1_HUMAN		P03952	P03952	KLKB1	Plasma kallikrein	0	11	0	0	M	PM			XC			Yes	1							1.19519	1.1307	0.773869			1.03325					0	0	0	0	0	0	0	0	0	0	1314.58	1099.89	449.509	397.549	725.888
sp|Q9BXS9|S26A6_HUMAN		Q9BXS9	Q9BXS9	SLC26A6	Solute carrier family 26 member 6	0	0	2	9	M	PM						Yes	1													0.984385	1.01166	0.998021	0.961896	0	0	0	0	0	0	0	0	0	0	0	0	0	0	0
sp|O43278|SPIT1_HUMAN		O43278	O43278	SPINT1	Kunitz-type protease inhibitor 1	0	0	1	10	M	PM			XC			Yes	1													1.01199	1.09601	1.054	0.798062	0	0	0	0	0	0	0	0	0	0	0	0	0	0	0
sp|Q86VW1|S22AG_HUMAN		Q86VW1	Q86VW1	SLC22A16	Solute carrier family 22 member 16	0	0	0	11	M	PM						Yes	1																0.821649	0	0	0	0	0	0	0	0	0	0	0	0	0	0	0
sp|Q6UXD5-5|SE6L2_HUMAN		Q6UXD5-5	Q6UXD5	SEZ6L2	Isoform 5 of Seizure 6-like protein 2	0	0	0	11	M	PM						Yes	1																0.839877	0	0	0	0	0	0	0	0	0	0	0	0	0	0	0
sp|O75387|LAT3_HUMAN		O75387	O75387	SLC43A1	Large neutral amino acids transporter small subunit 3	0	0	0	11	M	PM						Yes	1																0.942715	0	0	0	0	0	0	0	0	0	0	0	0	0	0	0
sp|P25090|FPR2_HUMAN		P25090	P25090	FPR2	N-formyl peptide receptor 2	2	0	8	0	M	PM						Yes	1	0.682007	0.576884	0.509217	0.78009	0.549885	0.619617							0.582606	0.907054	0.74483		60.3142	88.4363	48.9477	84.8484	65.9346	129.483	54.2293	69.5166	54.9952	100.012	0	0	0	0	0
sp|Q9UP38|FZD1_HUMAN		Q9UP38	Q9UP38	FZD1	Frizzled-1	1	0	0	9	M	PM		CS				Yes	1	0.440435	1.29998	0.637451	0.310711		0.672145										1.00284	50.5118	114.686	129.89	99.9168	131.58	206.416	92.8476	298.823	144.476	5.2234	0	0	0	0	0
sp|P13224-2|GP1BB_HUMAN		P13224-2	P13224	GP1BB	Isoform 2 of Platelet glycoprotein Ib beta chain	5	0	5	0	M	PM						Yes	1	0.630098	0.396877	0.960751	0.856169	0.688435	0.706466							0.850885	0.71369	0.782287		882.076	1399.9	429.628	1082.52	1228.31	1278.49	395.438	461.869	559.409	812.581	0	0	0	0	0
sp|P48509|CD151_HUMAN		P48509	P48509	CD151	CD151 antigen	4	0	3	3	M	PM						Yes	1	0.366547	0.516304	2.43827	0.808389	0.489406	0.923782							1.1565	0.881031	1.01876	0.810081	680.066	1855.33	945.875	1832.01	1436.57	589.177	420.595	520.288	570.32	1165.33	0	0	0	0	0
sp|Q14162|SREC_HUMAN		Q14162	Q14162	SCARF1	Scavenger receptor class F member 1	4	0	3	3	M	PM						Yes	1	0.866559	1.06749	1.65769	0.584221	0.724689	0.980131							1.1603	1.1982	1.17925	1.061	447	515.834	527.614	494.254	917.554	553.513	610.082	1044.27	978.726	1350.55	0	0	0	0	0
sp|P02760|AMBP_HUMAN		P02760	P02760	AMBP	Protein AMBP	2	7	1	0	M	PM		CS	XC			Yes	1	0.818959	0.988432	0.753861	1.71284	0.820395	1.0189	0.936835	0.99346	0.795198	1.21271	0.785384	0.944717	1.13184	0.805744	0.968792		315.652	385.431	300.625	304.143	425.794	564.817	201.857	117.849	106.599	129.936	755.379	806.309	310.707	312.752	576.039
sp|O95466-3|FMNL1_HUMAN		O95466-3	O95466	FMNL1	Isoform 3 of Formin-like protein 1	1	8	1	0	M	PM						Yes	1	1.07528	1.05398	1.23755	0.894711	1.07753	1.06781	0.830758	1.07553	0.952779	0.956526	1.36017	1.03515	0.978233	0.884638	0.931436		43.699	40.6396	64.7236	61.4089	75.7427	61.2039	57.6693	64.4558	102.447	95.076	125.856	151.495	585.671	544.542	301.189
sp|P08754|GNAI3_HUMAN		P08754	P08754	GNAI3	Guanine nucleotide-binding protein G(k) subunit alpha	2	2	4	2	M	PM						Yes	1	1.12203	0.897055	1.33284	0.982568	1.03801	1.0745	1.5296	1.93519	0.760115	0.813725	1.09293	1.22631	1.10185	1.13046	1.11616	0.938967	353.631	315.17	248.115	276.588	331.238	248.521	391.063	398.001	389.079	374.832	40.8428	26.7017	109.06	56.3563	40.1939
sp|P01857|IGHG1_HUMAN		P01857	P01857	IGHG1	Ig gamma-1 chain C region	2	3	5	0	M	PM			XC			Yes	1	1.01189	1.20668	1.33005	1.39787	0.877139	1.16472	1.54798	0.584113	0.99085	0.680832	0.591788	0.879113	0.728632	0.644271	0.686452		487.921	482.189	267.73	221.874	268.048	201.532	361.079	258.307	242.183	276.105	185.96	120.131	50.5047	86.464	233.098
sp|P04792|HSPB1_HUMAN		P04792	P04792	HSPB1	Heat shock protein beta-1	3	6	1	0	M	PM			XC	Nuc		Yes	1	1.96685	0.935399	1.09782	0.946367	1.03552	1.19639	0.582057	0.873391	3.88042	0.912037	1.5797	1.56552	1.43042	0.996008	1.21322		424.096	215.621	308.461	329.764	458.037	417.225	298.254	315.157	270.722	261.436	156.341	268.601	109.33	125.179	1047.03
sp|Q14246|AGRE1_HUMAN		Q14246	Q14246	ADGRE1	Adhesion G protein-coupled receptor E1	4	0	6	0	M	PM						Yes	1	1.48516	1.34264	1.25787	1.75077	1.67832	1.50295							1.39969	1.1425	1.2711		1228.36	827.091	1700.95	1266.88	1144.76	910.078	2168.44	1238.57	1465.08	872.946	0	0	0	0	0
sp|P68366|TBA4A_HUMAN		P68366	P68366	TUBA4A	Tubulin alpha-4A chain	1	4	0	5					XC			Yes	1	1.98602	1.15135	0.867684	0.981261	2.95499	1.58826	1.15519	1.0368	1.12498	0.984394	1.07799	1.07587				0.901612	335.526	168.944	219.959	191.044	224.142	258.323	192.422	196.096	195.811	66.2643	41.2237	35.6856	381.325	367.792	319.755
sp|Q07108|CD69_HUMAN		Q07108	Q07108	CD69	Early activation antigen CD69	1	0	5	4	M	PM						Yes	1	2.58745	4.68282	8.84387	2.83648	2.48215	4.28656							3.57877	4.30548	3.94213	1.1709	579.758	224.065	865.796	184.888	582.426	65.8565	260.37	91.7932	260.086	104.783	0	0	0	0	0
sp|P02655|APOC2_HUMAN		P02655	P02655	APOC2	Apolipoprotein C-II	0	10	0	0					XC			Yes	1							1.19887	1.03424	0.807932	1.10116	0.516624	0.931766					0	0	0	0	0	0	0	0	0	0	1930.38	1610.16	492.785	476.469	1156.29
sp|P62834|RAP1A_HUMAN		P62834	P62834	RAP1A	Ras-related protein Rap-1A	0	4	4	2	M	PM						Yes	1								1.26125	0.839311	0.983708	1.21741	1.07542	1.20612	1.14333	1.17472	0.999326	0	0	0	0	0	0	0	0	0	0	39.2701	30.2282	279.58	221.669	111.161
sp|O95498|VNN2_HUMAN		O95498	O95498	VNN2	Vascular non-inflammatory molecule 2	0	0	10	0	M	PM						Yes	1													0.478711	0.980084	0.729398		0	0	0	0	0	0	0	0	0	0	0	0	0	0	0
sp|Q8WUM9|S20A1_HUMAN		Q8WUM9	Q8WUM9	SLC20A1	Sodium-dependent phosphate transporter 1	0	0	0	10	M	PM						Yes	1																0.915302	0	0	0	0	0	0	0	0	0	0	0	0	0	0	0
sp|Q15043-3|S39AE_HUMAN		Q15043-3	Q15043	SLC39A14	Isoform 3 of Zinc transporter ZIP14	0	0	0	10	M	PM						Yes	1																1.19874	0	0	0	0	0	0	0	0	0	0	0	0	0	0	0
sp|P08581-2|MET_HUMAN		P08581-2	P08581	MET	Isoform 2 of Hepatocyte growth factor receptor	3	0	6	0	M	PM		CS	XC			Yes	1	0.516287	0.482709	0.338125	0.587066	0.930113	0.57086							0.55863	0.544546	0.551588		191.956	371.801	252.358	522.797	129.033	381.614	216.954	369.557	408.974	439.704	0	0	0	0	0
sp|O00391|QSOX1_HUMAN		O00391	O00391	QSOX1	Sulfhydryl oxidase 1	3	6	0	0	M				XC			Yes	1	0.811249	0.79783	0.716047	0.902869	0.760897	0.797779	0.870559	1.15152	1.10195	0.924977	0.463748	0.902551					711.348	876.855	350.667	439.526	372.177	519.766	568.875	630.075	595.116	782.124	638.011	732.875	239.412	207.909	671.65
sp|O00481|BT3A1_HUMAN		O00481	O00481	BTN3A1	Butyrophilin subfamily 3 member A1	2	6	0	1	M	PM						Yes	1	0.742622	1.05778	0.861332	0.939404	0.735759	0.867379	0.878869	1.14398	1.14639	1.04706	1.05526	1.05431				1.1013	279.195	375.958	279.449	264.185	218.77	253.99	198.456	211.257	195.413	265.593	184.166	209.549	385.627	337.092	227.656
sp|O75084|FZD7_HUMAN		O75084	O75084	FZD7	Frizzled-7	1	0	0	8	M	PM						Yes	1	0.731168	1.26102	0.931335	0.633677		0.8893										0.871229	80.276	109.791	101.337	80.3614	149.928	160.982	108.272	170.863	178.392	6.26212	0	0	0	0	0
sp|P60953|CDC42_HUMAN		P60953	P60953	CDC42	Cell division control protein 42 homolog	1	4	4	0	M	PM						Yes	1	0.919379	0.841275	1.13346	0.89677	0.668805	0.891938	1.22349	1.03056	0.761882	0.891694	1.47437	1.0764	1.33554	1.03218	1.18386		75.5033	82.1243	62.0941	73.8096	60.0973	53.0209	62.7761	70.0025	97.2042	145.34	64.9217	53.0626	107.931	104.731	97.0539
sp|P30679|GNA15_HUMAN		P30679	P30679	GNA15	Guanine nucleotide-binding protein subunit alpha-15	2	0	6	1	M	PM						Yes	1	1.0005	0.812223	0.499016	0.966685	1.26522	0.908728							0.848095	0.93759	0.892843	1.00176	1099.06	1098.51	809.975	997.232	516.01	1034.05	1452.72	1502.78	1627.28	1286.17	0	0	0	0	0
sp|P11362-21|FGFR1_HUMAN		P11362-21	P11362	FGFR1	Isoform 21 of Fibroblast growth factor receptor 1	3	3	1	2	M	PM			XC	Nuc		Yes	1	0.889702	1.11995	0.464023	0.766184	1.65053	0.978077	0.87925	1.23781	0.74621	0.99349	1.1182	0.994992	0.253597	1.04925	0.651425	0.718004	184.351	207.205	241.458	215.597	118.023	254.347	196.911	257.003	313.024	189.651	70.3692	80.0332	393.896	318.219	131.836
sp|P25025|CXCR2_HUMAN		P25025	P25025	CXCR2	C-X-C chemokine receptor type 2	4	0	2	3	M	PM		CS				Yes	1	0.53874	1.10334	1.58765	1.02193	0.70179	0.990692							1.21507	1.025	1.12004	0.642528	515.754	957.334	386.944	350.701	455.773	287.074	290.955	284.711	329.307	469.239	0	0	0	0	0
sp|Q92930|RAB8B_HUMAN		Q92930	Q92930	RAB8B	Ras-related protein Rab-8B	2	2	5	0	M	PM						Yes	1	1.29411	1.03648	0.815604	1.01074	0.901798	1.01175		1.10392	1.05199	1.02421	0.940386	1.03013	1.06219	0.898733	0.980462		747.387	577.531	434.776	419.475	501.548	614.94	714.822	707.226	712.615	790.215	5.19466	13.3304	39.796	36.0496	36.1223
sp|P43003|EAA1_HUMAN		P43003	P43003	SLC1A3	Excitatory amino acid transporter 1	2	0	1	6	M	PM		CS				Yes	1	0.874865	1.19037	1.03095	1.00573	1.29174	1.07873							1.09994	1.16554	1.13274	1.05776	75.9015	86.758	130.197	109.375	122.988	119.296	115.88	115.22	139.883	108.291	0	0	0	0	0
sp|P12259|FA5_HUMAN		P12259	P12259	F5	Coagulation factor V	1	2	3	3	M	PM			XC			Yes	1	1.16295	0.991724	1.01487	0.884767	1.39389	1.08964	1.07492	0.861127	0.921798	0.90073	0.649348	0.881584	0.860625	0.816765	0.838695	0.79334	207.741	178.633	71.3599	71.9554	265.754	261.859	80.8495	91.3795	366.261	262.761	87.0173	80.9525	29.4386	34.1862	54.4751
sp|A6NIZ1|RP1BL_HUMAN		A6NIZ1	A6NIZ1	RP1BL	Ras-related protein Rap-1b-like protein	2	1	6	0	M	PM						Yes	1	1.05769	0.98655	1.18234	0.847386	1.41926	1.09864	0.787464	1.21909	0.744255			0.916937	1.00579	1.00515	1.00547		92.9106	87.8431	90.005	91.2321	116.484	98.5195	126.122	148.836	156.2	110.058	10.021	12.7257	54.2693	44.5161	18.8676
sp|Q92508|PIEZ1_HUMAN		Q92508	Q92508	PIEZO1	Piezo-type mechanosensitive ion channel component 1	2	0	4	3	M	PM						Yes	1	0.797464	1.2519	1.21205	0.990075	1.51236	1.15277							0.999619	0.925227	0.962423	0.93534	186.361	233.693	195.016	155.776	158.724	130.955	151.325	152.843	169.236	111.902	0	0	0	0	0
sp|Q14699|RFTN1_HUMAN		Q14699	Q14699	RFTN1	Raftlin	2	2	5	0	M	PM						Yes	1	1.22269	1.38038	1.1474	1.01146	1.05778	1.16394	1.25297	1.24668	0.970043	0.978758	1.13853	1.1174	0.988973	0.907366	0.94817		264.961	216.704	231.5	167.707	403.069	351.289	268.679	265.634	601.888	569.011	31.9373	25.4893	144.325	115.767	61.6635
sp|P07359|GP1BA_HUMAN		P07359	P07359	GP1BA	Platelet glycoprotein Ib alpha chain	4	0	5	0	M	PM		CS				Yes	1	1.36555	1.38098	0.929451	1.10959	1.11876	1.18087							0.626842	0.410107	0.518475		629.042	460.65	423.691	306.804	776.016	834.919	445.312	401.33	528.418	472.325	0	0	0	0	0
sp|Q30154|DRB5_HUMAN		Q30154	Q30154	HLA-DRB5	HLA class II histocompatibility antigen, DR beta 5 chain	4	0	4	1	M	PM						Yes	1	1.32637	1.33549	1.16889	1.45933	1.73582	1.40518							1.76415	1.38085	1.5725	1.30663	224.027	168.903	220.177	164.866	276.779	236.788	342.776	234.885	3459.99	1993.29	0	0	0	0	0
sp|P40926|MDHM_HUMAN		P40926	P40926	MDH2	Malate dehydrogenase, mitochondrial	3	5	0	1	M	PM				Nuc		Yes	1	1.363	1.13595	1.09407	1.60803	1.93177	1.42656	1.78908	0.897042	0.273813	1.69055	1.09228	1.14855				0.952963	493.833	362.312	487.37	429.042	610.647	558.144	704.754	438.271	541.36	280.241	2690.54	1503.87	327.75	365.367	676.355
sp|P35241-5|RADI_HUMAN		P35241-5	P35241	RDX	Isoform 5 of Radixin	2	0	3	4	M	PM			XC			Yes	1	1.03527	1.162	0.784246	0.870728	3.39531	1.44951							0.733534	0.611739	0.672637	1.01951	422.33	407.941	476.944	410.451	564.102	719.292	408.534	469.187	452.573	133.294	0	0	0	0	0
sp|Q13873|BMPR2_HUMAN		Q13873	Q13873	BMPR2	Bone morphogenetic protein receptor type-2	2	0	2	5	M	PM		CS	XC			Yes	1	1.68	2.37197	1.34438	1.47879	1.29991	1.63501							2.16516	1.98482	2.07499	1.30176	1283.93	764.245	1339.71	564.806	767.591	570.962	984.631	665.837	892.853	686.857	0	0	0	0	0
sp|Q8N131|PORIM_HUMAN		Q8N131	Q8N131	TMEM123	Porimin	3	1	2	3	M	PM						Yes	1	2.33581	2.79699	1.65671	2.12079	1.3588	2.05382	1.13846	1.8194	2.73536	1.85986	2.47567	2.00575	2.00474	1.57633	1.79053	1.86587	2415.18	1033.98	1386.27	495.629	1975.93	1192.69	3594.36	1694.82	2239.62	1648.24	508.782	446.902	198.284	108.983	199.053
sp|P08697|A2AP_HUMAN		P08697	P08697	SERPINF2	Alpha-2-antiplasmin	0	9	0	0				CS	XC			Yes	1							1.00157	0.951827	0.938584	0.83083	0.499093	0.844382					0	0	0	0	0	0	0	0	0	0	1494.45	1492.1	481.843	506.229	1092.53
sp|P40200|TACT_HUMAN		P40200	P40200	CD96	T-cell surface protein tactile	0	1	0	8	M	PM						Yes	1							0.675692	0.981016	0.888554			0.848421				1.30003	0	0	0	0	0	0	0	0	0	0	17.0366	25.2136	58.5271	59.6597	39.9073
sp|P00734|THRB_HUMAN		P00734	P00734	F2	Prothrombin	0	8	0	1	M	PM			XC			Yes	1							1.2751	1.1141	0.900547	0.963662	0.495849	0.949853				0.823471	0	0	0	0	0	0	0	0	0	0	1818.72	1426.33	528.173	474.079	950.353
sp|P09693|CD3G_HUMAN		P09693	P09693	CD3G	T-cell surface glycoprotein CD3 gamma chain	0	9	0	0	M	PM						Yes	1							0.836699	1.03654	0.957598	0.918044	1.08317	0.96641					0	0	0	0	0	0	0	0	0	0	812.21	970.731	1491.88	1439.29	915.172
sp|P10747-7|CD28_HUMAN		P10747-7	P10747	CD28	Isoform 7 of T-cell-specific surface glycoprotein CD28	0	9	0	0	M	PM						Yes	1								1.45175	0.698669	1.10046	1.12312	1.0935					0	0	0	0	0	0	0	0	0	0	242.158	499.152	1535.56	1057.73	635.696
sp|P36897-2|TGFR1_HUMAN		P36897-2	P36897	TGFBR1	Isoform 2 of TGF-beta receptor type-1	0	0	1	8	M	PM						Yes	1													0.717927	0.565673	0.6418	0.751324	0	0	0	0	0	0	0	0	0	0	0	0	0	0	0
sp|P32246|CCR1_HUMAN		P32246	P32246	CCR1	C-C chemokine receptor type 1	0	0	2	7	M	PM						Yes	1													0.71409	1.22513	0.969609	1.68694	0	0	0	0	0	0	0	0	0	0	0	0	0	0	0
sp|Q9ULF5|S39AA_HUMAN		Q9ULF5	Q9ULF5	SLC39A10	Zinc transporter ZIP10	0	0	0	9	M	PM						Yes	1																0.905581	0	0	0	0	0	0	0	0	0	0	0	0	0	0	0
sp|O60353|FZD6_HUMAN		O60353	O60353	FZD6	Frizzled-6	0	0	0	9	M	PM		CS				Yes	1																0.957783	0	0	0	0	0	0	0	0	0	0	0	0	0	0	0
sp|Q8N8Z6|DCBD1_HUMAN		Q8N8Z6	Q8N8Z6	DCBLD1	Discoidin, CUB and LCCL domain-containing protein 1	0	0	0	9	M						ShG	Yes	1																0.996474	0	0	0	0	0	0	0	0	0	0	0	0	0	0	0
sp|Q08357|S20A2_HUMAN		Q08357	Q08357	SLC20A2	Sodium-dependent phosphate transporter 2	0	0	0	9	M	PM						Yes	1																1.00967	0	0	0	0	0	0	0	0	0	0	0	0	0	0	0
sp|Q9C0H2-4|TTYH3_HUMAN		Q9C0H2-4	Q9C0H2	TTYH3	Isoform 4 of Protein tweety homolog 3	3	0	1	4	M	PM						Yes	1	0.789982	0.714974	0.690011	1.04057	0.760188	0.799145							1.097	0.770996	0.933996	0.717014	290.284	367.457	167.913	234.852	303.045	439.188	315.974	303.654	325.296	427.915	0	0	0	0	0
sp|O75976|CBPD_HUMAN		O75976	O75976	CPD	Carboxypeptidase D	3	0	0	5	M				XC	Nuc		Yes	1	1.01955	1.26261	0.622567	0.76546	0.547923	0.843624										0.937521	519.024	509.069	428.44	339.328	262.877	422.247	478.925	625.67	439.962	802.963	0	0	0	0	0
sp|P49019|HCAR3_HUMAN		P49019	P49019	HCAR3	Hydroxycarboxylic acid receptor 3	3	0	5	0	M	PM						Yes	1	1.06415	0.938995	0.703819	0.805116	1.00837	0.90409							0.800448	0.70064	0.750544		526.58	494.837	405.831	432.197	109.843	156.068	421.399	523.402	767.749	761.374	0	0	0	0	0
sp|O95977|S1PR4_HUMAN		O95977	O95977	S1PR4	Sphingosine 1-phosphate receptor 4	2	1	3	2	M	PM						Yes	1	0.938993	1.26868	0.725366	1.05967	0.725309	0.943604	0.725029	1.38631	0.834136	0.768952	1.1349	0.969867	0.776636	0.858911	0.817774	1.26176	310.199	330.353	411.675	324.49	184.293	254.068	443.511	418.538	403.704	556.595	15.6354	21.5652	25.0334	18.0575	10.2565
sp|O95445|APOM_HUMAN		O95445	O95445	APOM	Apolipoprotein M	1	7	0	0	M	PM			XC			Yes	1	0.778333	1.35373	1.03631	1.0943	0.547736	0.962083	0.708447	0.784773	0.793017	0.902791	0.789808	0.795767					116.602	149.81	88.0133	65.0153	129.733	125.187	97.167	88.7938	64.6391	118.011	830.073	1171.68	285.619	363.951	393.057
sp|P25105|PTAFR_HUMAN		P25105	P25105	PTAFR	Platelet-activating factor receptor	2	0	6	0	M	PM						Yes	1	0.974155	1.70367	0.865405	0.754248	0.578609	0.975218							0.686662	0.941604	0.814133		836.078	858.26	829.527	486.905	412.745	476.938	644.398	854.358	441.859	763.657	0	0	0	0	0
sp|P78380|OLR1_HUMAN		P78380	P78380	OLR1	Oxidized low-density lipoprotein receptor 1	1	0	7	0	M	PM						Yes	1	0.835007	0.990644	1.18576	1.0574	1.01648	1.01706							1.38412	1.12842	1.25627		78.4826	93.9904	89.4453	90.2901	89.8734	75.7942	87.24	82.5039	79.5	78.2112	0	0	0	0	0
sp|P21462|FPR1_HUMAN		P21462	P21462	FPR1	fMet-Leu-Phe receptor	2	0	6	0	M	PM						Yes	1	0.928113	1.10004	0.990658	1.00843	1.09795	1.02504							0.999931	1.12926	1.0646		1886.23	2032.33	1458.34	1325.71	1365.35	1378.23	1000.78	992.415	887.874	808.666	0	0	0	0	0
sp|Q04941|PLP2_HUMAN		Q04941	Q04941	PLP2	Proteolipid protein 2	4	0	2	2	M	PM						Yes	1	1.30183	0.944753	0.974087	1.06032	0.904731	1.03715							1.12316	0.989626	1.05639	0.940962	844.769	648.906	494.163	523.06	714.437	733.442	376.817	355.38	866.772	958.043	0	0	0	0	0
sp|Q00610|CLH1_HUMAN		Q00610	Q00610	CLTC	Clathrin heavy chain 1	4	1	1	2	M	PM			XC			Yes	1	1.27254	0.912845	0.906179	1.01181	1.21863	1.0644	1.45821	0.960912	1.05433	0.78085	1.62846	1.17655	0.624587	0.984178	0.804383	0.797216	1283.27	1008.43	1159.06	1269.72	1496.72	1651.68	1355.88	1340.05	1518.28	1245.89	56.2745	38.5914	23.7337	24.6991	45.1902
sp|P0CG05|LAC2_HUMAN		P0CG05	P0CG05	IGLC2	Ig lambda-2 chain C regions	2	5	1	0	M	PM			XC			Yes	1	1.31756	0.89991	1.16071	1.06678	0.908718	1.07074	1.55933	0.665669	1.10564	0.867278	0.74851	0.989285	1.24073	0.347944	0.794338		440.007	333.956	287.015	318.938	376.466	324.342	359.746	337.225	275.31	302.966	917.65	588.49	278.304	418.081	701.763
sp|P16050|LOX15_HUMAN		P16050	P16050	ALOX15	Arachidonate 15-lipoxygenase	8	0	0	0	M	PM						Yes	1	1.48694	1.06665	0.912533	0.845053		1.07779											2991.23	2011.67	2827.66	2650.98	2894.53	3171.97	1566.85	1854.15	1233.37	253.829	0	0	0	0	0
sp|P09769|FGR_HUMAN		P09769	P09769	FGR	Tyrosine-protein kinase Fgr	3	0	5	0	M	PM						Yes	1	1.12163	1.08365	1.08632	1.05441	1.12915	1.09503							1.21177	0.917237	1.0645		400.752	357.295	490.301	452.454	489.717	450.806	568.074	538.76	696.3	616.661	0	0	0	0	0
sp|Q8TCT7|SPP2B_HUMAN		Q8TCT7	Q8TCT7	SPPL2B	Signal peptide peptidase-like 2B	1	1	1	5	M	PM						Yes	1	1.31271	1.39268	0.845824	0.968962	0.970322	1.0981	0.721702	1.08325	1.10674	1.06586	1.09878	1.01527	0.395405	0.37734	0.386372	0.952015	163.652	124.667	123.462	88.6504	132.201	156.299	146.973	151.681	168.93	174.097	9.89589	13.7119	18.6407	17.208	15.0587
sp|P26012|ITB8_HUMAN		P26012	P26012	ITGB8	Integrin beta-8	4	0	4	0	M	PM		CS				Yes	1	0.74253	1.35797	2.24829	1.05724	1.02835	1.28688							1.1278	0.774282	0.951039		261.261	351.853	243.105	179.021	392.49	174.572	534.788	505.835	714.577	694.877	0	0	0	0	0
sp|A8MVS5|HIDE1_HUMAN		A8MVS5	A8MVS5	HIDE1	Protein HIDE1	3	0	3	2	M						ShG	Yes	1	1.25573	1.65327	1.43949	1.42518	1.3784	1.43042							1.15341	1.34781	1.25061	1.03505	212.254	169.028	236.032	142.766	163.532	113.604	208.326	146.175	205.057	148.764	0	0	0	0	0
sp|P07225|PROS_HUMAN		P07225	P07225	PROS1	Vitamin K-dependent protein S	0	6	1	1	M	PM			XC			Yes	1							1.10696	1.00958	1.12454	0.922411	0.59109	0.950915	1.12762	0.648944	0.888284	0.686242	0	0	0	0	0	0	0	0	0	0	734.867	663.863	263.82	261.316	649.325
sp|A0A5B9|TRBC2_HUMAN		A0A5B9	A0A5B9	TRBC2	T-cell receptor beta-2 chain C region	0	8	0	0	M						ShG	Yes	1							0.923404	1.13444	0.65448	0.99696	1.1187	0.965598					0	0	0	0	0	0	0	0	0	0	207.387	224.59	421.611	371.645	218.323
sp|P55160|NCKPL_HUMAN		P55160	P55160	NCKAP1L	Nck-associated protein 1-like	0	2	0	6	M	PM						Yes	1								1.27286	0.761746	0.784992	1.24406	1.01591				0.912912	0	0	0	0	0	0	0	0	0	0	10.835	6.41072	62.8623	49.3866	25.5542
sp|P17252|KPCA_HUMAN		P17252	P17252	PRKCA	Protein kinase C alpha type	0	6	2	0	M	PM						Yes	1								1.41796	0.761391	1.00711	0.881469	1.01698	0.547871	1.15665	0.852261		0	0	0	0	0	0	0	0	0	0	55.5611	76.2346	402.925	284.158	233.133
sp|P02452|CO1A1_HUMAN		P02452	P02452	COL1A1	Collagen alpha-1(I) chain	0	8	0	0					XC			Yes	1							1.93877	3.53867	0.540156	0.214003	0.802306	1.40678					0	0	0	0	0	0	0	0	0	0	588.652	303.621	1314.67	371.517	268.908
sp|P41597-2|CCR2_HUMAN		P41597-2	P41597	CCR2	Isoform B of C-C chemokine receptor type 2	0	0	2	6	M	PM						Yes	1													1.01715	0.89776	0.957456	0.940523	0	0	0	0	0	0	0	0	0	0	0	0	0	0	0
sp|P55899|FCGRN_HUMAN		P55899	P55899	FCGRT	IgG receptor FcRn large subunit p51	0	0	0	8	M	PM						Yes	1																0.824248	0	0	0	0	0	0	0	0	0	0	0	0	0	0	0
sp|Q04656-3|ATP7A_HUMAN		Q04656-3	Q04656	ATP7A	Isoform 2 of Copper-transporting ATPase 1	0	0	0	8	M	PM						Yes	1																0.879966	0	0	0	0	0	0	0	0	0	0	0	0	0	0	0
sp|Q14126|DSG2_HUMAN		Q14126	Q14126	DSG2	Desmoglein-2	0	0	0	8	M	PM		CS				Yes	1																1.02392	0	0	0	0	0	0	0	0	0	0	0	0	0	0	0
sp|Q96QD8|S38A2_HUMAN		Q96QD8	Q96QD8	SLC38A2	Sodium-coupled neutral amino acid transporter 2	0	0	0	8	M	PM						Yes	1																1.14372	0	0	0	0	0	0	0	0	0	0	0	0	0	0	0
sp|Q9H5V8|CDCP1_HUMAN		Q9H5V8	Q9H5V8	CDCP1	CUB domain-containing protein 1	2	0	5	0	M	PM			XC			Yes	1	0.241235		0.208553	0.287665	0.426464	0.290979							0.279216	0.432483	0.35585		70.7114	293.122	56.9161	462.709	126.119	604.734	137.535	478.109	288.687	676.931	0	0	0	0	0
sp|Q6UWB1|I27RA_HUMAN		Q6UWB1	Q6UWB1	IL27RA	Interleukin-27 receptor subunit alpha	1	3	0	3	M	PM						Yes	1	0.46032	0.454461	0.402284	0.482881	0.350124	0.430014	1.38744	1.01163	0.93277	0.932657	1.4415	1.1412				0.934487	304.26	660.976	397.817	875.361	232.819	578.744	174.798	361.991	274.698	784.574	29.9752	21.6047	90.6858	89.6431	52.3099
sp|Q496F6|CLM2_HUMAN		Q496F6	Q496F6	CD300E	CMRF35-like molecule 2	4	0	3	0	M	PM						Yes	1	0.343021	0.584249	0.385394	0.526152	0.652616	0.498286							0.838323	0.875336	0.85683		220.273	642.156	272.348	466.152	126.038	327.036	107.389	204.102	166.345	254.89	0	0	0	0	0
sp|Q9HC73|CRLF2_HUMAN		Q9HC73	Q9HC73	CRLF2	Cytokine receptor-like factor 2	1	0	6	0	M	PM			XC			Yes	1	0.665101	0.326787	0.356892	0.719672	0.547187	0.523128							0.598553	0.885063	0.741808		49.5665	74.5248	20.9802	64.2015	49.0126	137.332	41.9653	58.3117	62.0771	113.448	0	0	0	0	0
sp|O75144-2|ICOSL_HUMAN		O75144-2	O75144	ICOSLG	Isoform 2 of ICOS ligand	1	0	2	4	M	PM						Yes	1	0.618706	1.32433	0.421797	0.629261	0.562181	0.711255							0.871463	1.22299	1.04723	0.793422	462.887	748.154	1016.49	767.552	533.018	1263.68	696.469	1106.81	486.787	865.889	0	0	0	0	0
sp|Q08708|CLM6_HUMAN		Q08708	Q08708	CD300C	CMRF35-like molecule 6	2	0	3	2	M	PM						Yes	1	0.868106	0.652047	0.836312	0.753106	0.606455	0.743205							0.981096	0.839584	0.91034	0.888418	234.697	270.356	173.058	265.408	440.095	526.234	259.604	344.712	316.912	522.564	0	0	0	0	0
sp|Q9H015|S22A4_HUMAN		Q9H015	Q9H015	SLC22A4	Solute carrier family 22 member 4	4	0	1	2	M	PM						Yes	1	0.883742	1.01091	0.684055	0.943357	0.73998	0.852409							4.98929	0.923438	2.95636	0.974706	1091.83	1235.47	1202.98	1190	996.017	1456.05	1375.95	1458.57	934.588	1262.99	0	0	0	0	0
sp|Q9BX67|JAM3_HUMAN		Q9BX67	Q9BX67	JAM3	Junctional adhesion molecule C	2	1	1	3	M	PM			XC			Yes	1	0.991245	0.58439	0.862766	1.06533	0.988398	0.898425	0.482474	1.03008	0.453463	1.03665	1.12348	0.82523	0.713942	0.817011	0.765476	1.17638	101.212	102.106	52.865	90.4619	163.897	189.967	83.6017	78.4752	95.0903	96.2065	6.93823	14.3805	23.4584	22.7733	5.02461
sp|Q8TDW0|LRC8C_HUMAN		Q8TDW0	Q8TDW0	LRRC8C	Volume-regulated anion channel subunit LRRC8C	1	0	0	6	M	PM						Yes	1	1.01381	1.01656	1.04383	0.987961	0.968154	1.00606										0.754759	134.776	132.94	114.542	112.676	132.857	127.279	136.352	138.014	145.154	149.928	0	0	0	0	0
sp|P61106|RAB14_HUMAN		P61106	P61106	RAB14	Ras-related protein Rab-14	3	1	3	0	M	PM						Yes	1	1.28378	0.956977	0.935714	1.02283	1.07205	1.05427	1.05499	1.05493	1.03216	1.07286	1.18565	1.08011	1.18752	0.928383	1.05795		443.796	345.696	282.339	295.032	350.991	375.105	475.772	465.151	479.37	447.152	16.2272	15.3814	25.5073	24.1792	22.4755
sp|O75083|WDR1_HUMAN		O75083	O75083	WDR1	WD repeat-containing protein 1	1	5	1	0					XC			Yes	1	1.40953	0.849602	0.853867	0.999385	1.41778	1.10603	0.917404	1.02636	0.92726	0.809059	1.30255	0.996528	0.670861	0.516906	0.593884		862.173	611.674	832.93	980.376	867.516	1015.98	820.96	821.465	730.382	515.159	47.7188	52.015	297.361	289.723	224.119
sp|Q9NY35|CLDN1_HUMAN		Q9NY35	Q9NY35	CLDND1	Claudin domain-containing protein 1	2	0	1	4	M			CS				Yes	1	0.842626	1.15973	1.42184	0.996631	1.13645	1.11146							1.61051	0.892087	1.2513	0.924099	416.081	493.791	291.186	251.08	244.794	172.167	390.682	392.003	290.718	255.812	0	0	0	0	0
sp|P51575|P2RX1_HUMAN		P51575	P51575	P2RX1	P2X purinoceptor 1	4	0	3	0	M	PM						Yes	1	1.09975	1.39655	1.23812	0.897321	1.1592	1.15819							0.956789	1.05947	1.00813		379.267	344.865	302.34	216.49	431.55	348.554	336.046	374.5	317.325	273.746	0	0	0	0	0
sp|O43315|AQP9_HUMAN		O43315	O43315	AQP9	Aquaporin-9	4	0	3	0	M	PM						Yes	1	1.38578	1.56699	1.03944	0.974376	1.23882	1.24108							1.40997	1.30103	1.3555		3078.77	2221.69	1716.21	1095.23	1313.79	1263.93	2501.95	2567.75	2186.12	1764.68	0	0	0	0	0
sp|Q92956|TNR14_HUMAN		Q92956	Q92956	TNFRSF14	Tumor necrosis factor receptor superfamily member 14	1	0	4	2	M	PM						Yes	1	0.495468	1.18016	2.78339	1.18415	0.840045	1.29664							1.00133	0.612883	0.807106	0.765312	156.982	316.836	293.094	248.352	349.335	125.507	211.82	178.88	210.715	250.838	0	0	0	0	0
sp|Q13162|PRDX4_HUMAN		Q13162	Q13162	PRDX4	Peroxiredoxin-4	2	1	2	2					XC	Nuc		Yes	1	1.89195	0.86841	1.53167	1.37198	0.873588	1.30752	1.24332	0.397336	1.07832	0.993375	1.76314	1.0951	0.926393	0.9997	0.963046	0.990771	341.769	180.644	418.489	481.902	782.407	510.818	327.847	238.958	350.186	400.859	31.1158	25.0265	19.4779	49.0214	36.9415
sp|Q8TD46-4|MO2R1_HUMAN		Q8TD46-4	Q8TD46	CD200R1	Isoform 4 of Cell surface glycoprotein CD200 receptor 1	1	1	5	0	M	PM			XC			Yes	1	1.26371	1.7516	1.00513	1.3923	1.31702	1.34595	1.10878	1.08628	1.03268	0.699675	0.982939	0.982071	1.22985	1.25076	1.2403		478.192	378.403	282.857	161.485	69.1914	68.8383	83.6914	60.1104	246.108	186.867	122.935	110.874	170.575	157.027	105.313
sp|Q9UIG8|SO3A1_HUMAN		Q9UIG8	Q9UIG8	SLCO3A1	Solute carrier organic anion transporter family member 3A1	1	2	1	3	M	PM						Yes	1	1.49379	1.62183	1.23266	1.52038	1.17413	1.40856	0.813355	1.13086	1.34666	0.843349	1.36849	1.10054	1.32309	1.01098	1.16704	0.932839	150.612	100.825	124.15	76.5493	209.724	170.14	221.81	145.891	200.077	170.404	27.7617	34.1323	71.833	63.5209	43.1534
sp|P51681|CCR5_HUMAN		P51681	P51681	CCR5	C-C chemokine receptor type 5	4	0	3	0	M	PM		CS				Yes	1	1.05621	1.30271	1.83142	2.6089		1.69981							1.41424	1.10028	1.25726		600.581	568.617	748.601	574.648	407.618	222.569	239.071	91.6366	85.4398	40.1486	0	0	0	0	0
sp|P26006|ITA3_HUMAN		P26006	P26006	ITGA3	Integrin alpha-3	0	5	0	2	M	PM		CS				Yes	1							0.986377	1.14046	0.840507	0.934152	0.867987	0.953897				0.98672	0	0	0	0	0	0	0	0	0	0	96.5659	97.8996	162.211	142.232	110.048
sp|Q07065|CKAP4_HUMAN		Q07065	Q07065	CKAP4	Cytoskeleton-associated protein 4	0	7	0	0	M	PM						Yes	1							1.50888	0.853989	0.871812	0.538059	1.06382	0.967312					0	0	0	0	0	0	0	0	0	0	419.173	277.804	228.708	267.812	362.709
sp|P04437|TVA2_HUMAN		P04437	P04437	TCRA	T-cell receptor alpha chain V region CTL-L17	0	7	0	0	M	PM						Yes	1							0.858761	1.06415	0.803488	0.974728	1.14315	0.968855					0	0	0	0	0	0	0	0	0	0	429.772	500.456	583.754	548.564	327.153
sp|Q9H4E7|DEFI6_HUMAN		Q9H4E7	Q9H4E7	DEF6	Differentially expressed in FDCP 6 homolog	0	7	0	0	M	PM				Nuc		Yes	1							0.95496	0.861587	0.965604	0.854335	1.35774	0.998846					0	0	0	0	0	0	0	0	0	0	130.281	136.425	532.967	618.588	301.985
sp|P43403|ZAP70_HUMAN		P43403	P43403	ZAP70	Tyrosine-protein kinase ZAP-70	0	7	0	0	M	PM						Yes	1								1.31415	0.770482	0.95735	1.00046	1.01061					0	0	0	0	0	0	0	0	0	0	70.6479	60.7259	962.72	732.578	262.786
sp|Q96BF3|TMIG2_HUMAN		Q96BF3	Q96BF3	TMIGD2	Transmembrane and immunoglobulin domain-containing protein 2	0	3	0	4	M	PM						Yes	1							0.826765	1.00093	1.23135	1.19473	1.33043	1.11684				1.54543	0	0	0	0	0	0	0	0	0	0	93.5898	113.2	139.781	139.651	56.6018
sp|Q99523|SORT_HUMAN		Q99523	Q99523	SORT1	Sortilin	0	0	7	0	M	PM		CS				Yes	1													0.53277	0.772096	0.652433		0	0	0	0	0	0	0	0	0	0	0	0	0	0	0
sp|Q13530|SERC3_HUMAN		Q13530	Q13530	SERINC3	Serine incorporator 3	0	0	1	6	M	PM						Yes	1													0.668026	0.94634	0.807183	0.775547	0	0	0	0	0	0	0	0	0	0	0	0	0	0	0
sp|O00214-2|LEG8_HUMAN		O00214-2	O00214	LGALS8	Isoform 2 of Galectin-8	0	0	1	6	M				XC			Yes	1													1.08319	0.694354	0.88877	0.872854	0	0	0	0	0	0	0	0	0	0	0	0	0	0	0
sp|Q99467|CD180_HUMAN		Q99467	Q99467	CD180	CD180 antigen	0	0	7	0	M	PM						Yes	1													0.552935	1.29006	0.921496		0	0	0	0	0	0	0	0	0	0	0	0	0	0	0
sp|Q96RD7|PANX1_HUMAN		Q96RD7	Q96RD7	PANX1	Pannexin-1	0	0	3	4	M	PM						Yes	1													1.20297	1.28997	1.24647	1.10827	0	0	0	0	0	0	0	0	0	0	0	0	0	0	0
sp|Q8TCZ2|C99L2_HUMAN		Q8TCZ2	Q8TCZ2	CD99L2	CD99 antigen-like protein 2	0	0	0	7	M	PM						Yes	1																0.879829	0	0	0	0	0	0	0	0	0	0	0	0	0	0	0
sp|Q9BQS7-3|HEPH_HUMAN		Q9BQS7-3	Q9BQS7	HEPH	Isoform 3 of Hephaestin	0	0	0	7	M	PM						Yes	1																0.908033	0	0	0	0	0	0	0	0	0	0	0	0	0	0	0
sp|Q6UX27|VSTM1_HUMAN		Q6UX27	Q6UX27	VSTM1	V-set and transmembrane domain-containing protein 1	0	0	0	7	M				XC			Yes	1																1.36671	0	0	0	0	0	0	0	0	0	0	0	0	0	0	0
sp|Q8N6C5-4|IGSF1_HUMAN		Q8N6C5-4	Q8N6C5	IGSF1	Isoform 4 of Immunoglobulin superfamily member 1	0	0	0	7	M				XC			Yes	1																1.64807	0	0	0	0	0	0	0	0	0	0	0	0	0	0	0
sp|P31994|FCG2B_HUMAN		P31994	P31994	FCGR2B	Low affinity immunoglobulin gamma Fc region receptor II-b	2	0	2	2	M	PM						Yes	1	0.384933	0.206091	0.422142	0.176506	0.412223	0.320379							0.62328	0.717684	0.670482	0.988133	67.7953	176.122	62.0381	301.022	71.057	168.325	34.9382	197.943	111.149	269.632	0	0	0	0	0
sp|Q92673|SORL_HUMAN		Q92673	Q92673	SORL1	Sortilin-related receptor	1	0	0	5	M	PM			XC			Yes	1	0.818127	0.649535	0.866189	1.12543	0.443965	0.78065										0.681295	61.9616	75.7359	30.132	46.3901	60.5535	69.9079	45.7524	40.6532	47.3309	106.61	0	0	0	0	0
sp|P78552|I13R1_HUMAN		P78552	P78552	IL13RA1	Interleukin-13 receptor subunit alpha-1	1	0	0	5	M	PM						Yes	1	0.629703	0.814163	0.695343	0.947025	0.829191	0.783085										0.83716	48.7223	77.3735	95.8518	117.731	70.6167	101.557	97.5776	103.036	125.48	151.329	0	0	0	0	0
sp|Q12999|TSN31_HUMAN		Q12999	Q12999	TSPAN31	Tetraspanin-31	2	0	2	2	M	PM						Yes	1	0.745062	0.706757	1.46085	0.805266	0.584755	0.860539							1.52944	1.1245	1.32697	0.9105	400.358	537.349	197.026	278.774	295.842	202.513	355.273	441.187	390.024	666.986	0	0	0	0	0
sp|P00450|CERU_HUMAN		P00450	P00450	CP	Ceruloplasmin	1	5	0	0	M				XC			Yes	1	0.651844	1.32015	1.15229	0.653657	0.689072	0.893403	1.00372	1.06404	0.895722	0.798975	0.605027	0.873497					51.3535	78.7819	55.0134	41.672	81.3799	70.6246	19.535	29.8857	20.2068	29.3246	238.888	238.002	162.809	153.011	193.745
sp|Q96D31|CRCM1_HUMAN		Q96D31	Q96D31	ORAI1	Calcium release-activated calcium channel protein 1	1	2	1	2	M	PM						Yes	1	1.18335	1.27637	0.336171	0.597276	1.1825	0.915133	0.242963	1.30481	0.802693	1.0556	0.902554	0.861724	1.3016	1.06707	1.18434	0.908133	373.893	315.961	164.924	129.213	52.8948	157.345	254.658	426.366	317.792	268.746	18.1695	74.7829	122.535	93.9106	52.9271
sp|Q9UM01|YLAT1_HUMAN		Q9UM01	Q9UM01	SLC7A7	Y+L amino acid transporter 1	5	0	1	0	M	PM						Yes	1	0.897859	1.2855	0.832854	0.883495	0.844233	0.948788							1.15667	0.874715	1.01569		471.625	525.278	507.44	394.743	376.705	452.306	472.575	534.892	479.974	568.532	0	0	0	0	0
sp|P02788|TRFL_HUMAN		P02788	P02788	LTF	Lactotransferrin	1	2	0	3				CS	XC	Nuc		Yes	1	1.33724	0.408566	0.85671	1.37336	0.911683	0.977511	2.86944	0.559937	0.600755	0.634637	0.849783	1.10291				0.879112	138.766	103.77	82.6079	202.19	100.444	117.244	141.345	102.919	125.979	138.183	116.71	40.6734	29.3524	52.421	66.9063
sp|Q9NX76|CKLF6_HUMAN		Q9NX76	Q9NX76	CMTM6	CKLF-like MARVEL transmembrane domain-containing protein 6	1	1	2	2	M				XC			Yes	1	1.1989	0.997036	0.895488	0.961032	0.847424	0.979976	0.797973	1.09263	1.32707			1.07256	0.996045	0.584698	0.790371	1.01392	114.798	95.7528	69.7038	69.911	86.3247	96.3997	98.6823	102.684	91.8181	108.35	20.5101	25.7027	43.9457	40.22	46.1967
sp|P51148-2|RAB5C_HUMAN		P51148-2	P51148	RAB5C	Isoform 2 of Ras-related protein Rab-5C	1	2	3	0	M	PM						Yes	1	0.908204	1.065	0.983058	1.1999	0.978801	1.02699		1.21544	0.947865	1.00196	1.31234	1.1194	0.965331	1.19157	1.07845		76.5782	84.3183	62.0165	58.2313	66.7923	67.9434	111.723	93.1109	110.698	113.096	19.8828	14.1865	103.769	85.3755	42.6717
sp|Q9BXP2|S12A9_HUMAN		Q9BXP2	Q9BXP2	SLC12A9	Solute carrier family 12 member 9	2	0	0	4	M	PM						Yes	1	1.26614	1.33262	0.717577	1.25703	0.704577	1.05559										1.15381	196.281	155.023	72.7447	54.5879	104.877	146.154	164.261	130.674	141.35	200.617	0	0	0	0	0
sp|Q9HAB3|S52A2_HUMAN		Q9HAB3	Q9HAB3	SLC52A2	Solute carrier family 52, riboflavin transporter, member 2	2	2	0	2	M	PM						Yes	1	0.897102	1.47831	0.871951	1.14145	0.9925	1.07626	0.98803	0.959226	0.925692	0.931392	1.09889	0.980646				0.969823	237.553	264.801	258.059	174.563	189.919	217.809	211.432	185.232	227.958	229.681	33.1705	33.5724	56.011	58.3919	43.7076
sp|Q99571-2|P2RX4_HUMAN		Q99571-2	Q99571	P2RX4	Isoform 2 of P2X purinoceptor 4	3	0	3	0	M	PM						Yes	1	1.09103	1.27358	1.01009	1.44477	0.751039	1.1141							3.0424	1.4691	2.25575		951.141	871.785	1085.09	852.001	525.416	520.17	852.88	590.323	596.241	793.888	0	0	0	0	0
sp|P06576|ATPB_HUMAN		P06576	P06576	ATP5B	ATP synthase subunit beta, mitochondrial	3	0	1	2	M	PM		CS		Nuc		Yes	1	1.44671	0.912791	0.956132	1.00865	1.29557	1.12397							0.279922	0.658181	0.469052	0.894721	576.67	398.608	580.668	636.145	857.538	896.883	552.482	547.747	743.884	574.175	0	0	0	0	0
sp|Q15833|STXB2_HUMAN		Q15833	Q15833	STXBP2	Syntaxin-binding protein 2	1	0	5	0	M	PM						Yes	1	1.22378	1.15968	1.23708	1.01829	1.00992	1.12975							1.05118	0.88204	0.966612		296.379	242.182	274.993	237.129	388.448	314.004	358.457	352.018	459.806	455.287	0	0	0	0	0
sp|P13693|TCTP_HUMAN		P13693	P13693	TPT1	Translationally-controlled tumor protein	1	5	0	0					XC	Nuc		Yes	1	1.26642	0.913376	0.937816	1.68075		1.19959	1.16381	0.519522	3.31858	0.562357	0.976204	1.3081					368.715	291.147	457.354	500.729	646.063	688.901	647.219	385.077	704.048	47.8055	398.779	342.65	396.262	762.744	1306.41
sp|P04275|VWF_HUMAN		P04275	P04275	VWF	von Willebrand factor	3	0	2	1	M	PM			XC			Yes	1	1.3873	1.15499	1.16374	1.42065	0.919566	1.20925							0.625123	0.625688	0.625406	1.02646	951.243	685.677	409.099	354.203	1724.74	1482.07	612.053	430.826	1475.86	1604.95	0	0	0	0	0
sp|O95976|IGSF6_HUMAN		O95976	O95976	IGSF6	Immunoglobulin superfamily member 6	3	0	3	0	M	PM						Yes	1	1.14581	1.56431	1.05621	1.15346	1.15136	1.21423							0.991086	1.17942	1.08525		766.457	668.921	673.833	430.755	584.207	553.116	800.645	694.127	779.601	677.112	0	0	0	0	0
sp|Q8IYS5-3|OSCAR_HUMAN		Q8IYS5-3	Q8IYS5	OSCAR	Isoform 3 of Osteoclast-associated immunoglobulin-like receptor	4	0	2	0	M	PM			XC			Yes	1	1.28101	1.71315	1.09249	1.2909	0.907378	1.25698							1.00282	0.675864	0.839342		514.611	401.724	515.31	300.797	372.561	341.021	517.153	400.614	475.588	524.134	0	0	0	0	0
sp|P43119|PI2R_HUMAN		P43119	P43119	PTGIR	Prostacyclin receptor	3	0	3	0	M	PM						Yes	1	1.5636	1.48394	1.37122	1.15226	1.04255	1.32271							1.83921	1.37423	1.60672		866.554	554.205	782.077	527.027	668.203	487.306	921.248	799.512	870.219	834.704	0	0	0	0	0
sp|Q13835-2|PKP1_HUMAN		Q13835-2	Q13835	PKP1	Isoform 1 of Plakophilin-1	1	5	0	0	M	PM				Nuc		Yes	1	1.77068	1.72623	1.53029	1.25587	1.21613	1.49984	1.70817	1.04136	1.13092			1.29348					337.498	190.604	212.696	123.214	188.349	123.081	234.814	186.973	214.299	176.214	439.284	257.166	191.402	183.801	465.76
sp|Q6E0U4|DMKN_HUMAN		Q6E0U4	Q6E0U4	DMKN	Dermokine	1	4	1	0					XC			Yes	1	2.4276	1.69892	1.37786	1.52585	1.23532	1.65311	1.23804	0.461965	0.712822	0.408108	0.659803	0.696147	1.16171	0.669616	0.915662		126.292	52.0234	131.708	77.5246	285.015	206.852	150.76	98.8042	145.339	117.653	223.112	180.215	103.296	223.601	342.671
sp|Q9C0K1|S39A8_HUMAN		Q9C0K1	Q9C0K1	SLC39A8	Zinc transporter ZIP8	2	0	2	2	M	PM						Yes	1	1.55729	2.3199	1.05346	1.1858	2.68331	1.75995							1.08967	1.40363	1.24665	1.02778	309.842	198.962	252.533	108.855	141.96	134.756	609.232	513.774	462.313	172.292	0	0	0	0	0
sp|P40925-3|MDHC_HUMAN		P40925-3	P40925	MDH1	Isoform 3 of Malate dehydrogenase, cytoplasmic	6	0	0	0					XC			Yes	1	1.39428	1.14884	0.931683	1.12585	4.57467	1.83506											1802.14	1292.53	1980.34	1723.77	2097.74	2251.56	1599.46	1420.67	1726.6	377.427	0	0	0	0	0
sp|Q93084-5|AT2A3_HUMAN		Q93084-5	Q93084	ATP2A3	Isoform SERCA3E of Sarcoplasmic/endoplasmic reticulum calcium ATPase 3	0	1	1	4	M	PM						Yes	1							0.865236	0.561032	1.0379			0.82139	0.880147	0.77751	0.828828	0.986416	0	0	0	0	0	0	0	0	0	0	6.45503	7.46043	21.3262	38.0125	37.1016
sp|Q9NP59|S40A1_HUMAN		Q9NP59	Q9NP59	SLC40A1	Solute carrier family 40 member 1	0	1	4	1	M	PM						Yes	1							0.711806	0.988215	0.739676	0.926744	0.914472	0.856183	0.947052	0.622128	0.78459	0.353754	0	0	0	0	0	0	0	0	0	0	49.2797	69.2319	8.85422	8.95981	11.3643
sp|P21709|EPHA1_HUMAN		P21709	P21709	EPHA1	Ephrin type-A receptor 1	0	6	0	0	M	PM						Yes	1							0.795476	0.963367	0.909798	0.762408	1.11227	0.908663					0	0	0	0	0	0	0	0	0	0	58.8494	73.9801	235.374	244.324	102.46
sp|P09871|C1S_HUMAN		P09871	P09871	C1S	Complement C1s subcomponent	0	6	0	0					XC			Yes	1							1.20019	0.913279	0.907009	0.968076	0.652474	0.928205					0	0	0	0	0	0	0	0	0	0	681.413	567.755	296.907	325.1	479.24
sp|Q96RT1-8|ERBIN_HUMAN		Q96RT1-8	Q96RT1	ERBIN	Isoform 8 of Erbin	0	5	1	0	M	PM				Nuc		Yes	1							1.08955	1.04833	0.644086	0.88191	1.17227	0.967228	1.50387	0.915558	1.20971		0	0	0	0	0	0	0	0	0	0	28.8347	26.4648	203.315	193.942	56.8333
sp|Q92859|NEO1_HUMAN		Q92859	Q92859	NEO1	Neogenin	0	1	0	5	M	PM						Yes	1								1.24416	0.817569	0.813798	1.09077	0.991574				0.889387	0	0	0	0	0	0	0	0	0	0	0	5.9279	31.998	25.7185	12.4127
sp|P01834|IGKC_HUMAN		P01834	P01834	IGKC	Ig kappa chain C region	0	5	1	0	M	PM			XC			Yes	1							1.46018	0.908733	1.13383	0.898494	0.618868	1.00402	1.04519	0.945742	0.995466		0	0	0	0	0	0	0	0	0	0	145.383	99.5655	45.4809	50.0487	129.188
sp|O43557|TNF14_HUMAN		O43557	O43557	TNFSF14	Tumor necrosis factor ligand superfamily member 14	0	0	1	5	M	PM			XC			Yes	1													0.600267	1.09067	0.845467	0.597339	0	0	0	0	0	0	0	0	0	0	0	0	0	0	0
sp|O15427|MOT4_HUMAN		O15427	O15427	SLC16A3	Monocarboxylate transporter 4	0	0	2	4	M	PM						Yes	1													0.826005	0.901932	0.863968	1.07252	0	0	0	0	0	0	0	0	0	0	0	0	0	0	0
sp|Q16563|SYPL1_HUMAN		Q16563	Q16563	SYPL1	Synaptophysin-like protein 1	0	0	1	5	M	PM						Yes	1													0.88725	1.27551	1.08138	0.936296	0	0	0	0	0	0	0	0	0	0	0	0	0	0	0
sp|O95297|MPZL1_HUMAN		O95297	O95297	MPZL1	Myelin protein zero-like protein 1	0	0	2	4	M	PM		CS				Yes	1													1.39132	1.12682	1.25907	0.852998	0	0	0	0	0	0	0	0	0	0	0	0	0	0	0
sp|Q9UGH3|S23A2_HUMAN		Q9UGH3	Q9UGH3	SLC23A2	Solute carrier family 23 member 2	0	0	0	6	M	PM						Yes	1																0.867341	0	0	0	0	0	0	0	0	0	0	0	0	0	0	0
sp|P08582|TRFM_HUMAN		P08582	P08582	MELTF	Melanotransferrin	0	0	0	6	M	PM		CS	XC			Yes	1																0.914033	0	0	0	0	0	0	0	0	0	0	0	0	0	0	0
sp|Q9NZ53|PDXL2_HUMAN		Q9NZ53	Q9NZ53	PODXL2	Podocalyxin-like protein 2	0	0	0	6	M	PM						Yes	1																0.982473	0	0	0	0	0	0	0	0	0	0	0	0	0	0	0
sp|P32970|CD70_HUMAN		P32970	P32970	CD70	CD70 antigen	0	0	0	6	M	PM			XC			Yes	1																0.982954	0	0	0	0	0	0	0	0	0	0	0	0	0	0	0
sp|Q68D85|NR3L1_HUMAN		Q68D85	Q68D85	NCR3LG1	Natural cytotoxicity triggering receptor 3 ligand 1	0	0	0	6	M	PM						Yes	1																1.01868	0	0	0	0	0	0	0	0	0	0	0	0	0	0	0
sp|Q15375|EPHA7_HUMAN		Q15375	Q15375	EPHA7	Ephrin type-A receptor 7	0	0	0	6	M	PM						Yes	1																3.38081	0	0	0	0	0	0	0	0	0	0	0	0	0	0	0
sp|Q15743|OGR1_HUMAN		Q15743	Q15743	GPR68	Ovarian cancer G-protein coupled receptor 1	4	1	0	0	M	PM						Yes	1		0.435417	0.197991	0.253019	0.22733	0.278439	0.773895	1.05431	0.834662	0.721863	1.30113	0.937173					118.896	683.434	331.409	761.132	309.875	1565.1	184.956	730.997	258.935	1139.03	31.7344	41.0061	53.0298	50.298	34.242
sp|P61073-2|CXCR4_HUMAN		P61073-2	P61073	CXCR4	Isoform 2 of C-X-C chemokine receptor type 4	1	1	2	1	M	PM		CS				Yes	1	0.418089	0.876477	0.84542	0.922094	0.72683	0.757782	0.605126	0.830934	1.15896			0.865007	0.644936	0.902219	0.773578	0.888274	98.8778	236.499	98.046	111.864	60.3939	71.4366	91.18	98.8837	61.8978	85.1613	18.5034	30.5778	48.7593	58.6802	31.6145
sp|O00421-2|CCRL2_HUMAN		O00421-2	O00421	CCRL2	Isoform 2 of C-C chemokine receptor-like 2	2	0	2	1	M	PM						Yes	1	0.423528	0.916977	0.835791	0.909656	0.927461	0.802683							1.08758	1.14128	1.11443	0.867314	473.673	1118.4	869.503	948.227	408.627	488.911	622.936	684.803	641.734	691.925	0	0	0	0	0
sp|Q9BY67-3|CADM1_HUMAN		Q9BY67-3	Q9BY67	CADM1	Isoform 3 of Cell adhesion molecule 1	1	0	0	4	M	PM						Yes	1	0.705931	1.32108	0.846107	0.622502		0.873905										1.14086	351.431	497.826	534.835	404.847	626.248	740.152	370.635	595.397	631.794	8.16937	0	0	0	0	0
sp|P49279|NRAM1_HUMAN		P49279	P49279	SLC11A1	Natural resistance-associated macrophage protein 1	2	0	3	0	M	PM						Yes	1	1.1023	1.10779	0.575558	0.851946	0.73878	0.875274							3.31009	1.27215	2.29112		513.223	465.593	200.022	180.56	169.393	294.311	591.776	694.617	414.418	560.95	0	0	0	0	0
sp|P09543|CN37_HUMAN		P09543	P09543	CNP	2',3'-cyclic-nucleotide 3'-phosphodiesterase	1	2	2	0	M	PM			XC	Nuc		Yes	1	0.97661	0.850142	0.667657	0.827809	1.10211	0.884865	1.64863	1.31286	1.1621	1.28116	1.89312	1.45957	1.27664	1.20917	1.2429		81.4349	83.3853	59.1187	69.5398	51.3359	76.8896	55.0953	66.5556	80.881	73.3875	24.3104	14.7458	88.2154	67.1933	66.0588
sp|P26572|MGAT1_HUMAN		P26572	P26572	MGAT1	Alpha-1,3-mannosyl-glycoprotein 2-beta-N-acetylglucosaminyltransferase	4	0	1	0	M				XC			Yes	1	1.01619	1.02958	0.701266	1.07587	0.605965	0.885774							0.889011	1.00993	0.949472		886.941	872.812	284.066	275.906	359.608	512.798	498.963	463.775	350.929	579.124	0	0	0	0	0
sp|P51153|RAB13_HUMAN		P51153	P51153	RAB13	Ras-related protein Rab-13	3	0	2	0	M	PM						Yes	1	1.04874	0.961579	0.80175	0.988113	0.93249	0.946534							1.22493	0.860127	1.04253		229.502	218.836	259.076	269.428	289.514	361.103	352.301	356.539	301.968	323.829	0	0	0	0	0
sp|P20073|ANXA7_HUMAN		P20073	P20073	ANXA7	Annexin A7	3	0	2	0	M	PM				Nuc		Yes	1	1.16884	0.980443	0.815536	0.930979	0.873484	0.953857							1.03384	0.644688	0.839263		279.35	238.997	238.538	243.296	251.043	307.826	310.78	333.821	325.018	372.093	0	0	0	0	0
sp|Q96AP7|ESAM_HUMAN		Q96AP7	Q96AP7	ESAM	Endothelial cell-selective adhesion molecule	4	0	1	0	M	PM						Yes	1	1.06334	0.690041	0.608279	1.07753	1.39958	0.967753							0.375858	0.805858	0.590858		1651.66	1553.29	757.316	1097.5	999.488	1643.14	864.317	802.131	1211.48	865.604	0	0	0	0	0
sp|P07384|CAN1_HUMAN		P07384	P07384	CAPN1	Calpain-1 catalytic subunit	1	4	0	0	M	PM						Yes	1	1.1415	1.17042	0.999729	0.886638	0.78523	0.996703	1.26182	0.894294	0.87666	0.839773	1.04945	0.9844					28.1365	24.6487	30.4285	25.998	45.1911	45.2033	43.723	49.3133	50.2324	63.9715	105.871	83.9031	116.638	130.425	160.093
sp|P07858|CATB_HUMAN		P07858	P07858	CTSB	Cathepsin B	2	3	0	0	M	PM			XC			Yes	1	1.13007	0.854338	1.01044	1.19491	0.828364	1.00362	2.17022	0.926686	0.877094	0.547983	0.962831	1.09696					638.898	565.363	437.709	512.337	570.991	565.092	560.342	468.942	478.949	578.187	226.542	104.387	112.353	121.242	168.032
sp|P13667|PDIA4_HUMAN		P13667	P13667	PDIA4	Protein disulfide-isomerase A4	1	4	0	0				CS				Yes	1	0.928359	0.921986	0.862442	1.1516	1.28926	1.03073	1.57702	1.08005	0.949914	0.678535	1.05451	1.06801					33.9481	36.5679	32.1448	34.8647	32.5543	37.7466	38.3275	33.2819	36.3246	28.1747	222.679	141.203	115.444	106.887	168.05
sp|P31641|SC6A6_HUMAN		P31641	P31641	SLC6A6	Sodium- and chloride-dependent taurine transporter	1	0	2	2	M	PM						Yes	1	0.922146	1.53883	0.74998	1.17481	1.19458	1.11607							1.24133	1.49318	1.36726	1.04284	119.629	129.729	105.452	68.5269	79.4622	105.953	117.986	100.429	141.941	118.821	0	0	0	0	0
sp|P11413-2|G6PD_HUMAN		P11413-2	P11413	G6PD	Isoform Long of Glucose-6-phosphate 1-dehydrogenase	5	0	0	0	M	PM				Nuc		Yes	1	1.40066	1.05908	1.0392	0.8863	1.21654	1.12036											983.482	702.154	1179.75	1113.94	1422.28	1368.63	795.545	897.603	782.999	643.63	0	0	0	0	0
sp|P62158|CALM_HUMAN		P62158	P62158	CALM1	Calmodulin	4	1	0	0	M	PM			XC	Nuc		Yes	1	1.37483	1.10373	0.879403	1.14182		1.12495	1.25819	0.685862	0.916541	0.876844	0.728375	0.893162					1189.73	865.363	1385.42	1255.22	1481.77	1684.98	1074.07	940.669	860.555	183.693	56.134	44.615	20.7113	30.1975	43.3948
sp|P51511|MMP15_HUMAN		P51511	P51511	MMP15	Matrix metalloproteinase-15	1	0	1	3	M	PM			XC			Yes	1	0.914564	1.79459	1.20342	0.860599	0.917779	1.13819							1.36319	1.14171	1.25245	0.944504	507.025	554.39	265.815	148.12	332.903	276.631	959.988	1115.49	665.105	724.689	0	0	0	0	0
sp|Q969Z4|TR19L_HUMAN		Q969Z4	Q969Z4	RELT	Tumor necrosis factor receptor superfamily member 19L	2	0	2	1	M	PM						Yes	1	1.29909	1.38012	1.00409	0.915536	1.11748	1.14326							0.999566	1.00157	1.00057	0.779749	506.939	390.227	688.939	499.188	740.784	737.77	832.782	909.612	1189.35	1064.32	0	0	0	0	0
sp|P15311|EZRI_HUMAN		P15311	P15311	EZR	Ezrin	2	1	0	2	M	PM			XC			Yes	1	1.51803	0.740657	1.3188	1.6648	0.747174	1.19789	1.02705	1.02271	3.77895	0.591827	0.79974	1.44405				1.07304	137.977	90.8921	197.585	266.77	362.041	274.523	165.402	99.3524	158.332	211.908	14.2863	13.91	17.7673	17.3728	75.0972
sp|P62993|GRB2_HUMAN		P62993	P62993	GRB2	Growth factor receptor-bound protein 2	3	1	1	0	M	PM				Nuc		Yes	1	1.51988	1.01859	0.863011	1.01535	1.98006	1.27938	0.694674	1.00723	0.683851	0.910029	1.41422	0.942001	0.919412	0.713567	0.816489		684.614	450.439	618.332	607.044	740.889	858.493	659.646	649.675	791.017	399.491	5.56588	8.01222	33.284	33.0453	14.1248
sp|P78324|SHPS1_HUMAN		P78324	P78324	SIRPA	Tyrosine-protein phosphatase non-receptor type substrate 1	1	0	2	2	M	PM						Yes	2	1.41112	1.16876	0.941382	1.65239	1.2977	1.29427							1.10985	1.0032	1.05653	1.01333	43.3145	30.6951	31.876	27.2733	34.3015	36.4374	49.0208	29.6665	49.2579	37.9579	0	0	0	0	0
sp|Q08ET2|SIG14_HUMAN		Q08ET2	Q08ET2	SIGLEC14	Sialic acid-binding Ig-like lectin 14	2	0	3	0	M	PM						Yes	1	0.878356	1.2062	2.30006	1.27947	0.965642	1.32595							1.04146	1.05795	1.0497		131.625	149.853	113.867	94.4012	294.756	128.151	387.585	302.927	375.769	389.139	0	0	0	0	0
sp|P04233-2|HG2A_HUMAN		P04233-2	P04233	CD74	Isoform 2 of HLA class II histocompatibility antigen gamma chain	1	0	1	3	M	PM		CS				Yes	1	1.38167	1.05191	1.31839	1.15592	1.89513	1.3606							1.14204	1.08187	1.11195	0.972284	193.227	139.851	121.392	115.402	271.41	205.864	118.713	102.7	117.141	61.8115	0	0	0	0	0
sp|Q8TCT8|SPP2A_HUMAN		Q8TCT8	Q8TCT8	SPPL2A	Signal peptide peptidase-like 2A	1	0	1	3	M	PM						Yes	1	1.68128	1.62379	1.39154	1.31198	1.29744	1.4612							1.63673	1.97778	1.80725	0.917295	127.095	75.5943	84.2947	51.9124	80.9627	58.1823	133.255	101.568	104.607	80.6257	0	0	0	0	0
sp|P09211|GSTP1_HUMAN		P09211	P09211	GSTP1	Glutathione S-transferase P	1	2	2	0					XC	Nuc		Yes	1	1.16652	1.47948	0.710932	0.834195	3.3814	1.51451	1.30319	0.967265	0.928174	0.695449	1.14177	1.00717	0.818902	0.456891	0.637897		128.862	110.467	153.714	103.897	135.133	190.078	99.3118	119.051	103.806	30.699	156.494	120.086	96.3178	99.5776	136.427
sp|O43852-4|CALU_HUMAN		O43852-4	O43852	CALU	Isoform 4 of Calumenin	1	4	0	0	M				XC			Yes	1	1.52506	1.06043	2.04388	2.95675		1.89653	1.97008	0.8697	0.980283	0.519632	0.914751	1.05089					140.096	91.8625	99.4885	93.8194	290.15	141.96	285.363	96.5121	329.048	15.3949	425.226	215.843	200.366	230.385	330.145
sp|P07602-3|SAP_HUMAN		P07602-3	P07602	PSAP	Isoform Sap-mu-9 of Prosaposin	1	3	0	1	M				XC			Yes	1	0.808986	1.32193	4.96345	1.67341	0.955989	1.94475	2.32195	0.841263	1.25429	0.587262	1.07547	1.21605				1.10554	133.758	165.34	78.4496	59.3448	275.398	55.4852	122.372	73.1273	94.5689	98.9226	220.77	95.0796	82.39	97.936	177.252
sp|P13762|DRB4_HUMAN		P13762	P13762	HLA-DRB4	HLA class II histocompatibility antigen, DR beta 4 chain	4	0	0	1	M	PM						Yes	1		2.69066	2.99168	1.66224		2.44819										2.07367	19.1169	13.7113	327.497	121.716	1808.55	604.526	916.732	551.505	18.7661	22.2682	0	0	0	0	0
sp|P09564|CD7_HUMAN		P09564	P09564	CD7	T-cell antigen CD7	0	3	0	2	M	PM						Yes	1							0.437884	0.791696	0.958672			0.729418				0.883937	0	0	0	0	0	0	0	0	0	0	121.522	277.522	246.347	311.164	109.695
sp|P00739-2|HPTR_HUMAN		P00739-2	P00739	HPR	Isoform 2 of Haptoglobin-related protein	0	5	0	0					XC			Yes	1							0.808583	0.751123	1.01555	0.974764	0.880677	0.886139					0	0	0	0	0	0	0	0	0	0	1691.07	2091.4	627.198	835.014	1044.44
sp|P06727|APOA4_HUMAN		P06727	P06727	APOA4	Apolipoprotein A-IV	0	5	0	0					XC			Yes	1							0.813281	0.94122	0.968854	0.972409	0.739494	0.887052					0	0	0	0	0	0	0	0	0	0	341.695	420.143	188.024	199.766	278.197
sp|P19652|A1AG2_HUMAN		P19652	P19652	ORM2	Alpha-1-acid glycoprotein 2	0	4	1	0					XC			Yes	1							1.01542	0.713016	0.949137			0.892525	1.04349	0.841094	0.94229		0	0	0	0	0	0	0	0	0	0	695.208	684.649	164.826	231.167	297.263
sp|P01848|TCA_HUMAN		P01848	P01848	TRAC	T-cell receptor alpha chain C region	0	5	0	0	M	PM						Yes	1							0.761319	1.0317	0.939005	1.05105	0.964642	0.949543					0	0	0	0	0	0	0	0	0	0	255.3	335.339	520.581	504.583	283.623
sp|P78410|BT3A2_HUMAN		P78410	P78410	BTN3A2	Butyrophilin subfamily 3 member A2	0	4	0	1	M	PM						Yes	1							1.023	1.02678	0.900114	1.00483	1.21877	1.0347				0.866941	0	0	0	0	0	0	0	0	0	0	166.695	162.946	216.396	210.751	92.292
sp|Q14644|RASA3_HUMAN		Q14644	Q14644	RASA3	Ras GTPase-activating protein 3	0	5	0	0	M	PM						Yes	1							1.26847	1.03067	0.810563	0.870967	1.34517	1.06517					0	0	0	0	0	0	0	0	0	0	56.1395	44.2576	308.376	299.199	135.874
sp|O60667|FAIM3_HUMAN		O60667	O60667	FCMR	Fas apoptotic inhibitory molecule 3	0	5	0	0	M				XC			Yes	1							0.941294	1.29762	1.00885	1.00059	1.26711	1.10309					0	0	0	0	0	0	0	0	0	0	76.9315	81.7295	345.373	266.159	100.041
sp|O00602|FCN1_HUMAN		O00602	O00602	FCN1	Ficolin-1	0	0	5	0	M	PM			XC			Yes	1													0.530568	0.887507	0.709038		0	0	0	0	0	0	0	0	0	0	0	0	0	0	0
sp|P30740|ILEU_HUMAN		P30740	P30740	SERPINB1	Leukocyte elastase inhibitor	0	0	5	0	M				XC			Yes	1													0.813769	0.725965	0.769867		0	0	0	0	0	0	0	0	0	0	0	0	0	0	0
sp|P01732-3|CD8A_HUMAN		P01732-3	P01732	CD8A	Isoform 3 of T-cell surface glycoprotein CD8 alpha chain	0	0	5	0	M	PM			XC			Yes	1													0.764251	0.865693	0.814972		0	0	0	0	0	0	0	0	0	0	0	0	0	0	0
sp|Q9BY15|AGRE3_HUMAN		Q9BY15	Q9BY15	ADGRE3	Adhesion G protein-coupled receptor E3	0	0	5	0	M	PM			XC			Yes	1													0.870919	0.910659	0.890789		0	0	0	0	0	0	0	0	0	0	0	0	0	0	0
sp|P50443|S26A2_HUMAN		P50443	P50443	SLC26A2	Sulfate transporter	0	0	1	4	M	PM						Yes	1													1.00987	0.830094	0.91998	1.04734	0	0	0	0	0	0	0	0	0	0	0	0	0	0	0
sp|Q6P9G4|TM154_HUMAN		Q6P9G4	Q6P9G4	TMEM154	Transmembrane protein 154	0	0	1	4	M						ShG	Yes	1													0.847352	1.0716	0.959475	1.0246	0	0	0	0	0	0	0	0	0	0	0	0	0	0	0
sp|Q5T2D2|TRML2_HUMAN		Q5T2D2	Q5T2D2	TREML2	Trem-like transcript 2 protein	0	0	0	5	M	PM		CS				Yes	1																0.864233	0	0	0	0	0	0	0	0	0	0	0	0	0	0	0
sp|Q86W33|TPRA1_HUMAN		Q86W33	Q86W33	TPRA1	Transmembrane protein adipocyte-associated 1	0	0	0	5	M						ShG	Yes	1																0.88562	0	0	0	0	0	0	0	0	0	0	0	0	0	0	0
sp|Q13433|S39A6_HUMAN		Q13433	Q13433	SLC39A6	Zinc transporter ZIP6	0	0	0	5	M	PM		CS				Yes	1																0.912336	0	0	0	0	0	0	0	0	0	0	0	0	0	0	0
sp|Q8IZF4|AGRG5_HUMAN		Q8IZF4	Q8IZF4	ADGRG5	Adhesion G-protein coupled receptor G5	0	0	0	5	M						ShG	Yes	1																0.916993	0	0	0	0	0	0	0	0	0	0	0	0	0	0	0
sp|P20309|ACM3_HUMAN		P20309	P20309	CHRM3	Muscarinic acetylcholine receptor M3	0	0	0	5	M	PM						Yes	1																0.999975	0	0	0	0	0	0	0	0	0	0	0	0	0	0	0
sp|P53985|MOT1_HUMAN		P53985	P53985	SLC16A1	Monocarboxylate transporter 1	0	0	0	5	M	PM						Yes	1																1.00085	0	0	0	0	0	0	0	0	0	0	0	0	0	0	0
sp|Q9HCN3|TMM8A_HUMAN		Q9HCN3	Q9HCN3	TMEM8A	Transmembrane protein 8A	0	0	0	5	M	PM						Yes	1																1.05475	0	0	0	0	0	0	0	0	0	0	0	0	0	0	0
sp|P57103|NAC3_HUMAN		P57103	P57103	SLC8A3	Sodium/calcium exchanger 3	0	0	0	5	M	PM						Yes	1																1.0689	0	0	0	0	0	0	0	0	0	0	0	0	0	0	0
sp|Q9NPF0|CD320_HUMAN		Q9NPF0	Q9NPF0	CD320	CD320 antigen	0	0	0	5	M	PM						Yes	1																1.07514	0	0	0	0	0	0	0	0	0	0	0	0	0	0	0
sp|O15431|COPT1_HUMAN		O15431	O15431	SLC31A1	High affinity copper uptake protein 1	0	0	0	5	M	PM						Yes	1																1.17045	0	0	0	0	0	0	0	0	0	0	0	0	0	0	0
sp|Q9UNN8|EPCR_HUMAN		Q9UNN8	Q9UNN8	PROCR	Endothelial protein C receptor	0	0	0	5	M	PM		CS	XC			Yes	1																1.25532	0	0	0	0	0	0	0	0	0	0	0	0	0	0	0
sp|Q9NNX6|CD209_HUMAN		Q9NNX6	Q9NNX6	CD209	CD209 antigen	0	0	0	5	M	PM		CS				Yes	1																1.61519	0	0	0	0	0	0	0	0	0	0	0	0	0	0	0
sp|Q7Z7N9|T179B_HUMAN		Q7Z7N9	Q7Z7N9	TMEM179B	Transmembrane protein 179B	1	0	2	1	M						ShG	Yes	1	0.581134	0.671862	0.482536	0.511398	0.421865	0.533759							1.26564	1.23257	1.2491	1.00191	54.621	93.9904	86.3393	128.508	69.6406	144.322	64.4515	126.03	79.1848	187.702	0	0	0	0	0
sp|O15118|NPC1_HUMAN		O15118	O15118	NPC1	Niemann-Pick C1 protein	4	0	0	0	M	PM			XC			Yes	1	0.987287	0.895211	0.518323	0.753755	0.6938	0.769675											749.639	759.292	214.634	239.758	246.34	475.263	732.738	972.116	684.168	986.117	0	0	0	0	0
sp|O95866|G6B_HUMAN		O95866	O95866	G6B	Protein G6b	3	0	1	0	M	PM						Yes	1	0.799743	0.521662	0.755003	1.04511	0.791864	0.782677							0.490462	0.826302	0.658382		719.724	899.945	315.182	604.188	664.673	880.359	274.681	262.825	437.199	552.114	0	0	0	0	0
sp|P08567|PLEK_HUMAN		P08567	P08567	PLEK	Pleckstrin	1	0	3	0	M				XC			Yes	1	0.791856	0.904011	0.714684	0.72309	0.860172	0.798763							0.552644	1.04573	0.799188		356.82	450.612	530.845	587.21	554.175	775.413	673.101	930.866	922.478	1072.44	0	0	0	0	0
sp|P98196|AT11A_HUMAN		P98196	P98196	ATP11A	Probable phospholipid-transporting ATPase IH	1	0	2	1	M	PM						Yes	1	1.16034	1.11398	0.600536	0.616377	1.26126	0.950499							0.709834	1.06341	0.886622	1.02948	384.249	331.152	307.807	276.313	192.374	320.337	340.744	552.817	477.537	378.619	0	0	0	0	0
sp|P01859|IGHG2_HUMAN		P01859	P01859	IGHG2	Ig gamma-2 chain C region	1	2	1	0	M	PM			XC			Yes	1	1.04632	1.03864	1.35494	0.871454	0.545555	0.97138	1.69911	1.0453	1.51689	0.647956		1.22731	1.02788	0.13718	0.582531		187.031	178.751	140.126	134.913	193.616	142.897	142.89	163.968	113.103	207.318	334.505	196.871	98.5085	94.2399	332.326
sp|Q14766-4|LTBP1_HUMAN		Q14766-4	Q14766	LTBP1	Isoform 4 of Latent-transforming growth factor beta-binding protein 1	4	0	0	0					XC			Yes	1	1.06134	0.824919	0.887601	1.03419	1.16113	0.993834											837.247	788.862	583.283	707.079	1494.79	1684.08	670.665	648.493	1184.86	1020.44	0	0	0	0	0
sp|P60903|S10AA_HUMAN		P60903	P60903	S100A10	Protein S100-A10	1	1	2	0	M	PM						Yes	1	1.4944	1.12629	0.635335	0.756551		1.00314	1.5184	1.07601	1.03829	0.633776	1.0346	1.06021	1.05874	1.10738	1.08306		338.471	226.492	371.298	329.665	315.865	497.163	242.559	320.612	215.5	14.9291	397.439	261.748	244.833	227.539	391.266
sp|P33241-3|LSP1_HUMAN		P33241-3	P33241	LSP1	Isoform 3 of Lymphocyte-specific protein 1	2	1	1	0	M	PM						Yes	1	1.25006	1.05038	0.701539	0.618785	1.59578	1.04331	1.10168	0.96675	1.06835	1.40123	1.15755	1.13911	1.11559	0.592033	0.85381		2169.19	1735.26	2396.06	2281.13	2233.51	3183.73	1351.89	2184.74	1370.17	858.619	12.4923	11.3394	56.1702	58.1021	37.6869
sp|Q9NZP8|C1RL_HUMAN		Q9NZP8	Q9NZP8	C1RL	Complement C1r subcomponent-like protein	3	1	0	0					XC			Yes	1	1.12482	1.03826	1.1026	1.34441	0.764113	1.07484	1.11199	1.22951	0.898353	1.45544	0.436388	1.02634					267.338	237.671	164.674	158.606	432.822	392.545	225.242	167.54	188.583	246.8	62.4101	56.1245	19.0993	15.5341	37.7433
sp|O00161|SNP23_HUMAN		O00161	O00161	SNAP23	Synaptosomal-associated protein 23	1	0	2	1	M	PM						Yes	1	1.12897	1.22253	0.780469	1.09343	1.15805	1.07669							1.19409	0.941929	1.06801	0.864748	99.3995	88.0447	160.557	131.332	168.715	216.172	164.172	150.144	219.807	189.808	0	0	0	0	0
sp|O75131|CPNE3_HUMAN		O75131	O75131	CPNE3	Copine-3	1	2	1	0	M	PM				Nuc		Yes	1	1.08202	1.16583	1.30801	1.04902	0.902152	1.10141	2.09801	0.975267	1.00181	0.99006	0.920583	1.19715	0.825101	0.992598	0.90885		62.5431	57.8021	61.2575	52.544	69.4798	53.1185	90.3474	86.1257	68.5646	76.0011	57.9347	27.6141	71.0812	72.8838	59.1853
sp|P31949|S10AB_HUMAN		P31949	P31949	S100A11	Protein S100-A11	2	0	2	0					XC	Nuc		Yes	1	1.41713	0.917859	1.17343	1.03466	1.19182	1.14698							1.1519	0.919405	1.03565		321.793	227.073	420.279	457.89	544.662	464.163	285.676	276.107	267.427	224.386	0	0	0	0	0
sp|P09619|PGFRB_HUMAN		P09619	P09619	PDGFRB	Platelet-derived growth factor receptor beta	2	0	0	2	M	PM		CS		Nuc		Yes	1	0.990322	0.78163	0.931686	0.929297	2.21791	1.17017										1.31608	179.273	181.025	254.7	325.858	415.67	446.148	250.735	269.811	330.851	149.172	0	0	0	0	0
sp|O75871|CEAM4_HUMAN		O75871	O75871	CEACAM4	Carcinoembryonic antigen-related cell adhesion molecule 4	2	0	2	0	M	PM						Yes	1	1.05219	1.29883	1.12408	1.2607	1.20205	1.18757							1.09864	0.964068	1.03135		332.195	315.717	206.818	159.234	237.482	211.267	60.2749	47.8107	138.645	115.34	0	0	0	0	0
sp|O75369-8|FLNB_HUMAN		O75369-8	O75369	FLNB	Isoform 8 of Filamin-B	1	3	0	0	M	PM						Yes	1	1.80622	0.831567	1.40712	1.30702	0.602148	1.19082	1.62286	0.975004	1.35227	0.805021	0.960473	1.14313					126.498	70.0347	200.497	241.107	313.668	222.914	139.358	106.623	117.669	195.416	67.8964	41.8374	89.5629	91.859	109.697
sp|Q9BZQ8|NIBAN_HUMAN		Q9BZQ8	Q9BZQ8	FAM129A	Protein Niban	2	1	1	0	M	PM						Yes	1	1.61323	1.35728	0.774322	0.754531	1.57783	1.21544		1.18924	1.14504	0.901782	1.39291	1.15724	1.14607	1.09288	1.11948		697.616	432.435	886.403	653.075	734.646	948.76	565.904	750.007	828.701	525.217	15.3218	8.30955	71.8521	60.4184	37.4341
sp|P09104|ENOG_HUMAN		P09104	P09104	ENO2	Gamma-enolase	1	2	1	0	M	PM			XC			Yes	1	2.02624	0.763283	1.29001	1.34083	0.83546	1.25116	1.20458	1.22925	1.09537	0.485246	0.906536	0.984197	0.735826	0.629174	0.6825		50.1325	24.7417	66.6634	87.3377	127.865	99.1198	53.3331	39.7762	55.0391	65.8788	57.9543	48.1117	77.916	63.3848	142.864
sp|P49368|TCPG_HUMAN		P49368	P49368	CCT3	T-complex protein 1 subunit gamma	1	1	0	2	M	PM						Yes	1	1.37737	1.07404	0.942579	1.43905	1.78113	1.32283	1.14061	1.00877	1.19746	1.07817	1.16472	1.11794				0.939257	236.22	171.501	251.563	234.222	308.767	327.577	297.309	206.601	318.855	179.019	26.7616	23.4625	115.762	114.756	109.556
sp|Q99497|PARK7_HUMAN		Q99497	Q99497	PARK7	Protein deglycase DJ-1	2	1	1	0	M	PM				Nuc		Yes	1	1.91269	0.796787	1.47409	1.68258	0.953788	1.36399	0.849929	1.07197	0.962837	0.852899	1.30297	1.00812	1.01437	0.659062	0.836715		189.402	99.0239	204.83	257.07	377.386	256.012	187.364	111.356	188.693	197.835	10.0905	11.8722	32.7251	30.5279	32.1499
sp|Q8WXI8|CLC4D_HUMAN		Q8WXI8	Q8WXI8	CLEC4D	C-type lectin domain family 4 member D	2	0	2	0	M	PM						Yes	1	1.76202	1.34443	1.25264	1.71554	1.23527	1.46198							0.346617	1.27435	0.810484		241.428	137.018	101.306	75.3526	127.415	101.717	185.783	108.294	235.086	190.311	0	0	0	0	0
sp|P08865|RSSA_HUMAN		P08865	P08865	RPSA	40S ribosomal protein SA	3	1	0	0	M	PM				Nuc		Yes	1	1.96661	1.17424	1.00513	1.36189	2.01858	1.50529	2.34716	0.812065	0.93858	0.602496	1.36031	1.21212					775.74	394.455	630.952	537.328	785.147	781.137	707.542	519.529	884.406	438.133	58.4075	24.8843	21.2082	26.1164	37.2069
sp|Q6PI73|LIRA6_HUMAN		Q6PI73	Q6PI73	LILRA6	Leukocyte immunoglobulin-like receptor subfamily A member 6	1	0	3	0	M						ShG	Yes	1	2.22518	2.72245	1.44693	1.29376	1.35587	1.80884							1.53537	1.35233	1.44385		74.7796	33.6061	135.004	49.5891	55.7952	38.561	86.1518	66.5902	69.2683	51.0875	0	0	0	0	0
sp|P32248|CCR7_HUMAN		P32248	P32248	CCR7	C-C chemokine receptor type 7	1	1	2	0	M	PM		CS				Yes	1	2.11036	2.22264	2.33456	1.65554	2.02488	2.0696	0.880203	1.41277	1.31632			1.2031	1.46958	1.71229	1.59093		137.246	65.0343	117.716	52.9622	177.19	75.8985	149.296	90.1797	194.138	95.8764	17.3166	19.6734	60.6196	42.9084	30.946
sp|P17066|HSP76_HUMAN		P17066	P17066	HSPA6	Heat shock 70 kDa protein 6	1	2	1	0	M	PM						Yes	1	1.38538	1.1396	2.22524	2.02468	3.93645	2.14227	0.673861	0.833355	2.38494		5.34508	2.30931	0.917083	0.530003	0.723543		440.444	317.924	475.741	417.463	1200.01	539.273	791.887	391.117	723.8	183.872	52.2055	77.4722	20.4564	24.547	104.684
sp|P01589|IL2RA_HUMAN		P01589	P01589	IL2RA	Interleukin-2 receptor subunit alpha	2	0	1	1	M	PM						Yes	1	4.30397			1.32764	1.57686	2.40282							2.53461	3.65408	3.09435	2.91415	790.268	183.614	313.974	54.6607	561.934	133.761	1035.23	779.756	1854.8	1176.27	0	0	0	0	0
sp|P05161|ISG15_HUMAN		P05161	P05161	ISG15	Ubiquitin-like protein ISG15	1	2	1	0					XC			Yes	1	2.90719	3.93614	3.4072	2.6065	3.63133	3.29767	0.457514	8.81848	0.627927	3.7144	4.06086	3.53584	2.68541	2.35413	2.51977		175.126	60.239	294.831	74.9037	253.459	74.3893	237.033	90.9391	210.502	57.9682	37.176	81.2565	132.036	14.9726	59.1272
sp|O15552|FFAR2_HUMAN		O15552	O15552	FFAR2	Free fatty acid receptor 2	4	0	0	0	M	PM						Yes	1	3.34948	5.97613	2.88057	3.23024	3.00264	3.68781											456.395	136.258	772.263	129.225	289.448	100.483	394.761	122.208	257.348	85.7071	0	0	0	0	0
sp|P02724|GLPA_HUMAN		P02724	P02724	GYPA	Glycophorin-A	0	2	2	0	M	PM						Yes	1							0.477344						1.75986	2.45428	2.10707		0	0	0	0	0	0	0	0	0	0	238.709	500.077	8.18103	9.82381	10.5179
sp|O14791-2|APOL1_HUMAN		O14791-2	O14791	APOL1	Isoform 2 of Apolipoprotein L1	0	4	0	0	M				XC			Yes	1							0.653976	1.00502	1.09392	0.642121	0.694362	0.817879					0	0	0	0	0	0	0	0	0	0	332.867	508.989	192.11	191.15	319.017
sp|Q8TDL5|BPIB1_HUMAN		Q8TDL5	Q8TDL5	BPIFB1	BPI fold-containing family B member 1	0	4	0	0					XC			Yes	1							0.970866	0.875438	0.9592	0.639462	0.734771	0.835948					0	0	0	0	0	0	0	0	0	0	179.968	185.368	58.4167	66.7285	115.01
sp|P11597|CETP_HUMAN		P11597	P11597	CETP	Cholesteryl ester transfer protein	0	4	0	0					XC			Yes	1							0.944419	0.641393	1.21871	0.9303	0.549792	0.856923					0	0	0	0	0	0	0	0	0	0	303.901	321.786	113.785	177.403	401.181
sp|P18428|LBP_HUMAN		P18428	P18428	LBP	Lipopolysaccharide-binding protein	0	4	0	0				CS	XC			Yes	1							0.724492	0.791456	1.09423	0.980267	0.697806	0.85765					0	0	0	0	0	0	0	0	0	0	395.23	545.527	94.0366	118.815	295.096
sp|P29966|MARCS_HUMAN		P29966	P29966	MARCKS	Myristoylated alanine-rich C-kinase substrate	0	2	2	0	M	PM						Yes	1							1.33353	0.750691	0.609947	0.70864	1.07587	0.895736	1.02269	1.25899	1.14084		0	0	0	0	0	0	0	0	0	0	102.144	76.5967	100.126	133.378	101.327
sp|P01737|TVA3_HUMAN		P01737	P01737	TRAV8-4	T-cell receptor alpha chain V region PY14	0	4	0	0	M	PM						Yes	1							0.949794	0.971648	0.84033	0.761396	1.12979	0.930591					0	0	0	0	0	0	0	0	0	0	57.8169	60.8731	154.371	158.876	89.2515
sp|A0FGR8-2|ESYT2_HUMAN		A0FGR8-2	A0FGR8	ESYT2	Isoform 2 of Extended synaptotagmin-2	0	3	0	1	M	PM						Yes	1							1.13045	0.995668	0.89231		0.860569	0.969748				1.10912	0	0	0	0	0	0	0	0	0	0	57.1859	50.5871	191.903	192.738	190.71
sp|Q14761|PTCA_HUMAN		Q14761	Q14761	PTPRCAP	Protein tyrosine phosphatase receptor type C-associated protein	0	4	0	0	M	PM						Yes	1							0.989262	1.10239	0.774284	0.897076	1.20595	0.993793					0	0	0	0	0	0	0	0	0	0	42.168	42.6257	227.118	206.022	89.4466
sp|Q14005|IL16_HUMAN		Q14005	Q14005	IL16	Pro-interleukin-16	0	4	0	0	M	PM			XC	Nuc		Yes	1							0.765941	0.957774	0.824778	1.36624	1.20227	1.0234					0	0	0	0	0	0	0	0	0	0	51.1499	66.7805	195.624	204.249	113.088
sp|P16871|IL7RA_HUMAN		P16871	P16871	IL7R	Interleukin-7 receptor subunit alpha	0	4	0	0	M	PM			XC			Yes	1							0.744995	1.1997	1.05476	0.848704	1.46187	1.06201					0	0	0	0	0	0	0	0	0	0	69.4428	93.2124	346.91	289.165	199.12
sp|P61769|B2MG_HUMAN		P61769	P61769	B2M	Beta-2-microglobulin	0	3	1	0	M	PM			XC			Yes	1							1.34139	1.39991	0.603106	0.810484	1.23656	1.07829	1.50409	1.31814	1.41111		0	0	0	0	0	0	0	0	0	0	260.928	194.52	212.095	151.506	166.135
sp|Q02487|DSC2_HUMAN		Q02487	Q02487	DSC2	Desmocollin-2	0	1	0	3	M	PM						Yes	1							2.03743	1.32789	3.51879	0.203967	1.055	1.62861				0.853019	0	0	0	0	0	0	0	0	0	0	16.2999	8.00022	8.12344	6.11757	89.2226
sp|Q7Z3B1|NEGR1_HUMAN		Q7Z3B1	Q7Z3B1	NEGR1	Neuronal growth regulator 1	0	0	2	2	M	PM						Yes	1													0.840579	0.369307	0.604943	1.23189	0	0	0	0	0	0	0	0	0	0	0	0	0	0	0
sp|P01033|TIMP1_HUMAN		P01033	P01033	TIMP1	Metalloproteinase inhibitor 1	0	0	2	2	M				XC			Yes	1													0.877482	0.662415	0.769948	1.38927	0	0	0	0	0	0	0	0	0	0	0	0	0	0	0
sp|Q13464|ROCK1_HUMAN		Q13464	Q13464	ROCK1	Rho-associated protein kinase 1	0	0	4	0	M	PM						Yes	1													0.986105	0.758217	0.872161		0	0	0	0	0	0	0	0	0	0	0	0	0	0	0
sp|Q9BPV8|P2Y13_HUMAN		Q9BPV8	Q9BPV8	P2RY13	P2Y purinoceptor 13	0	0	4	0	M	PM						Yes	1													0.915344	0.98364	0.949492		0	0	0	0	0	0	0	0	0	0	0	0	0	0	0
sp|Q6ZQN7|SO4C1_HUMAN		Q6ZQN7	Q6ZQN7	SLCO4C1	Solute carrier organic anion transporter family member 4C1	0	0	4	0	M	PM						Yes	1													0.903359	1.29127	1.09732		0	0	0	0	0	0	0	0	0	0	0	0	0	0	0
sp|Q8TDQ0|HAVR2_HUMAN		Q8TDQ0	Q8TDQ0	HAVCR2	Hepatitis A virus cellular receptor 2	0	0	3	1	M			CS				Yes	1													0.892167	1.38261	1.13739	1.47092	0	0	0	0	0	0	0	0	0	0	0	0	0	0	0
sp|Q8IZY2|ABCA7_HUMAN		Q8IZY2	Q8IZY2	ABCA7	ATP-binding cassette sub-family A member 7	0	0	0	4	M	PM		CS				Yes	1																0.759932	0	0	0	0	0	0	0	0	0	0	0	0	0	0	0
sp|P80303-2|NUCB2_HUMAN		P80303-2	P80303	NUCB2	Isoform 2 of Nucleobindin-2	0	0	0	4	M	PM			XC			Yes	1																0.894257	0	0	0	0	0	0	0	0	0	0	0	0	0	0	0
sp|P13591-1|NCAM1_HUMAN		P13591-1	P13591	NCAM1	Isoform 2 of Neural cell adhesion molecule 1	0	0	0	4	M	PM		CS				Yes	2																0.913724	0	0	0	0	0	0	0	0	0	0	0	0	0	0	0
sp|O60266|ADCY3_HUMAN		O60266	O60266	ADCY3	Adenylate cyclase type 3	0	0	0	4	M	PM				Nuc		Yes	1																0.922267	0	0	0	0	0	0	0	0	0	0	0	0	0	0	0
sp|P13726|TF_HUMAN		P13726	P13726	F3	Tissue factor	0	0	0	4	M	PM		CS	XC			Yes	1																1.19193	0	0	0	0	0	0	0	0	0	0	0	0	0	0	0
sp|P28906-2|CD34_HUMAN		P28906-2	P28906	CD34	Isoform CD34-T of Hematopoietic progenitor cell antigen CD34	0	0	0	4	M	PM						Yes	2																1.86218	0	0	0	0	0	0	0	0	0	0	0	0	0	0	0
sp|P30530|UFO_HUMAN		P30530	P30530	AXL	Tyrosine-protein kinase receptor UFO	0	0	0	4	M	PM		CS	XC			Yes	1																4.26159	0	0	0	0	0	0	0	0	0	0	0	0	0	0	0
sp|P21589|5NTD_HUMAN		P21589	P21589	NT5E	5'-nucleotidase	3	0	0	0	M	PM		CS				Yes	1	0.374459	0.567901	0.377117	0.366268	0.425704	0.42229											44.2624	118.203	39.6502	69.8189	74.362	197.186	98.3953	268.643	190.484	447.457	0	0	0	0	0
sp|Q14956|GPNMB_HUMAN		Q14956	Q14956	GPNMB	Transmembrane glycoprotein NMB	2	1	0	0	M	PM						Yes	1	0.528798	0.709143	0.601148	0.767299	0.66654	0.654586	1.78721	1.15385	0.894277	0.595337	1.15312	1.11676					276.582	523.039	297.996	420.22	231.811	385.613	298.87	389.51	246.25	369.444	39.6683	22.1956	22.1322	19.1811	28.5414
sp|P43490|NAMPT_HUMAN		P43490	P43490	NAMPT	Nicotinamide phosphoribosyltransferase	1	0	2	0					XC			Yes	1	0.668588	1.23757	0.681592	0.568182	0.87073	0.805332							0.641223	0.500525	0.570874		35.3616	52.89	60.0544	48.5262	60.3195	88.4979	38.3285	67.458	51.9096	59.6162	0	0	0	0	0
sp|Q10472|GALT1_HUMAN		Q10472	Q10472	GALNT1	Polypeptide N-acetylgalactosaminyltransferase 1	2	0	0	1	M				XC			Yes	1	1.06938	0.954193	0.551688	0.895828	0.633926	0.821002										0.794123	506.684	473.812	118.146	123.818	122.147	221.407	322.074	359.526	315.439	497.596	0	0	0	0	0
sp|P14770|GPIX_HUMAN		P14770	P14770	GP9	Platelet glycoprotein IX	3	0	0	0	M	PM						Yes	1	0.77197	0.557595	1.16805	1.01435	0.929224	0.888237											183.125	237.217	67.9537	121.869	172.671	147.828	103.826	102.357	102.837	110.67	0	0	0	0	0
sp|P01854|IGHE_HUMAN		P01854	P01854	IGHE	Ig epsilon chain C region	1	0	2	0	M	PM			XC			Yes	1	0.997107	0.98312	0.469513	0.862237	1.2236	0.907115							1.55513	1.30954	1.43233		392.608	393.747	201.79	205.255	217.647	463.558	340.888	395.354	2080.58	1700.38	0	0	0	0	0
sp|P29466|CASP1_HUMAN		P29466	P29466	CASP1	Caspase-1	2	0	1	0					XC			Yes	1	0.857706	0.956607	1.11696	0.808528	0.932445	0.934449							1.1937	0.68203	0.937866		358.213	417.641	461.426	482.357	597.467	534.905	541.644	669.913	809.088	867.706	0	0	0	0	0
sp|Q16581|C3AR_HUMAN		Q16581	Q16581	C3AR1	C3a anaphylatoxin chemotactic receptor	3	0	0	0	M	PM						Yes	1	0.871655	1.04486	0.825594	0.845145	1.09091	0.935634											146.818	168.436	198.14	189.633	105.059	127.252	225.669	267.018	211.433	193.813	0	0	0	0	0
sp|Q7L1W4|LRC8D_HUMAN		Q7L1W4	Q7L1W4	LRRC8D	Volume-regulated anion channel subunit LRRC8D	1	1	0	1	M	PM						Yes	1	1.24345	0.994707	1.03521	0.768808	0.867165	0.981867		1.25966	0.774006	0.552477	0.809087	0.848807				0.747273	137.477	110.561	140.365	141.112	190.39	183.915	98.8058	128.518	164.701	189.931	3.15755	5.56843	26.9876	21.4246	16.1658
sp|P21964|COMT_HUMAN		P21964	P21964	COMT	Catechol O-methyltransferase	1	0	0	2	M	PM						Yes	1	1.18631	1.1847	0.650851	1	0.901392	0.98465										0.874155	100.152	84.4232	107.229	90.5117	137.463	211.205	194.245	194.245	194.855	216.171	0	0	0	0	0
sp|Q9NRA2|S17A5_HUMAN		Q9NRA2	Q9NRA2	SLC17A5	Sialin	2	0	1	0	M	PM						Yes	1	1.31009	1.08547	0.656584	1.18992	0.789167	1.00625							2.44918	1.32572	1.88745		496.274	378.809	136.013	125.304	127.305	193.89	390.5	328.172	335.632	425.298	0	0	0	0	0
sp|P41240|CSK_HUMAN		P41240	P41240	CSK	Tyrosine-protein kinase CSK	1	2	0	0	M	PM						Yes	1	1.16008	1.18643	0.48122	0.710551	1.5005	1.00776		1.14236	0.839013	0.931996	1.35286	1.06656					80.9021	69.7383	78.7023	66.3353	42.1161	87.5194	62.6311	88.1444	81.662	54.423	7.29161	7.24682	56.33	49.3101	29.69
sp|Q9NPH5|NOX4_HUMAN		Q9NPH5	Q9NPH5	NOX4	NADPH oxidase 4	3	0	0	0	M	PM						Yes	1				1.06376													21.3466	22.1751	28.3422	26.0204	66.9557	67.6392	2633.15	2475.32	92.1848	41.4215	0	0	0	0	0
sp|P22061-2|PIMT_HUMAN		P22061-2	P22061	PCMT1	Isoform 2 of Protein-L-isoaspartate(D-aspartate) O-methyltransferase	3	0	0	0					XC			Yes	1	1.42686	0.959397	1.11338	0.995839	0.893407	1.07778											317.938	222.824	229.571	239.287	340.957	306.235	238.449	239.445	243.488	272.538	0	0	0	0	0
sp|P04040|CATA_HUMAN		P04040	P04040	CAT	Catalase	2	1	0	0	M	PM			XC			Yes	1	1.36307	1.53599	1.10575	0.890502	0.710887	1.12124	2.42244	1.02161	0.728215			1.39075					296.956	217.859	318.235	207.185	276.793	250.323	290.973	326.751	233.129	327.941	41.4444	17.1086	18.5158	18.124	21.9727
sp|P13010|XRCC5_HUMAN		P13010	P13010	XRCC5	X-ray repair cross-complementing protein 5	1	1	1	0	M	PM				Nuc		Yes	1	1.19675	0.98136	1.13188	0.986031	1.48096	1.1554	1.14485	1.0044	1.31329	2.11088	1.08589	1.33186	0.659583	0.546703	0.603143		332.539	277.869	304.518	310.302	411.751	363.776	364.734	369.901	475.055	320.775	61.2263	53.4796	131.332	130.757	134.974
sp|P51572-2|BAP31_HUMAN		P51572-2	P51572	BCAP31	Isoform 2 of B-cell receptor-associated protein 31	3	0	0	0	M	PM						Yes	1	1.29709	0.9801	0.778389	1.14232	1.71832	1.18324											498.371	384.223	416.988	425.455	528.219	678.605	530.056	464.017	496.517	288.954	0	0	0	0	0
sp|P06744-2|G6PI_HUMAN		P06744-2	P06744	GPI	Isoform 2 of Glucose-6-phosphate isomerase	3	0	0	0	M	PM			XC			Yes	1	1.62478	0.792477	1.53767	1.35622	0.912689	1.24477											376.907	231.974	458.182	578.164	867.016	563.85	380.233	280.362	415.46	455.205	0	0	0	0	0
sp|Q5T3F8|CSCL2_HUMAN		Q5T3F8	Q5T3F8	TMEM63B	CSC1-like protein 2	1	0	1	1	M	PM						Yes	1	1.27487	1.39688	1.24014	1.30608	1.06283	1.25616							1.09612	1.15403	1.12508	0.831116	96.5716	75.7502	67.0102	47.9713	72.5534	58.5043	130.076	99.5927	104.109	97.9548	0	0	0	0	0
sp|P63010-2|AP2B1_HUMAN		P63010-2	P63010	AP2B1	Isoform 2 of AP-2 complex subunit beta	1	1	1	0	M	PM						Yes	1	1.54838	1.12696	1.41751	1.67168	0.611977	1.2753	1.79887	0.880622	0.787247			1.15558	0.888722	0.667338	0.77803		86.9248	56.1393	150.418	133.473	217.02	153.1	108.681	65.0128	80.5401	131.606	5.92861	3.29574	26.6306	30.2407	22.7118
sp|P30041|PRDX6_HUMAN		P30041	P30041	PRDX6	Peroxiredoxin-6	2	1	0	0	M				XC			Yes	1	1.39352	1.02228	0.771104	0.917818	2.47188	1.31532	1.16067	0.786099	0.852597	0.641227	1.06761	0.90164					249.484	179.031	213.338	208.688	210.979	273.606	225.531	245.725	230.48	93.2407	126.809	109.255	56.3339	71.6626	96.5672
sp|P53621-2|COPA_HUMAN		P53621-2	P53621	COPA	Isoform 2 of Coatomer subunit alpha	1	1	0	1	M				XC			Yes	1	1.84111	0.89615	1.77208	1.61787	0.725328	1.37051		1.02336	0.658112	1.43061	1.13695	1.06226				1.06012	141.818	77.0287	213.232	237.942	365.465	206.235	162.727	100.581	148.743	205.07	3.84615	3.84959	38.7442	37.8598	22.4876
sp|P29317|EPHA2_HUMAN		P29317	P29317	EPHA2	Ephrin type-A receptor 2	2	0	0	1	M	PM		CS				Yes	1	0.587706	1.34112	0.721697	0.492095	5.24345	1.67721										0.903734	86.5443	147.258	158.926	118.502	211.687	293.318	103.297	209.913	200.934	38.321	0	0	0	0	0
sp|Q13790|APOF_HUMAN		Q13790	Q13790	APOF	Apolipoprotein F	0	3	0	0					XC			Yes	1							0.95326	1.04029	0.785796	0.948683	0.448628	0.835332					0	0	0	0	0	0	0	0	0	0	255.888	268.435	120.042	115.392	300.97
sp|P24821|TENA_HUMAN		P24821	P24821	TNC	Tenascin	0	3	0	0	M				XC			Yes	1							1.29713	0.87019	0.597884	0.529756	1.08748	0.876488					0	0	0	0	0	0	0	0	0	0	159.547	123	93.3761	107.305	108.413
sp|Q9UK55|ZPI_HUMAN		Q9UK55	Q9UK55	SERPINA10	Protein Z-dependent protease inhibitor	0	3	0	0					XC			Yes	1							1.04902	0.938776	1.12079	0.972331	0.489887	0.914161					0	0	0	0	0	0	0	0	0	0	278.67	265.648	102.615	109.308	274.095
sp|P01733|TVB1_HUMAN		P01733	P01733	TRBV12-3	T-cell receptor beta chain V region YT35	0	3	0	0	M	PM						Yes	1							0.836475	0.979938	0.902103	0.925986	1.04594	0.938089					0	0	0	0	0	0	0	0	0	0	213.404	255.123	380.552	388.344	183.267
sp|Q96CW1|AP2M1_HUMAN		Q96CW1	Q96CW1	AP2M1	AP-2 complex subunit mu	0	2	1	0	M	PM						Yes	1							0.981204	0.728618	0.868821	1.08836	1.0872	0.95084	1.06157	0.597669	0.82962		0	0	0	0	0	0	0	0	0	0	13.3685	13.6246	83.7775	114.981	56.5774
sp|B9A064|IGLL5_HUMAN		B9A064	B9A064	IGLL5	Immunoglobulin lambda-like polypeptide 5	0	3	0	0	M	PM						Yes	1							1.47074	0.772294	0.932362	0.993086	0.653299	0.964357					0	0	0	0	0	0	0	0	0	0	177.953	120.995	63.8893	82.7267	114.838
sp|P49795|RGS19_HUMAN		P49795	P49795	RGS19	Regulator of G-protein signaling 19	0	1	2	0	M	PM						Yes	1							0.766067	1.08799	1.09262	0.903959	0.980559	0.966239	0.928298	0.93187	0.930084		0	0	0	0	0	0	0	0	0	0	31.5789	41.2221	24.8015	22.7958	22.9734
sp|Q03135|CAV1_HUMAN		Q03135	Q03135	CAV1	Caveolin-1	0	3	0	0	M	PM		CS				Yes	1							1.44516	0.85904	0.927066	0.594708	1.02617	0.970429					0	0	0	0	0	0	0	0	0	0	834.891	577.715	427.936	498.157	690.353
sp|Q86VZ1|P2RY8_HUMAN		Q86VZ1	Q86VZ1	P2RY8	P2Y purinoceptor 8	0	1	0	2	M	PM						Yes	1							0.714958	0.873072	1.06693	0.962677	1.30417	0.984361				0.853337	0	0	0	0	0	0	0	0	0	0	42.675	59.6888	42.2527	48.3955	38.6451
sp|P53680|AP2S1_HUMAN		P53680	P53680	AP2S1	AP-2 complex subunit sigma	0	1	2	0	M	PM						Yes	1								1.08426	0.906035	0.888481	1.12651	1.00132	0.951459	1.13669	1.04407		0	0	0	0	0	0	0	0	0	0	14.3264	5.85349	40.1022	36.9859	19.2196
sp|P32121-4|ARRB2_HUMAN		P32121-4	P32121	ARRB2	Isoform 4 of Beta-arrestin-2	0	2	1	0	M	PM				Nuc		Yes	1							1.05048	1.11363	0.916029	0.839467	1.13613	1.01115	1.12928	0.931058	1.03017		0	0	0	0	0	0	0	0	0	0	38.4812	36.6321	247.021	221.817	116.281
sp|P0C0L4|CO4A_HUMAN		P0C0L4	P0C0L4	C4A	Complement C4-A	0	3	0	0	M	PM			XC			Yes	1							0.835349	1.00537	1.14612	1.57497	0.498088	1.01198					0	0	0	0	0	0	0	0	0	0	634.153	759.148	262.859	261.455	761.113
sp|Q13813-2|SPTN1_HUMAN		Q13813-2	Q13813	SPTAN1	Isoform 2 of Spectrin alpha chain, non-erythrocytic 1	0	3	0	0	M	PM			XC			Yes	1							1.84198	0.877186	0.631458	0.755355	0.981211	1.01744					0	0	0	0	0	0	0	0	0	0	131.372	71.3213	45.7137	52.1141	76.3786
sp|Q9HBG7|LY9_HUMAN		Q9HBG7	Q9HBG7	LY9	T-lymphocyte surface antigen Ly-9	0	1	0	2	M	PM						Yes	1							1.03433	1.13806	0.961841			1.04474				0.881427	0	0	0	0	0	0	0	0	0	0	68.7434	66.4621	150.19	131.97	109.264
sp|P23743|DGKA_HUMAN		P23743	P23743	DGKA	Diacylglycerol kinase alpha	0	3	0	0	M	PM						Yes	1								0.982922	0.879927	1.07697	1.24448	1.04608					0	0	0	0	0	0	0	0	0	0	12.4593	12.8361	150.558	153.174	76.3709
sp|Q9Y4F9|FA65B_HUMAN		Q9Y4F9	Q9Y4F9	FAM65B	Protein FAM65B	0	3	0	0	M	PM						Yes	1							1.08503	1.05926	1.11905	0.941269	1.18921	1.07876					0	0	0	0	0	0	0	0	0	0	39.9051	36.7779	134.337	126.822	84.4592
sp|Q8TCT9-2|HM13_HUMAN		Q8TCT9-2	Q8TCT9	HM13	Isoform 2 of Minor histocompatibility antigen H13	0	1	1	1	M	PM		CS				Yes	1							1.4729	0.941809	0.997656	0.771406	1.23569	1.08389	1.0451	0.881494	0.963295	0.838728	0	0	0	0	0	0	0	0	0	0	45.4242	30.84	30.4589	32.3408	39.1335
sp|P40189|IL6RB_HUMAN		P40189	P40189	IL6ST	Interleukin-6 receptor subunit beta	0	2	0	1	M	PM			XC			Yes	1							0.882106	1.33428	1.24713	0.970181	1.34464	1.15567				0.953893	0	0	0	0	0	0	0	0	0	0	23.6771	26.8416	84.9997	63.7044	53.0048
sp|Q14254|FLOT2_HUMAN		Q14254	Q14254	FLOT2	Flotillin-2	0	2	0	1	M	PM						Yes	1							1.48343	1.08551	1.02857	1.09414	1.11026	1.16038				0.753615	0	0	0	0	0	0	0	0	0	0	39.1493	26.3911	77.7989	71.67	56.3262
sp|P09429|HMGB1_HUMAN		P09429	P09429	HMGB1	High mobility group protein B1	0	3	0	0	M	PM		CS	XC	Nuc		Yes	1							2.43598	0.870488	1.13955	0.540278	0.887577	1.17478					0	0	0	0	0	0	0	0	0	0	916.467	376.221	398.358	457.626	829.283
sp|P02763|A1AG1_HUMAN		P02763	P02763	ORM1	Alpha-1-acid glycoprotein 1	0	3	0	0					XC			Yes	1							1.41017	1.2105	1.04987			1.22351					0	0	0	0	0	0	0	0	0	0	150.441	106.683	84.1358	69.5051	120.731
sp|P08123|CO1A2_HUMAN		P08123	P08123	COL1A2	Collagen alpha-2(I) chain	0	3	0	0					XC			Yes	1							3.03563	3.69832	0.504892	0.259077	0.640725	1.62773					0	0	0	0	0	0	0	0	0	0	196.09	64.5963	389.177	105.231	109.032
sp|Q9H1U4|MEGF9_HUMAN		Q9H1U4	Q9H1U4	MEGF9	Multiple epidermal growth factor-like domains protein 9	0	0	2	1	M						ShG	Yes	1													0.565721	0.641775	0.603748	0.363893	0	0	0	0	0	0	0	0	0	0	0	0	0	0	0
sp|Q05655-2|KPCD_HUMAN		Q05655-2	Q05655	PRKCD	Isoform 2 of Protein kinase C delta type	0	0	3	0	M	PM				Nuc		Yes	1													0.324244	0.928728	0.626486		0	0	0	0	0	0	0	0	0	0	0	0	0	0	0
sp|P48551|INAR2_HUMAN		P48551	P48551	IFNAR2	Interferon alpha/beta receptor 2	0	0	1	2	M	PM			XC			Yes	1													0.664165	0.85471	0.759438	0.926687	0	0	0	0	0	0	0	0	0	0	0	0	0	0	0
sp|P20036|DPA1_HUMAN		P20036	P20036	HLA-DPA1	HLA class II histocompatibility antigen, DP alpha 1 chain	0	0	1	2	M	PM		CS				Yes	1													0.15198	1.54526	0.848622	1.31016	0	0	0	0	0	0	0	0	0	0	0	0	0	0	0
sp|Q9P126|CLC1B_HUMAN		Q9P126	Q9P126	CLEC1B	C-type lectin domain family 1 member B	0	0	3	0	M	PM						Yes	1													0.864768	0.846857	0.855812		0	0	0	0	0	0	0	0	0	0	0	0	0	0	0
sp|Q8IUW5|RELL1_HUMAN		Q8IUW5	Q8IUW5	RELL1	RELT-like protein 1	0	0	1	2	M	PM						Yes	1													0.915327	0.823899	0.869613	0.856431	0	0	0	0	0	0	0	0	0	0	0	0	0	0	0
sp|Q9H2A7|CXL16_HUMAN		Q9H2A7	Q9H2A7	CXCL16	C-X-C motif chemokine 16	0	0	3	0	M	PM			XC			Yes	1													0.842228	0.924891	0.883559		0	0	0	0	0	0	0	0	0	0	0	0	0	0	0
sp|Q93050-3|VPP1_HUMAN		Q93050-3	Q93050	ATP6V0A1	Isoform 3 of V-type proton ATPase 116 kDa subunit a isoform 1	0	0	1	2	M	PM						Yes	1													0.763152	1.01371	0.888431	0.813703	0	0	0	0	0	0	0	0	0	0	0	0	0	0	0
sp|Q9NRX5|SERC1_HUMAN		Q9NRX5	Q9NRX5	SERINC1	Serine incorporator 1	0	0	1	2	M	PM						Yes	1													0.993054	0.83411	0.913582	0.738491	0	0	0	0	0	0	0	0	0	0	0	0	0	0	0
sp|Q96PQ1|SIG12_HUMAN		Q96PQ1	Q96PQ1	SIGLEC12	Sialic acid-binding Ig-like lectin 12	0	0	3	0	M						ShG	Yes	1													1.35871	0.881269	1.11999		0	0	0	0	0	0	0	0	0	0	0	0	0	0	0
sp|Q9NZU1|FLRT1_HUMAN		Q9NZU1	Q9NZU1	FLRT1	Leucine-rich repeat transmembrane protein FLRT1	0	0	0	3	M	PM			XC			Yes	1																0.697675	0	0	0	0	0	0	0	0	0	0	0	0	0	0	0
sp|Q96PD2-2|DCBD2_HUMAN		Q96PD2-2	Q96PD2	DCBLD2	Isoform 2 of Discoidin, CUB and LCCL domain-containing protein 2	0	0	0	3	M	PM		CS				Yes	1																0.807799	0	0	0	0	0	0	0	0	0	0	0	0	0	0	0
sp|Q08431|MFGM_HUMAN		Q08431	Q08431	MFGE8	Lactadherin	0	0	0	3	M	PM			XC			Yes	1																0.856106	0	0	0	0	0	0	0	0	0	0	0	0	0	0	0
sp|Q96E93|KLRG1_HUMAN		Q96E93	Q96E93	KLRG1	Killer cell lectin-like receptor subfamily G member 1	0	0	0	3	M	PM						Yes	1																0.865629	0	0	0	0	0	0	0	0	0	0	0	0	0	0	0
sp|P16284-6|PECA1_HUMAN		P16284-6	P16284	PECAM1	Isoform Delta15 of Platelet endothelial cell adhesion molecule	0	0	0	3	M	PM			XC			Yes	2																0.940472	0	0	0	0	0	0	0	0	0	0	0	0	0	0	0
sp|Q9BZM5|N2DL2_HUMAN		Q9BZM5	Q9BZM5	ULBP2	NKG2D ligand 2	0	0	0	3	M	PM		CS	XC			Yes	1																0.97035	0	0	0	0	0	0	0	0	0	0	0	0	0	0	0
sp|Q8IWV2|CNTN4_HUMAN		Q8IWV2	Q8IWV2	CNTN4	Contactin-4	0	0	0	3	M	PM			XC			Yes	1																1.12543	0	0	0	0	0	0	0	0	0	0	0	0	0	0	0
sp|P48060|GLIP1_HUMAN		P48060	P48060	GLIPR1	Glioma pathogenesis-related protein 1	1	0	1	0	M	PM			XC			Yes	1	0.570593	0.443999	0.674295	0.664605	0.659456	0.60259							0.525933	0.906415	0.716174		22.0161	38.5846	15.4906	34.8888	26.9199	39.923	32.6265	49.0915	32.582	49.4074	0	0	0	0	0
sp|O95274|LYPD3_HUMAN		O95274	O95274	LYPD3	Ly6/PLAUR domain-containing protein 3	1	0	1	0	M	PM			XC			Yes	1	0.384237	0.351155	0.920067	1.1649	0.516987	0.667469							0.25942	0.264386	0.261903		97.1339	252.797	51.4078	146.396	140.912	153.154	99.1171	85.0867	146.469	283.313	0	0	0	0	0
sp|Q9HCN6-3|GPVI_HUMAN		Q9HCN6-3	Q9HCN6	GP6	Isoform 3 of Platelet glycoprotein VI	1	0	1	0	M	PM		CS				Yes	1	0.437066	0.446078	1.73323	0.664666	0.691375	0.794483							1.18881	1.39951	1.29416		164.735	376.911	97.9195	219.512	287.649	165.961	111.585	167.881	158.254	228.898	0	0	0	0	0
sp|Q9UPN3|MACF1_HUMAN		Q9UPN3	Q9UPN3	MACF1	Microtubule-actin cross-linking factor 1, isoforms 1/2/3/5	2	0	0	0	M	PM						Yes	1	0.873539	0.991351	0.857422	0.784278	0.496542	0.800627											488.535	559.259	384.517	387.872	367.284	428.358	439.75	560.707	458.837	924.065	0	0	0	0	0
sp|Q9NPR9|GP108_HUMAN		Q9NPR9	Q9NPR9	GPR108	Protein GPR108	2	0	0	0	M						ShG	Yes	1	1.0462	1.06156	0.61738	0.902689	0.553265	0.836219											262.663	251.064	122.943	115.813	139.361	225.729	291.676	323.119	252.76	456.851	0	0	0	0	0
sp|Q9BSJ8-2|ESYT1_HUMAN		Q9BSJ8-2	Q9BSJ8	ESYT1	Isoform 2 of Extended synaptotagmin-1	1	1	0	0	M	PM						Yes	1	1.20903	0.834174	0.651489	0.928963	0.847154	0.894162	1.83005	0.937432	0.711618	0.867338	1.11559	1.09241					158.544	131.133	97.9467	117.418	94.6521	145.286	164.145	176.696	187.378	221.185	10.4033	5.68471	29.0832	31.0244	12.1097
sp|Q6PJF5|RHDF2_HUMAN		Q6PJF5	Q6PJF5	RHBDF2	Inactive rhomboid protein 2	1	0	1	0	M	PM						Yes	1	0.997107	0.913598	0.932374	0.808493	0.83927	0.898168							0.957295	0.893427	0.925361		313.511	314.421	359.163	393.13	489.453	524.953	372.064	460.195	525.04	625.591	0	0	0	0	0
sp|Q9BXX0|EMIL2_HUMAN		Q9BXX0	Q9BXX0	EMILIN2	EMILIN-2	1	0	1	0					XC			Yes	1	0.976816	1.01855	0.912755	0.946025	0.657155	0.902261							1.02935	1.32916	1.17925		387.7	396.902	279.653	274.559	355.95	389.973	402.409	425.368	280.785	427.273	0	0	0	0	0
sp|Q9Y5U5-2|TNR18_HUMAN		Q9Y5U5-2	Q9Y5U5	TNFRSF18	Isoform 2 of Tumor necrosis factor receptor superfamily member 18	2	0	0	0	M	PM			XC			Yes	1		0.697604	1.11016	0.916164	0.94734	0.917816											40.4846	69.2372	105.95	151.877	412.881	371.913	859.263	937.892	642.699	678.425	0	0	0	0	0
sp|Q8TDU6|GPBAR_HUMAN		Q8TDU6	Q8TDU6	GPBAR1	G-protein coupled bile acid receptor 1	2	0	0	0	M	PM						Yes	1	0.792876	0.77031	1.47793	1.01892	0.628778	0.937763											192.694	243.032	191.152	248.149	316.314	214.024	139.978	137.379	172.376	274.144	0	0	0	0	0
sp|O14944|EREG_HUMAN		O14944	O14944	EREG	Proepiregulin	1	0	1	0	M	PM			XC			Yes	1	0.424201	0.409229	2.17681	0.906042	0.95618	0.974492							1.01437	0.543415	0.778891		111.252	262.263	43.0288	105.146	203.179	93.3379	210.867	232.734	278.491	291.254	0	0	0	0	0
sp|P25311|ZA2G_HUMAN		P25311	P25311	AZGP1	Zinc-alpha-2-glycoprotein	1	1	0	0	M	PM			XC	Nuc		Yes	1	1.36321	1.0195	1.23064	1.1898	0.47829	1.05629	1.46606	0.627705	0.788179			0.960649					274.142	201.101	204.646	200.732	217.577	176.8	286.422	240.73	169.744	354.898	69.3598	47.3103	19.5499	31.145	42.1842
sp|O75054|IGSF3_HUMAN		O75054	O75054	IGSF3	Immunoglobulin superfamily member 3	1	0	0	1	M			CS				Yes	1	0.864503	1.56521	1.20397	0.877071	0.986805	1.09951										0.910302	54.454	62.9888	79.4651	50.7697	65.3611	54.2878	93.2552	106.326	76.287	77.3071	0	0	0	0	0
sp|P27816|MAP4_HUMAN		P27816	P27816	MAP4	Microtubule-associated protein 4	1	1	0	0	M	PM						Yes	1	1.7246	0.771304	1.29315	1.34204	0.709192	1.16806	1.11871	0.851255	0.916082	0.671032	1.00953	0.913322					72.0104	41.7547	95.6559	124.018	185.475	143.429	85.6958	63.855	66.984	94.4511	32.6401	29.1765	20.2854	23.83	38.5635
sp|O15018|PDZD2_HUMAN		O15018	O15018	PDZD2	PDZ domain-containing protein 2	1	0	1	0					XC	Nuc		Yes	1	0.863014	1.81475	1.11694	1.25671	0.831306	1.17654							1.51499	1.06187	1.28843		51.5509	59.7336	55.1252	30.3762	25.7004	23.0096	51.3861	40.8893	26.9381	32.4046	0	0	0	0	0
sp|P29017|CD1C_HUMAN		P29017	P29017	CD1C	T-cell surface glycoprotein CD1c	2	0	0	0	M	PM						Yes	1	1.45924	1.60166	0.67458	1.16174	1.07921	1.19529											333.584	228.601	243.881	152.267	200.259	296.865	191.806	165.103	523.214	484.813	0	0	0	0	0
sp|P27105|STOM_HUMAN		P27105	P27105	STOM	Erythrocyte band 7 integral membrane protein	1	0	0	1	M	PM			XC			Yes	1	1.83155	0.74972	1.13254	1.62072	0.791647	1.22523										1.50229	206.831	112.927	280.258	373.817	475.425	419.788	212.108	130.873	217.615	274.889	0	0	0	0	0
sp|Q9NZM1|MYOF_HUMAN		Q9NZM1	Q9NZM1	MYOF	Myoferlin	1	0	1	0	M	PM						Yes	1	2.33395	0.733566	0.946023	1.32385	0.794991	1.22648							1.4553	1.19064	1.32297		38.25	16.3885	48.2999	65.8426	82.8537	87.581	42.8912	32.3987	46.9263	59.0274	0	0	0	0	0
sp|Q15084-2|PDIA6_HUMAN		Q15084-2	Q15084	PDIA6	Isoform 2 of Protein disulfide-isomerase A6	1	0	0	1	M	PM						Yes	1	1.85768	0.889673	1.56158	1.18655	0.722097	1.24351										0.900691	121.27	65.2804	163.91	184.236	272.195	174.307	104.635	88.1848	111.961	155.049	0	0	0	0	0
sp|Q9UBI6|GBG12_HUMAN		Q9UBI6	Q9UBI6	GNG12	Guanine nucleotide-binding protein G(I)/G(S)/G(O) subunit gamma-12	2	0	0	0	M	PM						Yes	1	1.77783	0.788321	1.4318	1.63404	0.734444	1.27329											172.115	96.8119	238.49	302.529	416.191	290.678	173.099	105.933	159.277	216.867	0	0	0	0	0
sp|Q16181|SEPT7_HUMAN		Q16181	Q16181	SEPT7	Septin-7	1	1	0	0	M	PM				Nuc		Yes	1	1.83991	0.864493	1.48072	1.52663	0.660786	1.27451	1.135	0.605819	0.748465	0.94797	1.05246	0.897942					64.7954	35.2166	82.0729	94.9376	151.976	102.637	54.953	35.9962	59.93	90.6951	30.1762	26.587	15.3605	25.355	29.2659
sp|P36543|VATE1_HUMAN		P36543	P36543	ATP6V1E1	V-type proton ATPase subunit E 1	2	0	0	0	M	PM						Yes	1	1.36971	1.08764	0.90935	1.09796	1.91455	1.27584											256.876	187.541	324.738	298.572	384.774	423.131	288.515	262.773	292.3	152.673	0	0	0	0	0
sp|P51884|LUM_HUMAN		P51884	P51884	LUM	Lumican	1	1	0	0					XC			Yes	1	1.74147	0.918732	1.42139	1.23006	1.15085	1.2925	1.2845	1.09892	0.785132			1.05618					209.21	120.134	275.158	299.497	359.594	252.987	344.742	280.265	363.843	316.151	229.726	178.845	63.798	58.055	96.9377
sp|O00159|MYO1C_HUMAN		O00159	O00159	MYO1C	Unconventional myosin-Ic	2	0	0	0	M	PM						Yes	1	1.98093	0.880018	1.52162	1.45533	0.71747	1.31107											234.557	118.408	329.834	374.804	576.3	378.741	241.715	166.089	217.913	303.724	0	0	0	0	0
sp|Q15907|RB11B_HUMAN		Q15907	Q15907	RAB11B	Ras-related protein Rab-11B	2	0	0	0	M	PM						Yes	1	2.1745	0.904686	1.34653	1.3589	0.771524	1.31123											171.689	78.9558	220.224	243.426	359.01	266.618	155.353	114.322	129.643	168.034	0	0	0	0	0
sp|P21980|TGM2_HUMAN		P21980	P21980	TGM2	Protein-glutamine gamma-glutamyltransferase 2	1	1	0	0	M	PM						Yes	1	1.81135	0.688999	1.53721	1.60882	0.933481	1.31597	1.0495	0.814492	0.572066	0.746842	1.07937	0.852455					116.434	64.2802	141.14	204.848	337.182	219.347	106.486	66.1889	91.8685	98.415	30.4331	28.9977	22.4809	27.6011	21.1357
sp|P12110|CO6A2_HUMAN		P12110	P12110	COL6A2	Collagen alpha-2(VI) chain	1	1	0	0					XC			Yes	1	1.89043	0.692928	1.78893	1.5008	0.883772	1.35137	1.51453	0.855445	0.794519	0.629089	1.13635	0.985986					95.8476	50.7015	99.1956	143.154	224.845	125.687	93.6687	62.4127	98.1494	111.057	35.2034	23.2438	14.3709	16.7994	22.735
sp|Q9UHB6-4|LIMA1_HUMAN		Q9UHB6-4	Q9UHB6	LIMA1	Isoform 4 of LIM domain and actin-binding protein 1	2	0	0	0	M	PM						Yes	1	1.79923	0.802668	1.54737	1.63107	1.00366	1.3568											140.503	78.0905	206.034	256.687	337.334	218.005	185.355	113.64	191.357	190.659	0	0	0	0	0
sp|Q00341|VIGLN_HUMAN		Q00341	Q00341	HDLBP	Vigilin	2	0	0	0	M	PM				Nuc		Yes	1	1.90738	0.829243	2.13838	1.52608	0.659186	1.41205											220.235	115.465	337.381	406.854	666.247	311.566	248.455	162.806	226.844	344.127	0	0	0	0	0
sp|P00441|SODC_HUMAN		P00441	P00441	SOD1	Superoxide dismutase [Cu-Zn]	2	0	0	0	M				XC	Nuc		Yes	1	1.6534	0.942542	1.44973	1.64041	1.40908	1.41903											132.804	80.3216	163.716	173.696	244.141	168.404	153.034	93.2901	150.989	107.154	0	0	0	0	0
sp|Q53RT3|APRV1_HUMAN		Q53RT3	Q53RT3	ASPRV1	Retroviral-like aspartic protease 1	1	1	0	0	M						ShG	Yes	1	3.90685	0.911905	1.30771	0.765211	0.599993	1.49833	2.16105	1.79882	0.940621	0.222205	0.504325	1.1254					1101.98	282.064	334.088	366.362	437.299	334.401	491.166	641.869	313.365	522.281	184.91	85.5647	127.17	70.6968	203.853
sp|O00468|AGRIN_HUMAN		O00468	O00468	AGRN	Agrin	2	0	0	0	M	PM		CS	XC			Yes	1	1.35594	1.69079	1.40528	1.78364	1.32009	1.51115											99.7057	73.5323	117.325	69.3903	102.612	73.0187	142.359	79.8137	109.692	83.0945	0	0	0	0	0
sp|Q8NC51-3|PAIRB_HUMAN		Q8NC51-3	Q8NC51	SERBP1	Isoform 3 of Plasminogen activator inhibitor 1 RNA-binding protein	1	1	0	0	M	PM				Nuc		Yes	1	1.22503	0.998819	1.18447	1.68102	2.72811	1.56349	2.12567	0.775802	1.43618	0.552033	1.11483	1.2009					223.069	182.093	232.575	232.85	356.734	301.177	336.212	200.004	384.596	140.975	148.138	69.69	51.9932	67.0187	140.311
sp|P20273|CD22_HUMAN		P20273	P20273	CD22	B-cell receptor CD22	2	0	0	0	M	PM						Yes	1	1.77048	2.71041	1.63178	1.53403	1.13107	1.75556											568.929	321.341	874.793	322.753	590.228	361.707	583.128	380.129	507.326	448.536	0	0	0	0	0
sp|P08069|IGF1R_HUMAN		P08069	P08069	IGF1R	Insulin-like growth factor 1 receptor	1	0	1	0	M	PM						Yes	1	0.708511	1.32802	0.857599	0.722405	5.29413	1.78213							0.888218	0.807367	0.847793		96.5006	136.202	166.502	125.376	188.03	219.252	141.611	196.027	193.23	36.4988	0	0	0	0	0
sp|P30874|SSR2_HUMAN		P30874	P30874	SSTR2	Somatostatin receptor type 2	1	0	1	0	M	PM						Yes	1			7.99103	5.93145	8.93328	7.61858							11.7779	5.03826	8.40808		64.8245	9.52324	77.9984	9.46602	150.489	18.8322	103.551	17.458	156.146	17.4791	0	0	0	0	0
sp|P54764|EPHA4_HUMAN		P54764	P54764	EPHA4	Ephrin type-A receptor 4	0	2	0	0	M	PM		CS				Yes	1							0.754675	0.655764	0.607398	0.559512	0.859215	0.687313					0	0	0	0	0	0	0	0	0	0	22.093	29.2748	41.2811	62.9512	28.4752
sp|P07358|CO8B_HUMAN		P07358	P07358	C8B	Complement component C8 beta chain	0	2	0	0	M				XC			Yes	1							1.18566	0.982439	0.995499	0.62266	0.425841	0.84242					0	0	0	0	0	0	0	0	0	0	130.427	110.003	42.1804	42.9343	98.6499
sp|P22792|CPN2_HUMAN		P22792	P22792	CPN2	Carboxypeptidase N subunit 2	0	2	0	0					XC			Yes	1							0.928513	0.933772	1.34515	0.769825	0.385966	0.872646					0	0	0	0	0	0	0	0	0	0	249.915	269.157	130.111	139.34	326.73
sp|Q13642-4|FHL1_HUMAN		Q13642-4	Q13642	FHL1	Isoform 4 of Four and a half LIM domains protein 1	0	2	0	0	M	PM				Nuc		Yes	1							1.02616	0.766549	0.804588	0.647754	1.14253	0.877516					0	0	0	0	0	0	0	0	0	0	185.636	180.904	103.534	135.065	197.559
sp|P01019|ANGT_HUMAN		P01019	P01019	AGT	Angiotensinogen	0	2	0	0					XC			Yes	1							1.06772	0.670372	1.11929	0.822969	0.751436	0.886356					0	0	0	0	0	0	0	0	0	0	313.624	293.734	110.026	164.127	278.938
sp|O15197|EPHB6_HUMAN		O15197	O15197	EPHB6	Ephrin type-B receptor 6	0	2	0	0	M	PM			XC			Yes	1							1.09426	0.909448	0.872533	0.669588	0.954428	0.900051					0	0	0	0	0	0	0	0	0	0	48.6886	44.4946	44.2063	48.6078	42.146
sp|Q06033|ITIH3_HUMAN		Q06033	Q06033	ITIH3	Inter-alpha-trypsin inhibitor heavy chain H3	0	2	0	0					XC			Yes	1							0.991332	1.81934	0.805769	0.673391	0.255429	0.909052					0	0	0	0	0	0	0	0	0	0	114.097	115.095	84.3321	46.3532	174.154
sp|P26842|CD27_HUMAN		P26842	P26842	CD27	CD27 antigen	0	2	0	0	M	PM			XC	Nuc		Yes	1							0.606116	1.30487	0.726132	1.04282	0.89009	0.914006					0	0	0	0	0	0	0	0	0	0	158.771	261.948	460.635	353.011	216.557
sp|Q9UGM5|FETUB_HUMAN		Q9UGM5	Q9UGM5	FETUB	Fetuin-B	0	2	0	0					XC			Yes	1							1.23257	1.39627	0.929565	0.650996	0.388697	0.919618					0	0	0	0	0	0	0	0	0	0	105.407	85.5185	28.8515	20.6633	48.5182
sp|Q9UHG3|PCYOX_HUMAN		Q9UHG3	Q9UHG3	PCYOX1	Prenylcysteine oxidase 1	0	2	0	0	M	PM						Yes	1							0.647141	0.969798	1.17856	0.863262	1.04402	0.940557					0	0	0	0	0	0	0	0	0	0	23.4621	36.255	26.5695	27.3969	27.5582
sp|P04278|SHBG_HUMAN		P04278	P04278	SHBG	Sex hormone-binding globulin	0	2	0	0					XC			Yes	1							1.18168	1.32444	0.834828	1.01543	0.357344	0.942745					0	0	0	0	0	0	0	0	0	0	126.085	106.7	42.462	32.0603	100.577
sp|Q9H665|IGFR1_HUMAN		Q9H665	Q9H665	IGFLR1	IGF-like family receptor 1	0	2	0	0	M	PM						Yes	1							0.684698	0.998938	1.16386	0.802328	1.24377	0.978717					0	0	0	0	0	0	0	0	0	0	30.121	43.9917	53.92	53.9773	37.2586
sp|Q8NEQ5|CA162_HUMAN		Q8NEQ5	Q8NEQ5	C1orf162	Transmembrane protein C1orf162	0	1	0	1	M						ShG	Yes	1								1.33828	0.612566	0.94616	1.02263	0.979909				1.04931	0	0	0	0	0	0	0	0	0	0	8.83547	6.80423	41.6322	31.1087	10.5087
sp|P08185|CBG_HUMAN		P08185	P08185	SERPINA6	Corticosteroid-binding globulin	0	2	0	0					XC			Yes	1							1.17133	0.801712	0.9673			0.980113					0	0	0	0	0	0	0	0	0	0	196.369	167.647	41.1671	51.349	111.002
sp|Q969H8|MYDGF_HUMAN		Q969H8	Q969H8	MYDGF	Myeloid-derived growth factor	0	2	0	0					XC			Yes	1							0.709675	1.65102	0.433894	0.985593	1.19712	0.99546					0	0	0	0	0	0	0	0	0	0	571.656	805.518	429.59	260.197	270.938
sp|Q9UGI8|TES_HUMAN		Q9UGI8	Q9UGI8	TES	Testin	0	2	0	0	M	PM				Nuc		Yes	1								1.00444	0.93292	1.01059	1.03476	0.995677					0	0	0	0	0	0	0	0	0	0	12.3567	18.7317	146.89	146.241	83.263
sp|P80108|PHLD_HUMAN		P80108	P80108	GPLD1	Phosphatidylinositol-glycan-specific phospholipase D	0	2	0	0	M				XC			Yes	1							1.1775	0.956172	1.04742	1.0206	0.789953	0.998329					0	0	0	0	0	0	0	0	0	0	112.512	95.5515	52.3385	54.7376	100.919
sp|Q12918|KLRB1_HUMAN		Q12918	Q12918	KLRB1	Killer cell lectin-like receptor subfamily B member 1	0	2	0	0	M	PM						Yes	1							0.741892	1.13796	0.906228	0.891772	1.32585	1.00074					0	0	0	0	0	0	0	0	0	0	117.034	157.751	165.734	145.641	164.598
sp|P21796|VDAC1_HUMAN		P21796	P21796	VDAC1	Voltage-dependent anion-selective channel protein 1	0	1	1	0	M	PM				Nuc		Yes	1							1.68823	0.853733	0.992528	0.51598	1.01287	1.01267	0.871415	1.21944	1.04543		0	0	0	0	0	0	0	0	0	0	63.018	37.3279	23.3243	27.3203	47.6003
sp|P49908|SEPP1_HUMAN		P49908	P49908	SEPP1	Selenoprotein P	0	2	0	0					XC			Yes	1							1.31336	0.923512	1.15957	1.11769	0.550679	1.01296					0	0	0	0	0	0	0	0	0	0	126.48	96.3024	48.968	53.0237	90.454
sp|P20851|C4BPB_HUMAN		P20851	P20851	C4BPB	C4b-binding protein beta chain	0	2	0	0	M	PM			XC			Yes	1							1.16359	0.909914	0.993756			1.02242					0	0	0	0	0	0	0	0	0	0	124.82	107.272	27.5271	30.2525	74.9578
sp|O75718|CRTAP_HUMAN		O75718	O75718	CRTAP	Cartilage-associated protein	0	2	0	0					XC			Yes	1							1.50033	0.791134	1.04925	0.528453	1.35676	1.04519					0	0	0	0	0	0	0	0	0	0	70.6937	47.1188	34.8319	44.0278	63.62
sp|P52333|JAK3_HUMAN		P52333	P52333	JAK3	Tyrosine-protein kinase JAK3	0	1	0	1	M	PM						Yes	1								1.28913	0.832992							0.892854	0	0	0	0	0	0	0	0	0	0	0	5.78939	32.5996	25.288	14.9065
sp|P01619|KV320_HUMAN		P01619	P01619	IGKV3-20	Immunoglobulin kappa variable 3-20	0	2	0	0	M	PM			XC			Yes	1							1.93633	0.680981	1.15822	0.868678	0.687018	1.06625					0	0	0	0	0	0	0	0	0	0	105.706	54.591	25.1414	36.9194	72.2978
sp|Q9P1W8|SIRPG_HUMAN		Q9P1W8	Q9P1W8	SIRPG	Signal-regulatory protein gamma	0	2	0	0	M	PM						Yes	1							0.948523	0.950963	1.40268	1.06312	0.996502	1.07236					0	0	0	0	0	0	0	0	0	0	71.3375	75.2091	31.4311	33.0519	30.9332
sp|O43566-5|RGS14_HUMAN		O43566-5	O43566	RGS14	Isoform 3 of Regulator of G-protein signaling 14	0	1	1	0	M	PM				Nuc		Yes	1								0.888774	1.35913	0.901853	1.18833	1.08452	0.811495	0.961705	0.8866		0	0	0	0	0	0	0	0	0	0	7.34291	5.61739	15.7566	17.7285	18.7877
sp|P06241|FYN_HUMAN		P06241	P06241	FYN	Tyrosine-protein kinase Fyn	0	2	0	0	M	PM				Nuc		Yes	1							1.06301	1.19088	0.885376	1.05513	1.23295	1.08547					0	0	0	0	0	0	0	0	0	0	48.2162	45.3584	92.4619	77.6418	55.3567
sp|Q96FE7|P3IP1_HUMAN		Q96FE7	Q96FE7	PIK3IP1	Phosphoinositide-3-kinase-interacting protein 1	0	2	0	0	M	PM			XC			Yes	1							0.806321	1.26444	0.933424	1.1895	1.23619	1.08598					0	0	0	0	0	0	0	0	0	0	129.383	160.461	349.537	276.435	143.374
sp|P12109|CO6A1_HUMAN		P12109	P12109	COL6A1	Collagen alpha-1(VI) chain	0	2	0	0	M				XC			Yes	1							2.22416	0.973999	0.774915	0.546042	1.04277	1.11238					0	0	0	0	0	0	0	0	0	0	166.11	74.6843	72.3209	74.2516	99.1021
sp|Q9H2K8|TAOK3_HUMAN		Q9H2K8	Q9H2K8	TAOK3	Serine/threonine-protein kinase TAO3	0	1	0	1	M	PM				Nuc		Yes	1								1.40931	0.811389	1.07964	1.16602	1.11659				1.14134	0	0	0	0	0	0	0	0	0	0	4.25169	6.24143	60.3549	42.8258	15.276
sp|P17655|CAN2_HUMAN		P17655	P17655	CAPN2	Calpain-2 catalytic subunit	0	1	1	0	M	PM				Nuc		Yes	1							0.99284	1.00141	1.04457	1.05194	1.51222	1.1206	0.933682	0.703176	0.818429		0	0	0	0	0	0	0	0	0	0	6.88426	6.93391	23.2308	23.1981	23.8794
sp|Q9Y6W8|ICOS_HUMAN		Q9Y6W8	Q9Y6W8	ICOS	Inducible T-cell costimulator	0	2	0	0	M	PM			XC			Yes	1							0.976141	1.08644	1.28039	1.01547	1.24653	1.121					0	0	0	0	0	0	0	0	0	0	161.151	165.09	233.563	214.98	136.87
sp|O15117-3|FYB_HUMAN		O15117-3	O15117	FYB	Isoform 3 of FYN-binding protein	0	2	0	0	M	PM				Nuc		Yes	1							1.19313	1.03438	1.06965	1.07673	1.24451	1.12368					0	0	0	0	0	0	0	0	0	0	25.6853	21.5277	83.4241	80.6516	54.3136
sp|Q15438|CYH1_HUMAN		Q15438	Q15438	CYTH1	Cytohesin-1	0	2	0	0	M	PM						Yes	1							0.924245	1.26264	1.06299	1.11286	1.39467	1.15148					0	0	0	0	0	0	0	0	0	0	24.2648	26.2536	208.304	164.975	89.6955
sp|Q86YV0|RASL3_HUMAN		Q86YV0	Q86YV0	RASAL3	RAS protein activator like-3	0	2	0	0	M	PM						Yes	1							1.574	1.06499	0.97703	0.907515	1.44858	1.19442					0	0	0	0	0	0	0	0	0	0	15.4375	9.8078	68.7538	64.558	33.82
sp|Q13478|IL18R_HUMAN		Q13478	Q13478	IL18R1	Interleukin-18 receptor 1	0	1	0	1	M	PM						Yes	1							1.10804	1.59577	1.3369	1.14759	0.932042	1.22407				1.02081	0	0	0	0	0	0	0	0	0	0	23.9052	21.5744	77.4668	48.545	42.4918
sp|O14626|GP171_HUMAN		O14626	O14626	GPR171	Probable G-protein coupled receptor 171	0	2	0	0	M	PM						Yes	1							1.45773	1.59819	1.27539	1.07305	1.44364	1.3696					0	0	0	0	0	0	0	0	0	0	40.7101	27.927	39.9107	24.9724	29.6468
sp|P22001|KCNA3_HUMAN		P22001	P22001	KCNA3	Potassium voltage-gated channel subfamily A member 3	0	2	0	0	M	PM						Yes	1							1.23745	1.6908	1.51806	1.2121	1.61477	1.45463					0	0	0	0	0	0	0	0	0	0	22.0487	17.8178	90.5054	53.5281	35.0694
sp|Q8N9I5|FADS6_HUMAN		Q8N9I5	Q8N9I5	FADS6	Fatty acid desaturase 6	0	0	2	0	M						ShG	Yes	1													0.225966	0.0395087	0.132737		0	0	0	0	0	0	0	0	0	0	0	0	0	0	0
sp|P32971|TNFL8_HUMAN		P32971	P32971	TNFSF8	Tumor necrosis factor ligand superfamily member 8	0	0	2	0	M	PM			XC			Yes	1													0.479596	0.443035	0.461315		0	0	0	0	0	0	0	0	0	0	0	0	0	0	0
sp|Q15399|TLR1_HUMAN		Q15399	Q15399	TLR1	Toll-like receptor 1	0	0	1	1	M	PM						Yes	1													0.560591	0.799555	0.680073	0.96341	0	0	0	0	0	0	0	0	0	0	0	0	0	0	0
sp|P12319|FCERA_HUMAN		P12319	P12319	FCER1A	High affinity immunoglobulin epsilon receptor subunit alpha	0	0	2	0	M	PM		CS				Yes	1													0.4524	0.917646	0.685023		0	0	0	0	0	0	0	0	0	0	0	0	0	0	0
sp|P02671|FIBA_HUMAN		P02671	P02671	FGA	Fibrinogen alpha chain	0	0	2	0	M	PM		CS	XC			Yes	1													0.668746	0.76552	0.717133		0	0	0	0	0	0	0	0	0	0	0	0	0	0	0
sp|O43570|CAH12_HUMAN		O43570	O43570	CA12	Carbonic anhydrase 12	0	0	2	0	M	PM						Yes	1													0.802084	0.671421	0.736753		0	0	0	0	0	0	0	0	0	0	0	0	0	0	0
sp|Q92478|CLC2B_HUMAN		Q92478	Q92478	CLEC2B	C-type lectin domain family 2 member B	0	0	1	1	M	PM						Yes	1													0.818697	0.908708	0.863702	1.74324	0	0	0	0	0	0	0	0	0	0	0	0	0	0	0
sp|Q8NHL6-2|LIRB1_HUMAN		Q8NHL6-2	Q8NHL6	LILRB1	Isoform 2 of Leukocyte immunoglobulin-like receptor subfamily B member 1	0	0	2	0	M	PM			XC			Yes	2													0.932779	0.871858	0.902318		0	0	0	0	0	0	0	0	0	0	0	0	0	0	0
sp|O75923-13|DYSF_HUMAN		O75923-13	O75923	DYSF	Isoform 13 of Dysferlin	0	0	2	0	M	PM						Yes	1													1.03155	0.788593	0.91007		0	0	0	0	0	0	0	0	0	0	0	0	0	0	0
sp|P62873|GBB1_HUMAN		P62873	P62873	GNB1	Guanine nucleotide-binding protein G(I)/G(S)/G(T) subunit beta-1	0	0	2	0	M	PM			XC			Yes	1													1.12276	0.753947	0.938356		0	0	0	0	0	0	0	0	0	0	0	0	0	0	0
sp|Q9BXN2|CLC7A_HUMAN		Q9BXN2	Q9BXN2	CLEC7A	C-type lectin domain family 7 member A	0	0	2	0	M	PM						Yes	1													0.936275	0.969209	0.952742		0	0	0	0	0	0	0	0	0	0	0	0	0	0	0
sp|Q0VAQ4|SMAGP_HUMAN		Q0VAQ4	Q0VAQ4	SMAGP	Small cell adhesion glycoprotein	0	0	1	1	M	PM						Yes	1													0.940906	1.00154	0.971221	1.02468	0	0	0	0	0	0	0	0	0	0	0	0	0	0	0
sp|Q6UXB3|LYPD2_HUMAN		Q6UXB3	Q6UXB3	LYPD2	Ly6/PLAUR domain-containing protein 2	0	0	2	0	M	PM						Yes	1													0.917734	1.06917	0.99345		0	0	0	0	0	0	0	0	0	0	0	0	0	0	0
sp|Q30201|HFE_HUMAN		Q30201	Q30201	HFE	Hereditary hemochromatosis protein	0	0	2	0	M	PM			XC			Yes	1													1.01829	0.979251	0.998769		0	0	0	0	0	0	0	0	0	0	0	0	0	0	0
sp|Q03169|TNAP2_HUMAN		Q03169	Q03169	TNFAIP2	Tumor necrosis factor alpha-induced protein 2	0	0	2	0					XC			Yes	1													1.43028	0.799655	1.11497		0	0	0	0	0	0	0	0	0	0	0	0	0	0	0
sp|P43116|PE2R2_HUMAN		P43116	P43116	PTGER2	Prostaglandin E2 receptor EP2 subtype	0	0	2	0	M	PM						Yes	1													1.3009	1.09882	1.19986		0	0	0	0	0	0	0	0	0	0	0	0	0	0	0
sp|Q9UKQ2|ADA28_HUMAN		Q9UKQ2	Q9UKQ2	ADAM28	Disintegrin and metalloproteinase domain-containing protein 28	0	0	1	1	M	PM			XC			Yes	1													2.53556	1.56896	2.05226	1.03556	0	0	0	0	0	0	0	0	0	0	0	0	0	0	0
sp|P54753|EPHB3_HUMAN		P54753	P54753	EPHB3	Ephrin type-B receptor 3	0	0	0	2	M	PM			XC			Yes	1																0.721525	0	0	0	0	0	0	0	0	0	0	0	0	0	0	0
sp|P54762|EPHB1_HUMAN		P54762	P54762	EPHB1	Ephrin type-B receptor 1	0	0	0	2	M	PM			XC			Yes	1																0.74208	0	0	0	0	0	0	0	0	0	0	0	0	0	0	0
sp|P78504|JAG1_HUMAN		P78504	P78504	JAG1	Protein jagged-1	0	0	0	2	M	PM			XC			Yes	1																0.786482	0	0	0	0	0	0	0	0	0	0	0	0	0	0	0
sp|O76082-3|S22A5_HUMAN		O76082-3	O76082	SLC22A5	Isoform 3 of Solute carrier family 22 member 5	0	0	0	2	M	PM						Yes	1																0.796354	0	0	0	0	0	0	0	0	0	0	0	0	0	0	0
sp|P02774-3|VTDB_HUMAN		P02774-3	P02774	GC	Isoform 3 of Vitamin D-binding protein	0	0	0	2					XC			Yes	1																0.849417	0	0	0	0	0	0	0	0	0	0	0	0	0	0	0
sp|Q5VU97|CAHD1_HUMAN		Q5VU97	Q5VU97	CACHD1	VWFA and cache domain-containing protein 1	0	0	0	2	M						ShG	Yes	1																0.858468	0	0	0	0	0	0	0	0	0	0	0	0	0	0	0
sp|O95196|CSPG5_HUMAN		O95196	O95196	CSPG5	Chondroitin sulfate proteoglycan 5	0	0	0	2	M	PM			XC			Yes	1																0.859283	0	0	0	0	0	0	0	0	0	0	0	0	0	0	0
sp|P53618|COPB_HUMAN		P53618	P53618	COPB1	Coatomer subunit beta	0	0	0	2	M	PM						Yes	1																0.936596	0	0	0	0	0	0	0	0	0	0	0	0	0	0	0
sp|Q92692-2|NECT2_HUMAN		Q92692-2	Q92692	NECTIN2	Isoform Alpha of Nectin-2	0	0	0	2	M	PM		CS				Yes	2																0.937888	0	0	0	0	0	0	0	0	0	0	0	0	0	0	0
sp|P00747|PLMN_HUMAN		P00747	P00747	PLG	Plasminogen	0	0	0	2	M	PM		CS	XC			Yes	1																0.941324	0	0	0	0	0	0	0	0	0	0	0	0	0	0	0
sp|Q9NUN5|LMBD1_HUMAN		Q9NUN5	Q9NUN5	LMBRD1	Probable lysosomal cobalamin transporter	0	0	0	2	M	PM						Yes	1																0.951145	0	0	0	0	0	0	0	0	0	0	0	0	0	0	0
sp|O00220|TR10A_HUMAN		O00220	O00220	TNFRSF10A	Tumor necrosis factor receptor superfamily member 10A	0	0	0	2	M	PM		CS				Yes	1																0.953137	0	0	0	0	0	0	0	0	0	0	0	0	0	0	0
sp|Q9NW97|TMM51_HUMAN		Q9NW97	Q9NW97	TMEM51	Transmembrane protein 51	0	0	0	2	M						ShG	Yes	1																0.997202	0	0	0	0	0	0	0	0	0	0	0	0	0	0	0
sp|P21583|SCF_HUMAN		P21583	P21583	KITLG	Kit ligand	0	0	0	2	M	PM			XC			Yes	1																1.00355	0	0	0	0	0	0	0	0	0	0	0	0	0	0	0
sp|Q8IWV1|LAX1_HUMAN		Q8IWV1	Q8IWV1	LAX1	Lymphocyte transmembrane adapter 1	0	0	0	2	M	PM						Yes	1																1.03127	0	0	0	0	0	0	0	0	0	0	0	0	0	0	0
sp|Q9NZC2|TREM2_HUMAN		Q9NZC2	Q9NZC2	TREM2	Triggering receptor expressed on myeloid cells 2	0	0	0	2	M	PM			XC			Yes	1																1.03645	0	0	0	0	0	0	0	0	0	0	0	0	0	0	0
sp|Q16602|CALRL_HUMAN		Q16602	Q16602	CALCRL	Calcitonin gene-related peptide type 1 receptor	0	0	0	2	M	PM						Yes	1																1.03759	0	0	0	0	0	0	0	0	0	0	0	0	0	0	0
sp|P14174|MIF_HUMAN		P14174	P14174	MIF	Macrophage migration inhibitory factor	0	0	0	2				CS	XC			Yes	1																1.07384	0	0	0	0	0	0	0	0	0	0	0	0	0	0	0
sp|Q9H8M5|CNNM2_HUMAN		Q9H8M5	Q9H8M5	CNNM2	Metal transporter CNNM2	0	0	0	2	M	PM						Yes	1																1.07719	0	0	0	0	0	0	0	0	0	0	0	0	0	0	0
sp|Q9Y6X5|ENPP4_HUMAN		Q9Y6X5	Q9Y6X5	ENPP4	Bis(5'-adenosyl)-triphosphatase ENPP4	0	0	0	2	M	PM						Yes	1																1.36823	0	0	0	0	0	0	0	0	0	0	0	0	0	0	0
sp|Q16842|SIA4B_HUMAN		Q16842	Q16842	ST3GAL2	CMP-N-acetylneuraminate-beta-galactosamide-alpha-2,3-sialyltransferase 2	1	0	0	0	M				XC			Yes	1	0.382174	0.52083	0.752535	0.819795	0.401819	0.575431											78.1383	204.458	30.3748	58.32	45.6933	60.7192	59.3264	72.3673	49.7077	123.707	0	0	0	0	0
sp|P16234|PGFRA_HUMAN		P16234	P16234	PDGFRA	Platelet-derived growth factor receptor alpha	1	0	0	0	M	PM				Nuc		Yes	1	0.663656	0.781645	0.804913	0.583025		0.70831											31.7515	47.8433	44.7431	57.2422	72.5549	90.1401	61.7117	105.847	91.2582	0	0	0	0	0	0
sp|A1A5C7|S22AN_HUMAN		A1A5C7	A1A5C7	SLC22A23	Solute carrier family 22 member 23	1	0	0	0	M	PM						Yes	1	0.664577	1.03608	0.792091	0.597839		0.772648											112.327	169.02	166.967	161.152	214.116	270.317	142.513	238.381	200.282	11.1695	0	0	0	0	0
sp|Q03167|TGBR3_HUMAN		Q03167	Q03167	TGFBR3	Transforming growth factor beta receptor type 3	1	0	0	0	M	PM		CS	XC			Yes	1	0.501703	1.17164	0.795497	0.648358		0.779299											68.3309	136.198	136.723	116.694	186.851	234.886	121.394	187.234	175.322	16.1216	0	0	0	0	0
sp|P43353|AL3B1_HUMAN		P43353	P43353	ALDH3B1	Aldehyde dehydrogenase family 3 member B1	1	0	0	0	M	PM						Yes	1	0.854401	0.791008	0.526676	0.98222	0.790697	0.789001											104.326	122.104	90.8789	114.89	69.2447	131.475	130.487	132.849	146.816	185.679	0	0	0	0	0
sp|O75581|LRP6_HUMAN		O75581	O75581	LRP6	Low-density lipoprotein receptor-related protein 6	1	0	0	0	M	PM		CS	XC			Yes	1	0.734043	1.36516	0.69997	0.480564		0.819935											28.9019	39.3736	48.9269	35.8397	54.7199	78.1746	35.415	73.6946	80.1965	8.40464	0	0	0	0	0
sp|P08473|NEP_HUMAN		P08473	P08473	MME	Neprilysin	1	0	0	0	M	PM						Yes	1	0.742341	1.4948	0.702363	0.399287		0.834699											35.6654	48.0445	69.6514	46.5957	97.016	138.128	63.4211	158.836	127.668	10.4425	0	0	0	0	0
sp|P25024|CXCR1_HUMAN		P25024	P25024	CXCR1	C-X-C chemokine receptor type 1	1	0	0	0	M	PM						Yes	1		0.7027	1.44484	0.901003	0.609623	0.914541											7.43415	10.9028	109.062	155.204	112.239	77.6831	82.6981	91.7845	73.716	120.921	0	0	0	0	0
sp|Q0VD83-4|APOBR_HUMAN		Q0VD83-4	Q0VD83	APOBR	Isoform 4 of Apolipoprotein B receptor	1	0	0	0	M	PM						Yes	1	1.23216	1.10675	0.780204	0.705703	0.894175	0.943798											101.135	82.0796	169.383	153.045	194.644	249.478	150.308	212.99	264.574	295.886	0	0	0	0	0
sp|Q32MZ4|LRRF1_HUMAN		Q32MZ4	Q32MZ4	LRRFIP1	Leucine-rich repeat flightless-interacting protein 1	1	0	0	0	M	PM				Nuc		Yes	1	1.00618	0.902208	0.851369	0.730782	1.24139	0.946386											177.336	176.247	156.993	174.01	205.8	241.728	194.541	266.209	209.367	168.655	0	0	0	0	0
sp|Q9P258|RCC2_HUMAN		Q9P258	Q9P258	RCC2	Protein RCC2	1	0	0	0	M	PM						Yes	1	1.12335	0.835815	0.913738	1.01872	0.847286	0.947783											238.194	212.039	197.951	236.836	283.64	310.417	393.273	386.045	369.024	435.537	0	0	0	0	0
sp|P11532|DMD_HUMAN		P11532	P11532	DMD	Dystrophin	1	0	0	0	M	PM		CS		Nuc		Yes	1	1.21023	0.86499	1.04237	0.700826	1.10774	0.985232											209.335	172.971	178.452	206.305	148.539	142.502	171.324	244.46	219.844	198.461	0	0	0	0	0
sp|Q5W0Z9|ZDH20_HUMAN		Q5W0Z9	Q5W0Z9	ZDHHC20	Probable palmitoyltransferase ZDHHC20	1	0	0	0	M	PM						Yes	1	1.11617	0.904996	0.908678	0.898474	1.09824	0.985313											50.8964	45.599	50.6904	56.0118	67.9214	74.7475	82.7212	92.0686	68.9193	62.7541	0	0	0	0	0
sp|O15144|ARPC2_HUMAN		O15144	O15144	ARPC2	Actin-related protein 2/3 complex subunit 2	1	0	0	0	M	PM						Yes	1	1.37268	1.20996	0.690625	0.946785		1.05501											365.545	266.3	447.693	370.008	401.138	580.833	306.498	323.725	303.551	42.6967	0	0	0	0	0
sp|Q99714|HCD2_HUMAN		Q99714	Q99714	HSD17B10	3-hydroxyacyl-CoA dehydrogenase type-2	1	0	0	0	M	PM						Yes	1	1.25373	1.13813	0.754977	0.905506	1.2996	1.07039											129.133	102.999	113.495	99.7209	113.774	150.698	118.385	130.739	150.947	116.149	0	0	0	0	0
sp|Q29983|MICA_HUMAN		Q29983	Q29983	MICA	MHC class I polypeptide-related sequence A	1	0	0	0	M	PM		CS	XC			Yes	1	1.18251	1.30467	0.754859	1.11628	1.00524	1.07271											220.036	186.075	270.633	207.434	205.574	272.334	323.206	289.538	181.289	180.344	0	0	0	0	0
sp|P00533|EGFR_HUMAN		P00533	P00533	EGFR	Epidermal growth factor receptor	1	0	0	0	M	PM		CS	XC	Nuc		Yes	1	0.696538	2.46661	0.843235	0.500264		1.12666											72.2692	103.755	138.657	56.2135	162.621	192.854	82.5964	165.106	204.962	0	0	0	0	0	0
sp|Q9P0L0-2|VAPA_HUMAN		Q9P0L0-2	Q9P0L0	VAPA	Isoform 2 of Vesicle-associated membrane protein-associated protein A	1	0	0	0	M	PM						Yes	1	1.27393	1.18201	0.852176	0.854061	1.50058	1.13255											390.136	306.247	381.334	322.615	409.484	480.516	451.644	528.819	473.346	315.442	0	0	0	0	0
sp|P47755|CAZA2_HUMAN		P47755	P47755	CAPZA2	F-actin-capping protein subunit alpha-2	1	0	0	0	M				XC			Yes	1	1.30934	0.850312	1.43452	1.2675	0.836416	1.13962											107.893	82.4023	141.206	166.063	243.55	169.778	109.937	86.7355	100.696	120.39	0	0	0	0	0
sp|Q9H223|EHD4_HUMAN		Q9H223	Q9H223	EHD4	EH domain-containing protein 4	1	0	0	0	M	PM				Nuc		Yes	1	1.05739	0.921837	0.581049	0.609836	2.73757	1.18154											73.5387	69.5474	83.8956	91.0091	87.1518	149.991	63.0722	103.425	77.9419	28.4712	0	0	0	0	0
sp|P15121|ALDR_HUMAN		P15121	P15121	AKR1B1	Aldose reductase	1	0	0	0					XC			Yes	1	1.65225	0.899125	1.27728	1.24119	0.917943	1.19756											121.709	73.6625	174.864	194.482	292.5	229.002	112.822	90.8982	115.621	125.957	0	0	0	0	0
sp|Q9UBR2|CATZ_HUMAN		Q9UBR2	Q9UBR2	CTSZ	Cathepsin Z	1	0	0	0	M	PM			XC			Yes	1	1.31665	2.08919	0.545009	1.05808	1.0199	1.20577											160.223	121.69	294.133	140.788	146.045	267.968	241.125	227.889	190.794	187.071	0	0	0	0	0
sp|Q9UKY7|CDV3_HUMAN		Q9UKY7	Q9UKY7	CDV3	Protein CDV3 homolog	1	0	0	0	M	PM						Yes	1	1.63735	0.783373	1.49287	1.58426	0.645907	1.22875											53.8446	32.8852	77.9649	99.5247	128.889	86.3361	68.9302	43.5092	43.1671	66.8318	0	0	0	0	0
sp|Q9UJU6|DBNL_HUMAN		Q9UJU6	Q9UJU6	DBNL	Drebrin-like protein	1	0	0	0	M	PM						Yes	1	1.33754	0.994284	0.923161	0.905033	2.00783	1.23357											206.775	154.594	180.89	181.93	270.842	293.386	162.982	180.084	145.48	72.4565	0	0	0	0	0
sp|P04632|CPNS1_HUMAN		P04632	P04632	CAPNS1	Calpain small subunit 1	1	0	0	0	M	PM						Yes	1	1.61829	0.719107	1.81637	1.43786	0.679042	1.25413											81.9855	50.6619	108.444	150.803	240.177	132.23	75.1458	52.2622	72.7574	107.147	0	0	0	0	0
sp|P30040|ERP29_HUMAN		P30040	P30040	ERP29	Endoplasmic reticulum resident protein 29	1	0	0	0	M			CS				Yes	1	1.42269	1.01877	0.985757	0.975215	1.90403	1.26129											122.579	86.1601	82.8641	81.3373	100.011	101.456	101.467	104.046	99.6668	52.3453	0	0	0	0	0
sp|P54577|SYYC_HUMAN		P54577	P54577	YARS	Tyrosine--tRNA ligase, cytoplasmic	1	0	0	0					XC	Nuc		Yes	1	1.77206	0.777723	1.86601	1.26292	0.6698	1.2697											178.061	100.483	268.135	344.77	522.401	279.957	179.586	142.199	188.323	281.163	0	0	0	0	0
sp|Q92598-4|HS105_HUMAN		Q92598-4	Q92598	HSPH1	Isoform 4 of Heat shock protein 105 kDa	1	0	0	0					XC			Yes	1	1.9202	0.962524	1.58588	1.30623	0.66537	1.28804											233.723	121.718	348.103	361.656	582.085	367.043	221.28	169.403	227.944	342.582	0	0	0	0	0
sp|O60637|TSN3_HUMAN		O60637	O60637	TSPAN3	Tetraspanin-3	1	0	0	0	M	PM						Yes	1	2.15093	0.757834	1.52197	1.40655	0.661902	1.29984											59.8595	27.8295	93.6461	123.571	188.798	124.048	70.883	50.395	77.1877	116.615	0	0	0	0	0
sp|Q14195-2|DPYL3_HUMAN		Q14195-2	Q14195	DPYSL3	Isoform LCRMP-4 of Dihydropyrimidinase-related protein 3	1	0	0	0					XC			Yes	1	1.36871	0.922559	2.03854	1.30454	0.872601	1.30139											63.7344	46.5652	105.727	114.602	181.546	89.057	59.5039	45.6128	67.0919	76.8872	0	0	0	0	0
sp|O15162|PLS1_HUMAN		O15162	O15162	PLSCR1	Phospholipid scramblase 1	1	0	0	0	M	PM			XC	Nuc		Yes	1	1.36489	1.42917	0.793071	0.889772	2.07611	1.3106											238.942	175.063	282.032	197.34	260.864	328.929	208.489	234.317	172.922	83.2912	0	0	0	0	0
sp|P53396|ACLY_HUMAN		P53396	P53396	ACLY	ATP-citrate synthase	1	0	0	0	M	PM						Yes	1	1.8148	0.81684	1.48299	1.80264	0.667016	1.31686											31.0836	17.1279	43.9295	53.7798	80.3129	54.156	36.4863	20.2405	31.1228	46.6598	0	0	0	0	0
sp|Q9NRV9|HEBP1_HUMAN		Q9NRV9	Q9NRV9	HEBP1	Heme-binding protein 1	1	0	0	0					XC			Yes	1	1.90846	0.994856	1.91729	1.08144	0.788496	1.33811											44.9863	23.5721	58.6624	58.9657	105.723	55.1418	33.9501	31.3934	42.3198	53.6716	0	0	0	0	0
sp|P84157-2|MXRA7_HUMAN		P84157-2	P84157	MXRA7	Isoform 2 of Matrix-remodeling-associated protein 7	1	0	0	0	M						ShG	Yes	1	2.13174	0.842106	1.56107	1.45511	0.772191	1.35244											86.4537	40.5554	117.468	139.493	202.659	129.82	86.4321	59.3991	80.692	104.497	0	0	0	0	0
sp|Q96CT7|CC124_HUMAN		Q96CT7	Q96CT7	CCDC124	Coiled-coil domain-containing protein 124	1	0	0	0	M	PM						Yes	1	2.16027	0.828153	1.3953	1.78377	0.73496	1.38049											40.9354	18.9492	52.8928	63.8684	99.5765	71.3659	52.8467	29.6265	47.1387	64.1378	0	0	0	0	0
sp|Q8WX93|PALLD_HUMAN		Q8WX93	Q8WX93	PALLD	Palladin	1	0	0	0	M	PM				Nuc		Yes	1	1.91712	0.702135	2.03838	1.02982	1.29825	1.39714											32.4231	16.9124	41.8646	59.6248	75.7073	37.1409	26.1298	25.3731	30.7122	23.6567	0	0	0	0	0
sp|P09525|ANXA4_HUMAN		P09525	P09525	ANXA4	Annexin A4	1	0	0	0	M	PM		CS		Nuc		Yes	1	1.65487	0.782509	2.11892	1.5328	0.896687	1.39716											91.3951	55.2279	134.568	171.97	248.586	117.318	97.4624	63.5847	99.551	111.021	0	0	0	0	0
sp|P22694-2|KAPCB_HUMAN		P22694-2	P22694	PRKACB	Isoform 2 of cAMP-dependent protein kinase catalytic subunit beta	1	0	0	0	M	PM						Yes	1	2.40561	0.629192	1.16488	2.22843	0.644777	1.41458											36.4904	15.1688	37.1382	59.0251	74.563	64.0094	46.5633	20.8951	21.1705	32.8338	0	0	0	0	0
sp|Q13418|ILK_HUMAN		Q13418	Q13418	ILK	Integrin-linked protein kinase	1	0	0	0	M	PM			XC			Yes	1	1.6483	0.716832	2.12353	1.43197	1.17905	1.41994											65.7353	39.8806	76.9924	107.406	170.577	80.3271	56.283	39.3045	65.8983	55.8909	0	0	0	0	0
sp|Q99623|PHB2_HUMAN		Q99623	Q99623	PHB2	Prohibitin-2	1	0	0	0	M			CS		Nuc		Yes	1	1.92134	0.962591	1.71484	1.64916	0.881628	1.42591											152.048	79.1365	231.383	240.375	360.201	210.049	157.748	95.654	159.696	181.137	0	0	0	0	0
sp|Q96FQ6|S10AG_HUMAN		Q96FQ6	Q96FQ6	S100A16	Protein S100-A16	1	0	0	0	M	PM						Yes	1	2.02282	0.735193	2.03824	1.55719	0.831354	1.43696											84.1463	41.5984	101.32	137.814	226.833	111.289	85.4886	54.8994	86.1398	103.614	0	0	0	0	0
sp|P35625|TIMP3_HUMAN		P35625	P35625	TIMP3	Metalloproteinase inhibitor 3	1	0	0	0	M				XC	Nuc		Yes	1	1.8655	0.907907	2.46751	1.40623	0.780907	1.48561											203.36	109.011	292.528	322.201	558.55	226.362	174.375	124.002	178.313	228.341	0	0	0	0	0
sp|P05413|FABPH_HUMAN		P05413	P05413	FABP3	Fatty acid-binding protein, heart	1	0	0	0					XC			Yes	1	1.3209	0.824488	2.85798	1.59484	1.08592	1.53683											43.2932	32.7755	93.2877	113.146	192.752	67.4433	64.464	40.4203	63.3565	58.3437	0	0	0	0	0
sp|P52907|CAZA1_HUMAN		P52907	P52907	CAPZA1	F-actin-capping protein subunit alpha-1	1	0	0	0					XC			Yes	1	1.43793	1.09133	0.738197	0.871082	4.33783	1.69527											433.448	301.438	419.539	384.431	408.343	553.163	317.851	364.892	310.179	71.5056	0	0	0	0	0
sp|P48047|ATPO_HUMAN		P48047	P48047	ATP5O	ATP synthase subunit O, mitochondrial	1	0	0	0	M	PM				Nuc		Yes	1	1.57247	0.93047	0.818144	1.14659	4.05741	1.70502											239.578	152.357	205.06	220.383	201.336	246.089	217.251	189.475	205.324	50.6047	0	0	0	0	0
sp|P05121|PAI1_HUMAN		P05121	P05121	SERPINE1	Plasminogen activator inhibitor 1	1	0	0	0	M	PM			XC			Yes	1	0.817825	0.962095	4.15651	2.79748		2.18348											24.4508	29.8974	89.9187	93.4614	169.999	40.8995	39.1606	13.9985	6.27478	22.4743	0	0	0	0	0
sp|Q96DR8|MUCL1_HUMAN		Q96DR8	Q96DR8	MUCL1	Mucin-like protein 1	0	1	0	0	M				XC			Yes	1							1.28643	0.320425	0.697081			0.767979					0	0	0	0	0	0	0	0	0	0	86.4014	67.1636	29.8317	93.1002	85.6424
sp|P49913|CAMP_HUMAN		P49913	P49913	CAMP	Cathelicidin antimicrobial peptide	0	1	0	0					XC			Yes	1							0.410075	0.667701	0.974237	0.779406	1.07774	0.781832					0	0	0	0	0	0	0	0	0	0	30.0068	73.1739	29.8167	44.6557	41.5291
sp|P00742|FA10_HUMAN		P00742	P00742	F10	Coagulation factor X	0	1	0	0	M	PM			XC			Yes	1							0.991003	0.737152	0.629483	0.800628	0.760535	0.78376					0	0	0	0	0	0	0	0	0	0	11.6131	11.7185	7.27341	9.8669	13.4391
sp|Q32P28-3|P3H1_HUMAN		Q32P28-3	Q32P28	P3H1	Isoform 3 of Prolyl 3-hydroxylase 1	0	1	0	0	M				XC	Nuc		Yes	1							1.04657	0.73925	0.693354	0.595333	0.84466	0.783834					0	0	0	0	0	0	0	0	0	0	64.5698	61.6964	41.8863	56.6605	73.0469
sp|Q9Y696|CLIC4_HUMAN		Q9Y696	Q9Y696	CLIC4	Chloride intracellular channel protein 4	0	1	0	0	M	PM		CS				Yes	1							0.524281	0.712683	0.779035	1.00245	0.918801	0.78745					0	0	0	0	0	0	0	0	0	0	14.556	27.7637	14.1474	19.8509	33.994
sp|O60437|PEPL_HUMAN		O60437	O60437	PPL	Periplakin	0	1	0	0	M	PM				Nuc		Yes	1							0.830179	0.499088	1.87915	0.245121	0.536428	0.797993					0	0	0	0	0	0	0	0	0	0	16.7439	20.169	8.81602	17.6642	43.8343
sp|P01824|HV439_HUMAN		P01824	P01824	IGHV4-39	Immunoglobulin heavy variable 4-39	0	1	0	0	M	PM			XC			Yes	1							0.916388	0.756844	0.743321			0.805518					0	0	0	0	0	0	0	0	0	0	14.3866	15.6992	12.4658	16.4707	23.9453
sp|P32241-2|VIPR1_HUMAN		P32241-2	P32241	VIPR1	Isoform Long of Vasoactive intestinal polypeptide receptor 1	0	1	0	0	M	PM						Yes	1								0.957574	0.626386	0.611209	1.06086	0.814008					0	0	0	0	0	0	0	0	0	0	0	9.2575	23.6672	24.7158	7.87861
sp|P04196|HRG_HUMAN		P04196	P04196	HRG	Histidine-rich glycoprotein	0	1	0	0	M	PM			XC			Yes	1							0.79024	0.991084	0.95143	0.874483	0.543777	0.830203					0	0	0	0	0	0	0	0	0	0	41.2182	52.1591	14.7039	14.8362	25.2494
sp|P29622|KAIN_HUMAN		P29622	P29622	SERPINA4	Kallistatin	0	1	0	0					XC			Yes	1							1.01649	0.742235	0.746549			0.83509					0	0	0	0	0	0	0	0	0	0	25.2783	24.8683	9.67117	13.0298	23.9556
sp|P13671|CO6_HUMAN		P13671	P13671	C6	Complement component C6	0	1	0	0	M				XC			Yes	1							1.08035	0.890854	1.06187	0.729225	0.550371	0.862535					0	0	0	0	0	0	0	0	0	0	275.898	255.378	52.0484	58.4253	127.366
sp|B7Z8K6|TRDC_HUMAN		B7Z8K6	B7Z8K6	TRDC	T-cell receptor delta chain C region	0	1	0	0	M	PM						Yes	1							0.680544	0.923485	0.786801	0.860103	1.14244	0.878675					0	0	0	0	0	0	0	0	0	0	23.6743	34.7873	116.043	125.657	29.5721
sp|P23229-6|ITA6_HUMAN		P23229-6	P23229	ITGA6	Isoform Alpha-6X1X2A of Integrin alpha-6	0	1	0	0	M	PM		CS				Yes	2							0.755686	0.960195	0.966987	0.849115	0.919892	0.890375					0	0	0	0	0	0	0	0	0	0	16.3753	21.6695	32.4767	33.823	42.3037
sp|O75636|FCN3_HUMAN		O75636	O75636	FCN3	Ficolin-3	0	1	0	0					XC			Yes	1							1.1234	0.810456	0.976508	0.955437	0.631996	0.89956					0	0	0	0	0	0	0	0	0	0	27.5059	24.4845	12.8025	15.7967	31.1763
sp|P46459|NSF_HUMAN		P46459	P46459	NSF	Vesicle-fusing ATPase	0	1	0	0	M	PM						Yes	1								0.835345	0.951258	0.704235	1.14797	0.909703					0	0	0	0	0	0	0	0	0	0	3.88919	6.53041	37.5471	44.9479	42.7407
sp|P63167|DYL1_HUMAN		P63167	P63167	DYNLL1	Dynein light chain 1, cytoplasmic	0	1	0	0	M	PM				Nuc		Yes	1							1.31959	0.788208	0.759757	0.626074	1.13255	0.925235					0	0	0	0	0	0	0	0	0	0	173.692	131.626	73.0566	92.6869	130.926
sp|P24723|KPCL_HUMAN		P24723	P24723	PRKCH	Protein kinase C eta type	0	1	0	0	M	PM						Yes	1							1.31172	0.72639	0.988361	0.707835	0.903025	0.927466					0	0	0	0	0	0	0	0	0	0	91.4368	69.7075	50.2944	69.2389	85.8219
sp|P07766|CD3E_HUMAN		P07766	P07766	CD3E	T-cell surface glycoprotein CD3 epsilon chain	0	1	0	0	M	PM						Yes	1							0.961489	0.937663	0.827053	0.839771	1.21495	0.956186					0	0	0	0	0	0	0	0	0	0	22.7278	23.6381	19.0434	20.3094	21.0077
sp|Q99829|CPNE1_HUMAN		Q99829	Q99829	CPNE1	Copine-1	0	1	0	0	M	PM				Nuc		Yes	1							1.0056	1.11419	0.777947			0.965914					0	0	0	0	0	0	0	0	0	0	16.4907	16.3988	28.6647	25.7269	24.387
sp|P01591|IGJ_HUMAN		P01591	P01591	JCHAIN	Immunoglobulin J chain	0	1	0	0					XC			Yes	1							1.94837	0.802762	0.581552	0.774575	0.744094	0.970272					0	0	0	0	0	0	0	0	0	0	110.796	56.8659	16.5968	20.6746	27.9745
sp|Q92888-4|ARHG1_HUMAN		Q92888-4	Q92888	ARHGEF1	Isoform 4 of Rho guanine nucleotide exchange factor 1	0	1	0	0	M	PM						Yes	1							0.569468	0.897348	0.970039	1.34069	1.14628	0.984766					0	0	0	0	0	0	0	0	0	0	16.6973	29.3209	75.0256	83.6081	50.3577
sp|P49773|HINT1_HUMAN		P49773	P49773	HINT1	Histidine triad nucleotide-binding protein 1	0	1	0	0	M	PM				Nuc		Yes	1							1.47602	0.823123	1.141	0.628226	0.877532	0.989181					0	0	0	0	0	0	0	0	0	0	53.4611	36.2197	23.009	27.9533	45.5487
sp|P51178-2|PLCD1_HUMAN		P51178-2	P51178	PLCD1	Isoform 2 of 1-phosphatidylinositol 4,5-bisphosphate phosphodiesterase delta-1	0	1	0	0	M	PM						Yes	1							0.839607	1.03064	0.88681	0.922011	1.28808	0.993431					0	0	0	0	0	0	0	0	0	0	9.12367	10.8666	53.7976	52.1982	29.7464
sp|Q9H400|LIME1_HUMAN		Q9H400	Q9H400	LIME1	Lck-interacting transmembrane adapter 1	0	1	0	0	M	PM			XC			Yes	1							1.0448	0.856901	0.965083	1.07149	1.06621	1.0009					0	0	0	0	0	0	0	0	0	0	44.1498	42.2567	140.278	163.704	83.4294
sp|O95782|AP2A1_HUMAN		O95782	O95782	AP2A1	AP-2 complex subunit alpha-1	0	1	0	0	M	PM						Yes	1							0.928678	1.01183	0.899759	1.09968	1.08397	1.00478					0	0	0	0	0	0	0	0	0	0	22.9686	24.7326	48.7429	48.1731	33.186
sp|P23142|FBLN1_HUMAN		P23142	P23142	FBLN1	Fibulin-1	0	1	0	0	M				XC			Yes	1							1.208	0.939386	0.923057			1.02348					0	0	0	0	0	0	0	0	0	0	25.3793	21.0094	10.6137	11.2985	23.2252
sp|P04436|TVA1_HUMAN		P04436	P04436	TRAV19	T-cell receptor alpha chain V region HPB-MLT (Fragment)	0	1	0	0	M	PM						Yes	1							1.72054	0.629658	0.747819			1.03267					0	0	0	0	0	0	0	0	0	0	11.9863	6.96659	26.4736	42.0444	60.6358
sp|P00748|FA12_HUMAN		P00748	P00748	F12	Coagulation factor XII	0	1	0	0	M	PM			XC			Yes	1							1.1595	1.01777	0.934215			1.03716					0	0	0	0	0	0	0	0	0	0	40.9457	35.3133	9.04468	8.8868	17.8833
sp|Q8IYL9|PSYR_HUMAN		Q8IYL9	Q8IYL9	GPR65	Psychosine receptor	0	1	0	0	M	PM						Yes	1							1.22982	1.19274	0.827852	0.776515	1.18455	1.0423					0	0	0	0	0	0	0	0	0	0	20.9672	17.0491	38.6838	32.4326	37.9473
sp|Q9BXI6-2|TB10A_HUMAN		Q9BXI6-2	Q9BXI6	TBC1D10A	Isoform 2 of TBC1 domain family member 10A	0	1	0	0	M	PM						Yes	1								1.30741	0.761351	0.82116	1.27995	1.04247					0	0	0	0	0	0	0	0	0	0	0	5.17468	34.7351	26.5678	7.93016
sp|Q14160-3|SCRIB_HUMAN		Q14160-3	Q14160	SCRIB	Isoform 3 of Protein scribble homolog	0	1	0	0	M	PM						Yes	1							0.665436	0.945781	0.977065		1.69257	1.07021					0	0	0	0	0	0	0	0	0	0	84.8199	127.465	69.2827	73.2545	36.8727
sp|Q9NWQ8|PHAG1_HUMAN		Q9NWQ8	Q9NWQ8	PAG1	Phosphoprotein associated with glycosphingolipid-enriched microdomains 1	0	1	0	0	M	PM						Yes	1							0.917556	1.02409	1.0849	1.27656	1.10474	1.08157					0	0	0	0	0	0	0	0	0	0	21.8243	23.7853	71.185	69.5108	31.558
sp|P15498|VAV_HUMAN		P15498	P15498	VAV1	Proto-oncogene vav	0	1	0	0	M	PM						Yes	1								0.918165	1.07126	1.15872	1.18357	1.08293					0	0	0	0	0	0	0	0	0	0	0	0	31.6006	34.4172	19.1973
sp|Q7LDG7-2|GRP2_HUMAN		Q7LDG7-2	Q7LDG7	RASGRP2	Isoform 2 of RAS guanyl-releasing protein 2	0	1	0	0	M	PM						Yes	1								1.21893	1.05023	0.894808	1.19252	1.08912					0	0	0	0	0	0	0	0	0	0	7.66187	4.33687	108.162	88.7356	32.5703
sp|P08519|APOA_HUMAN		P08519	P08519	LPA	Apolipoprotein(a)	0	1	0	0					XC			Yes	1							0.982594	0.543821	0.888393	1.46657	1.6178	1.09984					0	0	0	0	0	0	0	0	0	0	36.954	37.6086	13.6104	25.0274	21.3219
sp|P00740|FA9_HUMAN		P00740	P00740	F9	Coagulation factor IX	0	1	0	0	M	PM			XC			Yes	1							1.38078	1.18525	0.734276			1.1001					0	0	0	0	0	0	0	0	0	0	103.888	75.2389	28.0518	23.6674	50.6765
sp|Q92556|ELMO1_HUMAN		Q92556	Q92556	ELMO1	Engulfment and cell motility protein 1	0	1	0	0	M	PM						Yes	1								1.4752	0.616572	0.758641	1.57148	1.10547					0	0	0	0	0	0	0	0	0	0	0	0	30.0749	20.387	7.54181
sp|P21926|CD9_HUMAN		P21926	P21926	CD9	CD9 antigen	0	1	0	0	M	PM			XC			Yes	1							1.59236	0.818031	0.900934	0.732522	1.58717	1.1262					0	0	0	0	0	0	0	0	0	0	39.7196	24.9438	18.4998	22.6151	27.9219
sp|P08246|ELNE_HUMAN		P08246	P08246	ELANE	Neutrophil elastase	0	1	0	0				CS	XC			Yes	1							1.52984	0.591983	1.26274			1.12819					0	0	0	0	0	0	0	0	0	0	125.757	82.2024	23.3253	39.4019	63.1229
sp|Q8WUM4|PDC6I_HUMAN		Q8WUM4	Q8WUM4	PDCD6IP	Programmed cell death 6-interacting protein	0	1	0	0	M				XC			Yes	1							1.35147	1.10978	1.15604	0.864122	1.22318	1.14092					0	0	0	0	0	0	0	0	0	0	7.94573	5.87932	24.62	22.1846	22.8448
sp|P51858-3|HDGF_HUMAN		P51858-3	P51858	HDGF	Isoform 3 of Hepatoma-derived growth factor	0	1	0	0					XC			Yes	1							2.34677	0.859558	1.11956	0.424649	0.995968	1.1493					0	0	0	0	0	0	0	0	0	0	43.7419	18.6392	20.634	24.0054	43.5707
sp|P01031|CO5_HUMAN		P01031	P01031	C5	Complement C5	0	1	0	0	M				XC			Yes	1							1.487	0.77339	1.24442			1.16827					0	0	0	0	0	0	0	0	0	0	18.3356	12.3306	14.8342	19.1807	41.124
sp|O75828|CBR3_HUMAN		O75828	O75828	CBR3	Carbonyl reductase [NADPH] 3	0	1	0	0					XC			Yes	1							1.19707	1.31341	1.42251	1.05465	0.889647	1.17546					0	0	0	0	0	0	0	0	0	0	14.2763	11.926	34.2903	26.1079	22.546
sp|P04211|LV743_HUMAN		P04211	P04211	IGLV7-43	Immunoglobulin lambda variable 7-43	0	1	0	0	M	PM			XC			Yes	1							2.73197	0.441341	1.70613	0.95475	0.888498	1.34454					0	0	0	0	0	0	0	0	0	0	24.583	8.99827	24.5285	55.5773	40.7631
sp|P55145|MANF_HUMAN		P55145	P55145	MANF	Mesencephalic astrocyte-derived neurotrophic factor	0	1	0	0					XC	Nuc		Yes	1							3.23874	0.996278	1.33192	0.577673	0.966028	1.42213					0	0	0	0	0	0	0	0	0	0	48.9501	15.1139	17.8085	17.875	45.3524
sp|Q9NZH8|IL36G_HUMAN		Q9NZH8	Q9NZH8	IL36G	Interleukin-36 gamma	0	1	0	0					XC			Yes	1							1.95017	1.16559	4.06866	0.371039	0.515221	1.61414					0	0	0	0	0	0	0	0	0	0	27.9908	14.353	15.1181	12.9704	138.999
sp|P18510-3|IL1RA_HUMAN		P18510-3	P18510	IL1RN	Isoform 3 of Interleukin-1 receptor antagonist protein	0	1	0	0	M	PM			XC			Yes	1							2.13188	1.31592	3.60405			2.35062					0	0	0	0	0	0	0	0	0	0	20.6909	9.70549	18.9577	14.4064	138.874
sp|Q86X27|RGPS2_HUMAN		Q86X27	Q86X27	RALGPS2	Ras-specific guanine nucleotide-releasing factor RalGPS2	0	0	1	0	M	PM						Yes	1													0.0970996	0.045031	0.0710653		0	0	0	0	0	0	0	0	0	0	0	0	0	0	0
sp|Q9UBK5|HCST_HUMAN		Q9UBK5	Q9UBK5	HCST	Hematopoietic cell signal transducer	0	0	1	0	M	PM		CS				Yes	1													0.431016	0.451589	0.441302		0	0	0	0	0	0	0	0	0	0	0	0	0	0	0
sp|Q5SQ64-2|LY66F_HUMAN		Q5SQ64-2	Q5SQ64	LY6G6F	Isoform 2 of Lymphocyte antigen 6 complex locus protein G6f	0	0	1	0	M	PM						Yes	1													0.0663454	0.952296	0.509321		0	0	0	0	0	0	0	0	0	0	0	0	0	0	0
sp|P29597|TYK2_HUMAN		P29597	P29597	TYK2	Non-receptor tyrosine-protein kinase TYK2	0	0	1	0	M	PM				Nuc		Yes	1													0.294528	0.802019	0.548273		0	0	0	0	0	0	0	0	0	0	0	0	0	0	0
sp|P38484|INGR2_HUMAN		P38484	P38484	IFNGR2	Interferon gamma receptor 2	0	0	1	0	M	PM						Yes	1													0.591249	0.68305	0.637149		0	0	0	0	0	0	0	0	0	0	0	0	0	0	0
sp|Q04771|ACVR1_HUMAN		Q04771	Q04771	ACVR1	Activin receptor type-1	0	0	1	0	M	PM						Yes	1													0.66668	0.793966	0.730323		0	0	0	0	0	0	0	0	0	0	0	0	0	0	0
sp|P50452|SPB8_HUMAN		P50452	P50452	SERPINB8	Serpin B8	0	0	1	0					XC			Yes	1													0.867806	0.654341	0.761074		0	0	0	0	0	0	0	0	0	0	0	0	0	0	0
sp|Q8TDS4|HCAR2_HUMAN		Q8TDS4	Q8TDS4	HCAR2	Hydroxycarboxylic acid receptor 2	0	0	1	0	M	PM						Yes	1													0.901955	0.653978	0.777967		0	0	0	0	0	0	0	0	0	0	0	0	0	0	0
sp|P33121|ACSL1_HUMAN		P33121	P33121	ACSL1	Long-chain-fatty-acid--CoA ligase 1	0	0	1	0	M	PM						Yes	1													0.817854	0.746028	0.781941		0	0	0	0	0	0	0	0	0	0	0	0	0	0	0
sp|P01137|TGFB1_HUMAN		P01137	P01137	TGFB1	Transforming growth factor beta-1	0	0	1	0	M	PM		CS	XC	Nuc		Yes	1													0.731862	0.84494	0.788401		0	0	0	0	0	0	0	0	0	0	0	0	0	0	0
sp|Q9HD45|TM9S3_HUMAN		Q9HD45	Q9HD45	TM9SF3	Transmembrane 9 superfamily member 3	0	0	1	0	M						ShG	Yes	1													0.852436	0.773517	0.812977		0	0	0	0	0	0	0	0	0	0	0	0	0	0	0
sp|Q9NZ08-2|ERAP1_HUMAN		Q9NZ08-2	Q9NZ08	ERAP1	Isoform 2 of Endoplasmic reticulum aminopeptidase 1	0	0	1	0	M				XC			Yes	1													0.982575	0.651893	0.817234		0	0	0	0	0	0	0	0	0	0	0	0	0	0	0
sp|P22897|MRC1_HUMAN		P22897	P22897	MRC1	Macrophage mannose receptor 1	0	0	1	0	M	PM		CS				Yes	1													0.815088	0.917466	0.866277		0	0	0	0	0	0	0	0	0	0	0	0	0	0	0
sp|Q9HDC9|APMAP_HUMAN		Q9HDC9	Q9HDC9	APMAP	Adipocyte plasma membrane-associated protein	0	0	1	0	M			CS				Yes	1													0.918051	0.840369	0.87921		0	0	0	0	0	0	0	0	0	0	0	0	0	0	0
sp|P51159|RB27A_HUMAN		P51159	P51159	RAB27A	Ras-related protein Rab-27A	0	0	1	0	M	PM						Yes	1													0.898018	0.879953	0.888985		0	0	0	0	0	0	0	0	0	0	0	0	0	0	0
sp|F8WCM5|INSR2_HUMAN		F8WCM5	F8WCM5	INS-IGF2	Insulin, isoform 2	0	0	1	0					XC			Yes	1													0.921488	0.901864	0.911676		0	0	0	0	0	0	0	0	0	0	0	0	0	0	0
sp|P07550|ADRB2_HUMAN		P07550	P07550	ADRB2	Beta-2 adrenergic receptor	0	0	1	0	M	PM				Nuc		Yes	1													0.971324	0.866437	0.918881		0	0	0	0	0	0	0	0	0	0	0	0	0	0	0
sp|Q9NP72|RAB18_HUMAN		Q9NP72	Q9NP72	RAB18	Ras-related protein Rab-18	0	0	1	0	M	PM						Yes	1													1.35386	0.556435	0.95515		0	0	0	0	0	0	0	0	0	0	0	0	0	0	0
sp|Q12979|ABR_HUMAN		Q12979	Q12979	ABR	Active breakpoint cluster region-related protein	0	0	1	0	M	PM						Yes	1													0.94816	0.973163	0.960661		0	0	0	0	0	0	0	0	0	0	0	0	0	0	0
sp|Q9HAV0|GBB4_HUMAN		Q9HAV0	Q9HAV0	GNB4	Guanine nucleotide-binding protein subunit beta-4	0	0	1	0	M	PM						Yes	1													1.11859	0.864831	0.991709		0	0	0	0	0	0	0	0	0	0	0	0	0	0	0
sp|P50453|SPB9_HUMAN		P50453	P50453	SERPINB9	Serpin B9	0	0	1	0	M				XC	Nuc		Yes	1													1.1808	0.809837	0.995317		0	0	0	0	0	0	0	0	0	0	0	0	0	0	0
sp|P40198|CEAM3_HUMAN		P40198	P40198	CEACAM3	Carcinoembryonic antigen-related cell adhesion molecule 3	0	0	1	0	M						ShG	Yes	1													0.943042	1.05141	0.997225		0	0	0	0	0	0	0	0	0	0	0	0	0	0	0
sp|Q86WV6|STING_HUMAN		Q86WV6	Q86WV6	TMEM173	Stimulator of interferon genes protein	0	0	1	0	M	PM						Yes	1													1.26908	0.74828	1.00868		0	0	0	0	0	0	0	0	0	0	0	0	0	0	0
sp|Q96FN4|CPNE2_HUMAN		Q96FN4	Q96FN4	CPNE2	Copine-2	0	0	1	0	M	PM				Nuc		Yes	1													1.25529	0.832515	1.0439		0	0	0	0	0	0	0	0	0	0	0	0	0	0	0
sp|P13498|CY24A_HUMAN		P13498	P13498	CYBA	Cytochrome b-245 light chain	0	0	1	0	M	PM						Yes	1													1.30208	0.815247	1.05866		0	0	0	0	0	0	0	0	0	0	0	0	0	0	0
sp|A8K4G0|CLM7_HUMAN		A8K4G0	A8K4G0	CD300LB	CMRF35-like molecule 7	0	0	1	0	M	PM						Yes	1													1.04019	1.13514	1.08767		0	0	0	0	0	0	0	0	0	0	0	0	0	0	0
sp|P54852|EMP3_HUMAN		P54852	P54852	EMP3	Epithelial membrane protein 3	0	0	1	0	M	PM						Yes	1													0.999545	1.31537	1.15746		0	0	0	0	0	0	0	0	0	0	0	0	0	0	0
sp|Q16827|PTPRO_HUMAN		Q16827	Q16827	PTPRO	Receptor-type tyrosine-protein phosphatase O	0	0	1	0	M	PM						Yes	1													1.14107	1.21971	1.18039		0	0	0	0	0	0	0	0	0	0	0	0	0	0	0
sp|P48065|S6A12_HUMAN		P48065	P48065	SLC6A12	Sodium- and chloride-dependent betaine transporter	0	0	1	0	M	PM						Yes	1													1.34245	1.41433	1.37839		0	0	0	0	0	0	0	0	0	0	0	0	0	0	0
sp|Q13488|VPP3_HUMAN		Q13488	Q13488	TCIRG1	V-type proton ATPase 116 kDa subunit a isoform 3	0	0	1	0	M	PM						Yes	1													2.13305	1.16906	1.65105		0	0	0	0	0	0	0	0	0	0	0	0	0	0	0
sp|P10124|SRGN_HUMAN		P10124	P10124	SRGN	Serglycin	0	0	1	0	M				XC			Yes	1													2.16648	1.19795	1.68222		0	0	0	0	0	0	0	0	0	0	0	0	0	0	0
sp|P61020|RAB5B_HUMAN		P61020	P61020	RAB5B	Ras-related protein Rab-5B	0	0	1	0	M	PM						Yes	1													4.85878	0.88063	2.86971		0	0	0	0	0	0	0	0	0	0	0	0	0	0	0
sp|Q13683|ITA7_HUMAN		Q13683	Q13683	ITGA7	Integrin alpha-7	0	0	0	1	M	PM		CS				Yes	1																0.45251	0	0	0	0	0	0	0	0	0	0	0	0	0	0	0
sp|Q04756|HGFA_HUMAN		Q04756	Q04756	HGFAC	Hepatocyte growth factor activator	0	0	0	1					XC			Yes	1																0.5249	0	0	0	0	0	0	0	0	0	0	0	0	0	0	0
sp|Q6EMK4|VASN_HUMAN		Q6EMK4	Q6EMK4	VASN	Vasorin	0	0	0	1	M	PM		CS	XC			Yes	1																0.62502	0	0	0	0	0	0	0	0	0	0	0	0	0	0	0
sp|A8MVW0|F1712_HUMAN		A8MVW0	A8MVW0	FAM171A2	Protein FAM171A2	0	0	0	1	M						ShG	Yes	1																0.664382	0	0	0	0	0	0	0	0	0	0	0	0	0	0	0
sp|Q96DU3-2|SLAF6_HUMAN		Q96DU3-2	Q96DU3	SLAMF6	Isoform 2 of SLAM family member 6	0	0	0	1	M	PM						Yes	2																0.697811	0	0	0	0	0	0	0	0	0	0	0	0	0	0	0
sp|Q9Y271|CLTR1_HUMAN		Q9Y271	Q9Y271	CYSLTR1	Cysteinyl leukotriene receptor 1	0	0	0	1	M	PM						Yes	1																0.711232	0	0	0	0	0	0	0	0	0	0	0	0	0	0	0
sp|P43005|EAA3_HUMAN		P43005	P43005	SLC1A1	Excitatory amino acid transporter 3	0	0	0	1	M	PM						Yes	1																0.727458	0	0	0	0	0	0	0	0	0	0	0	0	0	0	0
sp|P21731|TA2R_HUMAN		P21731	P21731	TBXA2R	Thromboxane A2 receptor	0	0	0	1	M	PM						Yes	1																0.745791	0	0	0	0	0	0	0	0	0	0	0	0	0	0	0
sp|P35408|PE2R4_HUMAN		P35408	P35408	PTGER4	Prostaglandin E2 receptor EP4 subtype	0	0	0	1	M	PM						Yes	1																0.757534	0	0	0	0	0	0	0	0	0	0	0	0	0	0	0
sp|Q9BV40|VAMP8_HUMAN		Q9BV40	Q9BV40	VAMP8	Vesicle-associated membrane protein 8	0	0	0	1	M	PM						Yes	1																0.777128	0	0	0	0	0	0	0	0	0	0	0	0	0	0	0
sp|Q14332|FZD2_HUMAN		Q14332	Q14332	FZD2	Frizzled-2	0	0	0	1	M	PM						Yes	1																0.779194	0	0	0	0	0	0	0	0	0	0	0	0	0	0	0
sp|O75056|SDC3_HUMAN		O75056	O75056	SDC3	Syndecan-3	0	0	0	1	M	PM		CS				Yes	1																0.785352	0	0	0	0	0	0	0	0	0	0	0	0	0	0	0
sp|Q4V9L6|TM119_HUMAN		Q4V9L6	Q4V9L6	TMEM119	Transmembrane protein 119	0	0	0	1	M	PM						Yes	1																0.817627	0	0	0	0	0	0	0	0	0	0	0	0	0	0	0
sp|Q02818|NUCB1_HUMAN		Q02818	Q02818	NUCB1	Nucleobindin-1	0	0	0	1	M				XC	Nuc		Yes	1																0.847516	0	0	0	0	0	0	0	0	0	0	0	0	0	0	0
sp|Q8NBQ5|DHB11_HUMAN		Q8NBQ5	Q8NBQ5	HSD17B11	Estradiol 17-beta-dehydrogenase 11	0	0	0	1	M				XC			Yes	1																0.848134	0	0	0	0	0	0	0	0	0	0	0	0	0	0	0
sp|Q96HA4|CA159_HUMAN		Q96HA4	Q96HA4	C1orf159	Uncharacterized protein C1orf159	0	0	0	1	M						ShG	Yes	1																0.863019	0	0	0	0	0	0	0	0	0	0	0	0	0	0	0
sp|Q9UPZ6|THS7A_HUMAN		Q9UPZ6	Q9UPZ6	THSD7A	Thrombospondin type-1 domain-containing protein 7A	0	0	0	1	M	PM						Yes	1																0.868287	0	0	0	0	0	0	0	0	0	0	0	0	0	0	0
sp|O75487|GPC4_HUMAN		O75487	O75487	GPC4	Glypican-4	0	0	0	1	M	PM			XC	Nuc		Yes	1																0.880914	0	0	0	0	0	0	0	0	0	0	0	0	0	0	0
sp|Q15942|ZYX_HUMAN		Q15942	Q15942	ZYX	Zyxin	0	0	0	1	M	PM				Nuc		Yes	1																0.886666	0	0	0	0	0	0	0	0	0	0	0	0	0	0	0
sp|Q92485|ASM3B_HUMAN		Q92485	Q92485	SMPDL3B	Acid sphingomyelinase-like phosphodiesterase 3b	0	0	0	1					XC			Yes	1																0.899438	0	0	0	0	0	0	0	0	0	0	0	0	0	0	0
sp|O00584|RNT2_HUMAN		O00584	O00584	RNASET2	Ribonuclease T2	0	0	0	1					XC			Yes	1																0.900647	0	0	0	0	0	0	0	0	0	0	0	0	0	0	0
sp|O95858|TSN15_HUMAN		O95858	O95858	TSPAN15	Tetraspanin-15	0	0	0	1	M	PM		CS				Yes	1																0.90356	0	0	0	0	0	0	0	0	0	0	0	0	0	0	0
sp|Q8IZK6|MCLN2_HUMAN		Q8IZK6	Q8IZK6	MCOLN2	Mucolipin-2	0	0	0	1	M	PM						Yes	1																0.910671	0	0	0	0	0	0	0	0	0	0	0	0	0	0	0
sp|Q13797|ITA9_HUMAN		Q13797	Q13797	ITGA9	Integrin alpha-9	0	0	0	1	M	PM						Yes	1																0.911596	0	0	0	0	0	0	0	0	0	0	0	0	0	0	0
sp|Q9BXB1|LGR4_HUMAN		Q9BXB1	Q9BXB1	LGR4	Leucine-rich repeat-containing G-protein coupled receptor 4	0	0	0	1	M	PM						Yes	1																0.912219	0	0	0	0	0	0	0	0	0	0	0	0	0	0	0
sp|P48740-2|MASP1_HUMAN		P48740-2	P48740	MASP1	Isoform 2 of Mannan-binding lectin serine protease 1	0	0	0	1					XC			Yes	1																0.921841	0	0	0	0	0	0	0	0	0	0	0	0	0	0	0
sp|P30989|NTR1_HUMAN		P30989	P30989	NTSR1	Neurotensin receptor type 1	0	0	0	1	M	PM		CS				Yes	1																0.935616	0	0	0	0	0	0	0	0	0	0	0	0	0	0	0
sp|A4D1S0|KLRG2_HUMAN		A4D1S0	A4D1S0	KLRG2	Killer cell lectin-like receptor subfamily G member 2	0	0	0	1	M						ShG	Yes	1																0.937937	0	0	0	0	0	0	0	0	0	0	0	0	0	0	0
sp|Q86YC3|NRROS_HUMAN		Q86YC3	Q86YC3	NRROS	Negative regulator of reactive oxygen species	0	0	0	1	M	PM						Yes	1																0.954685	0	0	0	0	0	0	0	0	0	0	0	0	0	0	0
sp|Q8NFZ8|CADM4_HUMAN		Q8NFZ8	Q8NFZ8	CADM4	Cell adhesion molecule 4	0	0	0	1	M	PM						Yes	1																0.96402	0	0	0	0	0	0	0	0	0	0	0	0	0	0	0
sp|Q9UBB4|ATX10_HUMAN		Q9UBB4	Q9UBB4	ATXN10	Ataxin-10	0	0	0	1	M	PM			XC			Yes	1																0.972928	0	0	0	0	0	0	0	0	0	0	0	0	0	0	0
sp|Q5H9R7-5|PP6R3_HUMAN		Q5H9R7-5	Q5H9R7	PPP6R3	Isoform 5 of Serine/threonine-protein phosphatase 6 regulatory subunit 3	0	0	0	1	M	PM						Yes	1																0.978794	0	0	0	0	0	0	0	0	0	0	0	0	0	0	0
sp|Q53GQ0|DHB12_HUMAN		Q53GQ0	Q53GQ0	HSD17B12	Very-long-chain 3-oxoacyl-CoA reductase	0	0	0	1	M				XC			Yes	1																0.993941	0	0	0	0	0	0	0	0	0	0	0	0	0	0	0
sp|O75326|SEM7A_HUMAN		O75326	O75326	SEMA7A	Semaphorin-7A	0	0	0	1	M	PM						Yes	1																1.13963	0	0	0	0	0	0	0	0	0	0	0	0	0	0	0
sp|P51654-3|GPC3_HUMAN		P51654-3	P51654	GPC3	Isoform 3 of Glypican-3	0	0	0	1	M	PM			XC			Yes	1																1.14337	0	0	0	0	0	0	0	0	0	0	0	0	0	0	0
sp|P14210|HGF_HUMAN		P14210	P14210	HGF	Hepatocyte growth factor	0	0	0	1	M				XC			Yes	1																1.19715	0	0	0	0	0	0	0	0	0	0	0	0	0	0	0
sp|Q9NQX5|NPDC1_HUMAN		Q9NQX5	Q9NQX5	NPDC1	Neural proliferation differentiation and control protein 1	0	0	0	1	M						ShG	Yes	1																1.44287	0	0	0	0	0	0	0	0	0	0	0	0	0	0	0
sp|Q14542|S29A2_HUMAN		Q14542	Q14542	SLC29A2	Equilibrative nucleoside transporter 2	0	0	0	1	M	PM						Yes	1																1.44877	0	0	0	0	0	0	0	0	0	0	0	0	0	0	0
sp|O43699|SIGL6_HUMAN		O43699	O43699	SIGLEC6	Sialic acid-binding Ig-like lectin 6	0	0	0	1	M	PM			XC			Yes	1																1.46089	0	0	0	0	0	0	0	0	0	0	0	0	0	0	0
sp|Q9BQ51|PD1L2_HUMAN		Q9BQ51	Q9BQ51	PDCD1LG2	Programmed cell death 1 ligand 2	0	0	0	1	M	PM						Yes	1																2.33663	0	0	0	0	0	0	0	0	0	0	0	0	0	0	0
sp|Q13085-4|ACACA_HUMAN		Q13085-4	Q13085	ACACA	Isoform 4 of Acetyl-CoA carboxylase 1	11	0	24	234								No	1	1.14774	1.17954	0.959234	1.03407	1.85292	1.2347							0.869144	0.867293	0.868219	1.0065	1703.52	1484.24	3668.76	3110.32	2649.34	2761.94	2610.72	2524.71	2717.62	1466.67	0	0	0	0	0
sp|P05165|PCCA_HUMAN		P05165	P05165	PCCA	Propionyl-CoA carboxylase alpha chain, mitochondrial	35	41	58	108								No	1	1.05825	1.14744	1.06419	1.12851	1.28066	1.13581	0.934852	1.10554	0.765579	0.859662	1.36865	1.00686	1.00262	0.931437	0.967031	0.951638	5772.02	5454.3	10263.2	8944.39	5531.21	5197.6	10383	9200.69	11618.7	9072.41	821.753	879.019	5287.47	4782.7	2455.24
sp|P11498|PYC_HUMAN		P11498	P11498	PC	Pyruvate carboxylase, mitochondrial	29	9	38	107								No	1	1.04333	1.21071	1.07399	1.13688	1.42983	1.17895		1.56392	0.58085	1.1362	0.897228	1.04455	1.07369	1.07601	1.07485	1.01676	3175.6	3043.71	6360.96	5253.91	5600.08	5214.3	7518.83	6613.58	11221.9	7848.39	81.3955	80.798	1009.34	645.388	245.531
sp|P78527|PRKDC_HUMAN		P78527	P78527	PRKDC	DNA-dependent protein kinase catalytic subunit	0	1	0	147	M							No	1							0.317906	0.600105	1.26968			0.72923				0.970901	0	0	0	0	0	0	0	0	0	0	3.97607	12.5071	32.2119	53.6771	21.446
sp|Q96RQ3|MCCA_HUMAN		Q96RQ3	Q96RQ3	MCCC1	Methylcrotonoyl-CoA carboxylase subunit alpha, mitochondrial	20	24	29	72	M							No	1	1.11188	1.23515	1.35681	1.21226	1.56395	1.29601	0.804446	1.11529	0.763924	0.825476	1.30542	0.962911	1.12765	0.969535	1.04859	1.01105	2249.9	2023.5	4482.3	3628.94	3686.11	2716.76	4561.27	3762.63	6106.49	3904.53	409.319	508.82	4313.64	3867.75	1604.99
sp|O00763|ACACB_HUMAN		O00763	O00763	ACACB	Acetyl-CoA carboxylase 2	5	1	6	85	M					Nuc		No	1	0.978997	1.27969	0.861934	1.09118	1.68465	1.17929	1.01053	1.02523	0.987948	0.794913	1.43478	1.05068	0.790508	0.917507	0.854008	0.918585	453.894	463.632	1251.15	977.694	692.223	803.105	954.165	874.435	808.834	480.121	9.15356	9.05816	23.0715	22.5036	15.1373
sp|Q9UHN6|TMEM2_HUMAN		Q9UHN6	Q9UHN6	TMEM2	Transmembrane protein 2	22	9	45	3	M							No	1	1.25874	1.05745	0.896569	1.01043	0.838154	1.01227	0.913149	0.859126	0.893748	0.845702	1.21241	0.944827	1.00121	1.22419	1.1127	1.02644	5831.45	4632.76	3758.83	3554.62	2243.91	2502.78	2883.61	2853.84	3175.01	3788.1	283.334	310.282	408.888	475.935	438.601
sp|Q9UBG0|MRC2_HUMAN		Q9UBG0	Q9UBG0	MRC2	C-type mannose receptor 2	2	0	0	72	M							No	1	0.568793	0.888263	0.632992	0.599605		0.672413										0.857023	138.967	244.319	219.589	247.212	363.527	574.301	251.547	419.521	395.251	14.8874	0	0	0	0	0
sp|Q14204|DYHC1_HUMAN		Q14204	Q14204	DYNC1H1	Cytoplasmic dynein 1 heavy chain 1	1	0	0	72	M							No	1	1.76194	0.887783	1.51752	1.54555	0.772038	1.29697										0.978516	114.406	64.9317	165.202	186.084	279.714	184.323	113.722	73.5801	124.04	160.666	0	0	0	0	0
sp|P68363|TBA1B_HUMAN		P68363	P68363	TUBA1B	Tubulin alpha-1B chain	8	14	10	29								No	1	1.33222	0.879844	0.720629	0.825901	1.02681	0.957082	1.18795	0.988321	0.760324	0.847203	1.22332	1.00142	0.897606	0.760221	0.828913	1.05454	1047.77	786.485	876.844	996.591	1085.05	1505.69	925.475	1120.56	1055.37	1027.81	749.867	631.227	1291.12	1306.37	969.523
sp|P08133|ANXA6_HUMAN		P08133	P08133	ANXA6	Annexin A6	12	20	24	0	M							No	1	1.37356	1.00381	1.11218	1.00406	0.972545	1.09323	1.20001	0.968379	0.826855	0.820158	1.14484	0.992048	1.0301	0.695537	0.86282		1528.62	1112.89	1536.75	1530.92	1960.5	1762.75	1736.44	1729.42	1340.85	1378.7	1123.57	936.302	1065.21	1099.99	1139.98
sp|P04843|RPN1_HUMAN		P04843	P04843	RPN1	Dolichyl-diphosphooligosaccharide--protein glycosyltransferase subunit 1	16	6	7	18	M							No	1	1.03081	0.922878	0.687887	1.01419	0.699471	0.871047	1.018	0.850301	1.02381	0.810228	1.38547	1.01756	0.803039	0.696913	0.749976	0.99658	2713.23	2632.14	1010.79	1095.25	1178.31	1712.94	2571.2	2535.22	2218.84	3172.17	409.886	402.637	183.816	216.178	309.431
sp|Q5QNW6-2|H2B2F_HUMAN		Q5QNW6-2	Q5QNW6	HIST2H2BF	Isoform 2 of Histone H2B type 2-F	20	16	2	1						Nuc		No	1	3.00612	0.813683	0.849535	0.593008	0.786228	1.20972	1.78362	0.584639	1.89333	8.30903	0.988097	2.71174	1.21491	1.70476	1.45984	0.973016	6239.08	2075.46	3256.75	4002.48	3861.4	4545.32	2814.23	4745.69	3264.18	4151.69	1996.22	1119.19	934.581	1598.56	2768.92
sp|P05166-2|PCCB_HUMAN		P05166-2	P05166	PCCB	Isoform 2 of Propionyl-CoA carboxylase beta chain, mitochondrial	6	5	7	13								No	1	1.24162	1.12519	1.18621	1.00308	1.09713	1.13065	1.23817	0.905561	0.729451	0.72078	1.28343	0.975477	1.00614	0.824309	0.915222	0.935735	484.193	389.968	567.653	504.496	550.677	464.231	756.933	754.613	1144.74	1043.4	85.4457	69.0099	135.485	149.614	139.712
sp|P02545|LMNA_HUMAN		P02545	P02545	LMNA	Prelamin-A/C	15	15	0	0	M					Nuc		No	1	1.94755	0.879128	1.08119	1.04842	1.32299	1.25586	1.41226	0.855267	0.781957	0.711672	1.59398	1.07103					2415.12	1240.08	2483.08	2824.48	3486.2	3224.41	2005.53	1912.9	1963.73	1484.31	1341.79	950.098	751.144	878.256	1082.18
sp|P16401|H15_HUMAN		P16401	P16401	HIST1H1B	Histone H1.5	12	15	1	0								No	1	2.03932	1.20322	0.901511	0.410777	0.776296	1.06622	3.18478	0.343622	3.40467	15.1705	1.08748	4.63822	0.834882	2.09027	1.46258		2377.75	1165.96	2646.6	2199.6	2739.64	3038.94	1670.84	4067.5	2725.15	3510.45	1204.26	378.128	571.195	1662.28	2403.26
sp|P09493-3|TPM1_HUMAN		P09493-3	P09493	TPM1	Isoform 3 of Tropomyosin alpha-1 chain	6	18	3	1	M							No	2	1.45968	0.938961	1.31803	1.09318	1.44601	1.25117	0.833279	0.800078	0.489499	0.623323	0.922825	0.733801	0.809639	0.691039	0.750339	0.902316	922.089	631.705	1196.16	1273.92	1869.16	1418.15	972.572	889.676	813.608	562.659	1215.33	1458.5	1162.82	1453.38	1065.85
sp|Q9Y383|LC7L2_HUMAN		Q9Y383	Q9Y383	LUC7L2	Putative RNA-binding protein Luc7-like 2	9	12	5	1								No	1	1.18071	1.22061	0.802181	1.00373	0.786807	0.998807	0.920441	0.858381	1.11529	1.21689	1.03503	1.02921	0.815247	0.655153	0.7352	0.900365	2164	1832.8	781.76	640.466	1094.1	1363.91	2344.76	2336.05	2316.79	2944.55	833.98	906.065	697.466	812.537	800.499
sp|P62258|1433E_HUMAN		P62258	P62258	YWHAE	14-3-3 protein epsilon	7	8	6	3	M							No	1	1.43352	0.955982	1.02247	1.07276	1.41669	1.18028	1.02474	1.05541	1.77288	0.767536	0.981386	1.12039	0.770206	0.693861	0.732034	0.934378	2133.95	1488.61	2227.16	2329.71	2796.82	2735.36	2028.13	1890.57	2120.03	1496.46	379.284	370.127	428.914	406.395	987.404
sp|Q86VP6|CAND1_HUMAN		Q86VP6	Q86VP6	CAND1	Cullin-associated NEDD8-dissociated protein 1	2	3	0	18	M					Nuc		No	1	1.38219	1.20866	1.08327	1.10883	1.08373	1.17334	1.25508	1.16	1.23046	0.988971	1.18226	1.16335				0.923504	76.2161	55.1414	153.505	127.005	212.92	196.553	139.562	125.864	226.397	208.905	45.2147	36.0254	99.8285	86.0594	68.4081
sp|Q14974|IMB1_HUMAN		Q14974	Q14974	KPNB1	Importin subunit beta-1	1	1	5	14	M							No	1	2.39562	0.838299	1.67514	1.80865	0.706836	1.48491	1.21459	1.17875	1.50832	1.23339	1.47501	1.32201	0.8483	0.745268	0.796784	0.996702	93.9336	39.2105	113.77	135.716	204.38	122.008	90.3806	49.9712	75.0762	106.215	16.5782	13.6492	31.2603	26.5199	23.2728
sp|O00410-3|IPO5_HUMAN		O00410-3	O00410	IPO5	Isoform 3 of Importin-5	0	0	0	21	M					Nuc		No	1																1.06903	0	0	0	0	0	0	0	0	0	0	0	0	0	0	0
sp|P45880-1|VDAC2_HUMAN		P45880-1	P45880	VDAC2	Isoform 1 of Voltage-dependent anion-selective channel protein 2	7	3	3	7	M					Nuc		No	1	1.16022	0.972749	0.818443	1.15737	1.09123	1.04	1.0986	0.860153	1.00399	1.50666	1.05339	1.10456	0.995408	0.879475	0.937442	0.91936	1224.69	1055.56	880.194	904.853	1062.23	1297.87	1448.89	1251.88	1474.23	1350.98	61.1316	55.6449	64.8999	75.4516	82.7048
sp|P00558|PGK1_HUMAN		P00558	P00558	PGK1	Phosphoglycerate kinase 1	4	3	7	6	M							No	1	1.44476	1.16541	0.879311	1.01826	2.70735	1.44302	1.33962	1.19808	1.20432	0.605138	0.95835	1.0611	1.08272	0.517104	0.79991	0.851632	2025.98	1402.29	2212.49	1898.46	2193.88	2495	1765.08	1733.43	1664.22	614.705	147.537	110.133	157.914	131.806	190.326
sp|A6NI73|LIRA5_HUMAN		A6NI73	A6NI73	LILRA5	Leukocyte immunoglobulin-like receptor subfamily A member 5	8	0	12	0	M							No	1	1.26841	1.14776	2.12071	2.34933	1.6727	1.71178							1.23278	1.25038	1.24158		1082.05	853.077	784.88	683.839	577.471	272.301	985.144	419.33	806.582	482.202	0	0	0	0	0
sp|Q8NC42|RN149_HUMAN		Q8NC42	Q8NC42	RNF149	E3 ubiquitin-protein ligase RNF149	5	1	4	9	M							No	1	1.12066	0.980593	0.35055	0.68931	1.03331	0.834885	1.41994	1.37838	1.06861	0.697943	1.52716	1.21841	0.925842	1.02256	0.974201	1.0316	2888.45	2577.45	1555.22	1586	726.034	2071.13	1757.52	2549.68	2318.01	2243.29	42.3718	29.8405	93.9976	68.1942	47.5356
sp|P16402|H13_HUMAN		P16402	P16402	HIST1H1D	Histone H1.3	4	15	0	0								No	1	1.78513	1.07535	0.870303	0.693255	1.47994	1.1808	2.21345	0.465978	1.52663	10.3194	1.49534	3.20417					1051.46	589.008	895.07	832.353	936.107	1075.61	536.485	773.864	507.624	343.004	663.311	299.674	512.162	1099.11	994.918
sp|Q92973|TNPO1_HUMAN		Q92973	Q92973	TNPO1	Transportin-1	1	0	0	18	M					Nuc		No	1	1.74242	0.802669	1.36212	1.79776	0.881188	1.31723										1.11048	35.7743	20.5314	40.6348	50.6246	76.233	55.9665	34.0137	18.9201	32.3435	36.7044	0	0	0	0	0
sp|P06748|NPM_HUMAN		P06748	P06748	NPM1	Nucleophosmin	6	8	1	4	M					Nuc		No	1	1.59858	0.994565	1.14275	1.4977	3.39667	1.72605	1.68139	0.727142	1.44137	0.893952	1.05475	1.15972	1.14992	1.28105	1.21549	0.970516	1108.53	693.445	943.74	948.897	1290.35	1129.17	1322.13	882.774	1425.78	419.759	1299.98	773.155	534.569	735.166	1272.72
sp|P00367|DHE3_HUMAN		P00367	P00367	GLUD1	Glutamate dehydrogenase 1, mitochondrial	2	1	3	12								No	1	1.01882	0.866792	1.3243	1.11254	0.815938	1.02768	1.16784	0.996439	1.28372	0.591744	1.69892	1.14773	0.826937	0.525771	0.676354	0.904727	259.167	254.379	219.787	253.564	330.036	249.215	283.819	255.11	261.761	320.81	19.706	16.8739	17.8704	17.9342	27.77
sp|P00338-3|LDHA_HUMAN		P00338-3	P00338	LDHA	Isoform 3 of L-lactate dehydrogenase A chain	7	4	2	5	M					Nuc		No	1	1.43619	0.94286	0.919039	0.990491	1.32487	1.12269	0.946077	0.823362	0.659101	0.663087	1.03398	0.825121	0.701608	0.302849	0.502228	0.865146	766.221	533.511	826.311	876.388	921.802	1003.01	605.81	611.626	616.447	465.288	245.006	258.971	149.23	181.244	189.821
sp|Q6FI13|H2A2A_HUMAN		Q6FI13	Q6FI13	HIST2H2AA3	Histone H2A type 2-A	7	7	2	2						Nuc		No	1	1.70204	0.888486	0.980538	0.939745	1.13321	1.1288	1.50561	0.796046	1.60856	1.07413	1.1877	1.23441	1.00143	0.925493	0.963462	0.730854	618.805	363.567	604.567	680.446	963.175	982.292	625.29	665.382	719.351	634.79	452.306	300.414	241.081	302.849	583.757
sp|P40939|ECHA_HUMAN		P40939	P40939	HADHA	Trifunctional enzyme subunit alpha, mitochondrial	4	7	4	2	M							No	1	1.32695	1.20416	1.01981	1.02304	0.834753	1.08174	1.32979	0.953883	0.887183	0.676506	1.18462	1.0064	0.884838	0.729944	0.807391	0.935243	811.384	611.467	607.507	504.507	747.855	733.331	940.578	919.395	870.649	1043	117.152	88.0977	376.112	394.295	417.133
sp|Q9BUF5|TBB6_HUMAN		Q9BUF5	Q9BUF5	TUBB6	Tubulin beta-6 chain	3	2	1	11						Nuc		No	1	1.50024	1.18984	0.808666	0.9112	2.03239	1.28847	1.22436	0.969411	0.894485	0.687746	1.12681	0.980562	0.796765	1.15857	0.97767	0.969729	656.692	437.726	656.97	552.151	643.092	795.25	522.244	573.138	567.516	279.236	61.9425	50.5919	53.706	55.4006	65.2848
sp|P07437|TBB5_HUMAN		P07437	P07437	TUBB	Tubulin beta chain	0	3	4	10						Nuc		No	1							0.9032	0.868302	1.16055	0.847372	1.14411	0.984707	0.889596	0.716881	0.803239	0.972107	0	0	0	0	0	0	0	0	0	0	67.5365	74.7747	95.4665	109.946	128.187
sp|P35354|PGH2_HUMAN		P35354	P35354	PTGS2	Prostaglandin G/H synthase 2	10	0	6	0	M					Nuc		No	1	0.442089			0.495432	1.06979	0.669103							0.539171	0.262921	0.401046		880.633	1991.98	216.848	305.89	403.717	820.705	1635.01	3300.17	7005.18	6548.19	0	0	0	0	0
sp|Q9H4G4|GAPR1_HUMAN		Q9H4G4	Q9H4G4	GLIPR2	Golgi-associated plant pathogenesis-related protein 1	5	5	6	0	M							No	1	1.1975	1.00224	0.719768	1.01083	0.999469	0.985961	1.20397	1.39011	0.992138	1.02803	0.959394	1.11473	0.405569	1.15281	0.779191		299.182	249.84	290.472	289.822	267.115	371.113	346.966	343.25	315.456	315.624	63.7356	52.9377	269.179	193.639	121.315
sp|Q8NBS9|TXND5_HUMAN		Q8NBS9	Q8NBS9	TXNDC5	Thioredoxin domain-containing protein 5	3	2	2	8								No	1	0.933212	0.747201	1.2885	1.09289	0.663951	0.94515	1.51945	1.02591	1.17834	0.543077	0.919924	1.03734	1.03093	0.785919	0.908427	0.905893	341.215	365.635	253.311	339.013	371.739	288.505	264.594	242.106	256.25	385.948	68.8127	45.2878	36.013	35.1034	72.4018
sp|Q92616|GCN1_HUMAN		Q92616	Q92616	GCN1	eIF-2-alpha kinase activator GCN1	0	1	0	14	M							No	1							1.0404	0.713008	0.722156	0.618805	1.37013	0.8929				0.934657	0	0	0	0	0	0	0	0	0	0	242.962	233.528	149.29	209.381	147.333
sp|Q6UX71|PXDC2_HUMAN		Q6UX71	Q6UX71	PLXDC2	Plexin domain-containing protein 2	3	0	5	6	M							No	1	0.564993	0.437977	0.539853	1.03113	0.527294	0.62025							0.658178	0.655849	0.657013	0.907363	193.145	341.853	268.134	612.211	214.031	396.462	132.196	128.204	126.467	239.842	0	0	0	0	0
sp|Q5JWF2|GNAS1_HUMAN		Q5JWF2	Q5JWF2	GNAS	Guanine nucleotide-binding protein G(s) subunit alpha isoforms XLas	2	6	4	2	M							No	1	1.06032	0.8324	0.782553	1.03923	1.1355	0.970001	0.92963	1.12356	0.893493	1.03551	1.173	1.03104	1.22302	1.21273	1.21788	0.954522	243.157	229.323	255.573	307.031	321.084	410.303	307.281	295.683	358.185	315.441	187.227	201.399	730.901	650.52	389.939
sp|P22695|QCR2_HUMAN		P22695	P22695	UQCRC2	Cytochrome b-c1 complex subunit 2, mitochondrial	4	0	3	7	M							No	1	1.22009	0.930018	0.727388	1.17552	0.857131	0.98203							0.828387	0.802733	0.81556	0.971884	728.336	596.951	405.726	436.256	490.123	673.813	868.334	738.682	1053.45	1229.04	0	0	0	0	0
sp|P61978-2|HNRPK_HUMAN		P61978-2	P61978	HNRNPK	Isoform 2 of Heterogeneous nuclear ribonucleoprotein K	9	5	0	0	M					Nuc		No	1	1.4959	0.90773	1.38376	1.17305	0.984827	1.18905	1.9143	0.823187	1.42588	0.581952	1.03143	1.15535					1579.36	1055.79	1993.22	2195.83	3111.05	2248.25	2042.75	1741.41	2230.58	2264.94	265.834	138.867	144.692	175.77	335.096
sp|Q6IA17|SIGIR_HUMAN		Q6IA17	Q6IA17	SIGIRR	Single Ig IL-1-related receptor	2	5	3	4	M							No	1	1.32717	1.57139	1.12604	1.00415	0.949425	1.19564	0.794596	1.18458	1.00762	1.24065	1.18862	1.08321	1.06495	1.29942	1.18219	0.813213	458.104	345.173	648.217	412.511	557.754	495.323	698.197	695.309	811.7	854.939	76.1666	95.8557	278.839	235.39	103.518
sp|O94991|SLIK5_HUMAN		O94991	O94991	SLITRK5	SLIT and NTRK-like protein 5	0	0	0	14	M							No	1																0.856602	0	0	0	0	0	0	0	0	0	0	0	0	0	0	0
sp|O14980|XPO1_HUMAN		O14980	O14980	XPO1	Exportin-1	0	0	0	14	M					Nuc		No	1																0.972746	0	0	0	0	0	0	0	0	0	0	0	0	0	0	0
sp|P14314|GLU2B_HUMAN		P14314	P14314	PRKCSH	Glucosidase 2 subunit beta	1	3	3	6								No	1	0.891923	0.624303	1.07471	1.00758	0.563345	0.832372	1.55162	1.05392	1.09219	0.679688	1.01095	1.07768	1.0365	0.49075	0.763623	0.895998	167.463	187.755	52.5798	84.2216	78.7227	73.2503	163.187	161.959	162.927	289.214	487.644	314.28	257.682	244.498	455.733
sp|Q9NUQ9|FA49B_HUMAN		Q9NUQ9	Q9NUQ9	FAM49B	Protein FAM49B	3	5	4	1	M							No	1	1.1128	1.19914	0.883631	0.765983	0.790422	0.950395	0.725871	1.09345	0.931254	0.971345	1.34532	1.01345	0.991909	0.769308	0.880608	0.803852	537.942	483.413	584.697	487.597	730.845	827.093	837.901	1093.89	854.409	1080.95	76.7488	105.733	336.795	308.01	163.144
sp|Q96PD5-2|PGRP2_HUMAN		Q96PD5-2	Q96PD5	PGLYRP2	Isoform 2 of N-acetylmuramoyl-L-alanine amidase	3	7	3	0	M							No	1	0.475757	0.734338	1.76243	1.11683	0.763408	0.970551	1.02165	1.18512	0.876991	1.45365	0.418945	0.991271	1.00252	0.726587	0.864553		252.757	531.273	244.782	333.336	506.235	287.238	253.149	226.668	209.923	274.982	754.98	738.984	226.954	191.502	423.582
sp|P13489|RINI_HUMAN		P13489	P13489	RNH1	Ribonuclease inhibitor	7	2	2	2								No	1	1.11365	0.901308	1.03075	1.01026	0.932779	0.99775	1.20636	1.00166	0.946641	0.947661	1.16361	1.05319	1.17735	0.73746	0.957405	0.895586	603.15	541.596	662.376	734.905	866.087	840.246	703.066	695.929	605.97	649.639	30.1044	24.9547	85.5627	85.4213	75.7409
sp|P13797|PLST_HUMAN		P13797	P13797	PLS3	Plastin-3	3	2	6	2								No	1	1.42802	1.15368	0.699068	0.658232	1.28424	1.04465	0.816528	1.12188	0.678845	0.931367	1.31575	0.972875	0.915225	0.58794	0.751583	0.957533	416.55	291.698	442.631	383.668	380.833	544.772	264.845	402.359	293.58	228.601	39.0479	47.8219	59.131	52.7069	46.3092
sp|P47756-2|CAPZB_HUMAN		P47756-2	P47756	CAPZB	Isoform 2 of F-actin-capping protein subunit beta	5	4	4	0								No	1	1.33241	0.978987	0.99041	0.961441	1.17566	1.08778	1.33807	0.936689	1.10778	1.00593	1.18323	1.11434	0.865286	0.733182	0.799234		1441.51	1081.88	1493.18	1525.23	1775.28	1792.47	1246.83	1296.83	1135.48	965.824	101.435	75.8068	276.938	295.656	253.446
sp|P50454|SERPH_HUMAN		P50454	P50454	SERPINH1	Serpin H1	3	10	0	0	M							No	1	1.17853	0.649898	1.24209	0.893463	1.58928	1.11065	0.98355	1.19161	0.738955	0.78794	1.17499	0.97541					368.591	312.754	412.509	634.729	728.981	586.899	429.207	480.386	397.623	250.19	1451.47	1475.75	924.4	775.755	929.164
sp|P29401-2|TKT_HUMAN		P29401-2	P29401	TKT	Isoform 2 of Transketolase	6	4	3	0						Nuc		No	1	1.743	0.990313	1.11924	1.14426	1.33196	1.26575	1.42002	0.981295	0.935712	0.56775	0.97748	0.976452	0.827533	0.464233	0.645883		1596.81	916.126	1525.64	1540.57	1915.76	1711.67	1381.58	1207.4	1449.53	1088.27	122.842	86.5069	100.713	102.633	135.639
sp|P61247|RS3A_HUMAN		P61247	P61247	RPS3A	40S ribosomal protein S3a	6	6	1	0						Nuc		No	1	1.5193	0.899524	1.28247	1.46925	2.05475	1.44506	1.67545	0.792151	1.4106	0.630421	1.05103	1.11193	0.915428	0.582404	0.748916		1077.05	708.914	1152.54	1281.28	1719.8	1341	1231.09	837.9	1305.65	635.432	411.886	245.836	239.179	301.936	470.661
sp|Q96F07|CYFP2_HUMAN		Q96F07	Q96F07	CYFIP2	Cytoplasmic FMR1-interacting protein 2	0	6	1	6	M							No	1							1.35631	1.13093	0.880277	0.741514	1.02969	1.02774	0.984616	0.897707	0.941161	1.11707	0	0	0	0	0	0	0	0	0	0	67.6241	49.859	331.341	292.981	151.851
sp|Q9NT99|LRC4B_HUMAN		Q9NT99	Q9NT99	LRRC4B	Leucine-rich repeat-containing protein 4B	0	0	0	13	M							No	1																1.09922	0	0	0	0	0	0	0	0	0	0	0	0	0	0	0
sp|P20674|COX5A_HUMAN		P20674	P20674	COX5A	Cytochrome c oxidase subunit 5A, mitochondrial	3	2	2	5	M							No	1	1.15806	0.994009	0.506291	1.03066	0.999432	0.937691	0.849098	0.906192	1.10041	1.35041	1.38847	1.11892	0.430006	0.699949	0.564978	0.936768	574.653	496.22	312.411	314.294	270.777	534.826	521.524	506.009	698.681	699.078	151.744	178.712	51.5143	56.847	116.114
sp|P67936|TPM4_HUMAN		P67936	P67936	TPM4	Tropomyosin alpha-4 chain	5	7	0	0	M							No	1	1.22019	0.974107	0.963118	0.921845	1.54952	1.12576	1.04336	0.799535	0.831888	0.619279	0.802378	0.819288					1078.08	883.535	1267.07	1300.76	1610.93	1672.62	1011.45	1097.2	844.427	544.958	451.032	432.288	320.59	400.97	465.587
sp|Q9NWB6|ARGL1_HUMAN		Q9NWB6	Q9NWB6	ARGLU1	Arginine and glutamate-rich protein 1	6	5	1	0								No	1	1.22446	1.16285	1.22001	0.999711	1.0351	1.12843	1.04801	0.968417	0.913867	0.945539	1.11687	0.99854	1.50962	0.616241	1.06293		1205.47	984.494	744.748	640.451	1234.67	1012.02	2052.41	2053.01	2139.02	2066.49	130.331	124.36	313.2	323.415	261.275
sp|Q9NR97-2|TLR8_HUMAN		Q9NR97-2	Q9NR97	TLR8	Isoform 2 of Toll-like receptor 8	7	0	5	0	M							No	1	1.28914	1.2738	0.990644	1.30524	0.837408	1.13925							3.01299	1.35578	2.18438		2070.15	1605.84	714.948	561.273	851.451	859.492	1935.41	1482.8	1308.88	1563.01	0	0	0	0	0
sp|Q14108|SCRB2_HUMAN		Q14108	Q14108	SCARB2	Lysosome membrane protein 2	6	1	5	0	M							No	1	1.5805	1.21402	0.683632	1.57159	1.08416	1.22678	0.945344	0.836446	2.28763			1.35647	3.14417	1.74792	2.44605		3633.82	2299.16	967.855	797.23	821.003	1200.94	2867.83	1824.79	2014.93	1858.52	154.782	163.731	35.3969	42.3183	63.003
sp|P62917|RL8_HUMAN		P62917	P62917	RPL8	60S ribosomal protein L8	6	6	0	0	M							No	1	1.82888	0.878152	1.24694	1.43252	0.772869	1.23187	1.23072	0.509944	2.96135	0.517988	0.915666	1.22713					367.855	201.137	500.038	569.421	776.855	623.01	428.985	299.463	480.051	621.128	389.991	316.88	340.505	667.731	1100.56
sp|P62424|RL7A_HUMAN		P62424	P62424	RPL7A	60S ribosomal protein L7a	2	10	0	0	M					Nuc		No	1	1.05687	1.06933	1.13457	1.36997	1.83663	1.29348	1.41806	0.47685	2.91663	0.542073	0.997082	1.27014					432.195	408.939	566.155	529.449	560.981	494.442	598.645	436.976	588.648	320.505	1040.86	733.998	860.815	1805.21	2839.78
sp|P50995|ANX11_HUMAN		P50995	P50995	ANXA11	Annexin A11	5	4	2	0	M							No	1	1.08766	0.767767	0.735553	0.910953	1.01899	0.904184	1.26536	1.14745	0.773846	0.955021	1.18626	1.06559	1.30033	0.753042	1.02668		989.068	909.353	713.245	928.986	747.683	1016.49	886.617	973.286	844.845	829.103	153.37	121.206	265.715	231.569	178.67
sp|P07737|PROF1_HUMAN		P07737	P07737	PFN1	Profilin-1	3	5	2	1	M					Nuc		No	1	1.19831	1.15326	0.77261	0.71031	3.18077	1.40305	1.10177	0.835497	0.869909	0.689433	1.00407	0.900135	0.950668	0.83481	0.892739	1.36596	666.818	556.465	769.979	667.655	809.307	1047.5	481.66	678.099	545.368	171.458	450.466	408.857	248.37	297.272	410.013
sp|P39023|RL3_HUMAN		P39023	P39023	RPL3	60S ribosomal protein L3	4	7	0	0						Nuc		No	1	1.46999	1.06669	1.04736	1.67929	2.38735	1.53014	1.35279	0.669862	1.62139	0.635799	1.02732	1.06143					700.228	476.349	745.126	698.541	931.112	889.005	908.214	540.833	978.069	409.688	415.706	307.296	273.905	408.898	634.368
sp|P38646|GRP75_HUMAN		P38646	P38646	HSPA9	Stress-70 protein, mitochondrial	3	5	1	2								No	1	1.52998	0.881904	1.38535	1.89284	2.78736	1.69549	2.42949	0.855084	1.02544	0.885137	1.33443	1.30592	1.10236	0.617075	0.859716	1.14297	474.908	310.402	543.542	616.328	946.309	683.083	923.459	487.87	1112.12	398.987	633.402	260.714	128.088	149.796	425.423
sp|P46781|RS9_HUMAN		P46781	P46781	RPS9	40S ribosomal protein S9	3	8	0	0	M					Nuc		No	1	1.38862	0.94686	0.994132	1.40719	4.72663	1.89269	1.67092	0.708688	1.30346	0.596699	1.0325	1.06245					417.707	300.806	393.693	415.788	566.858	570.204	500.375	355.584	617.259	130.592	549.138	328.643	268.378	378.697	594.254
sp|P46778|RL21_HUMAN		P46778	P46778	RPL21	60S ribosomal protein L21	0	11	0	0	M							No	1							0.987327	0.454489	3.4118	0.584583	0.947649	1.27717					0	0	0	0	0	0	0	0	0	0	886.142	897.516	997.939	2195.74	3672.77
sp|Q13423|NNTM_HUMAN		Q13423	Q13423	NNT	NAD(P) transhydrogenase, mitochondrial	1	9	0	0	M							No	1	1.09272	0.886361	0.786943	0.965085	0.793782	0.904978	1.10615	0.629412	0.926748	0.777545	1.12853	0.913676					239.371	219.06	219.909	248.103	180.24	229.038	228.791	237.068	254.928	321.157	113.147	102.289	365.231	580.274	596.405
sp|P10599|THIO_HUMAN		P10599	P10599	TXN	Thioredoxin	3	2	3	2						Nuc		No	1	0.905545	1.7346	0.423007	0.564598	1.39313	1.00418	1.35368	0.864738	0.786839	0.683842	1.01932	0.941684	1.12136	0.99666	1.05901	0.62078	317.252	350.344	896.434	516.795	400.78	947.453	430.311	762.155	457.839	328.641	140.012	103.43	76.4916	88.4565	111.727
sp|Q14847-2|LASP1_HUMAN		Q14847-2	Q14847	LASP1	Isoform 2 of LIM and SH3 domain protein 1	5	3	2	0								No	1	1.28815	1.00709	1.0498	1.01248	1.57051	1.18561	1.23575	0.934503	0.756711	0.672251	0.970086	0.913861	1.10789	0.88905	0.99847		620.115	481.4	707.137	702.158	891.442	849.151	570.259	563.23	530.025	337.486	98.547	79.7464	107.76	115.313	103.604
sp|P62913|RL11_HUMAN		P62913	P62913	RPL11	60S ribosomal protein L11	2	7	1	0	M							No	1	1.24453	0.860542	1.12437	0.941942	1.81602	1.19748	1.4929	0.969931	1.13298	0.811271	0.96685	1.07479	0.816089	0.774653	0.795371		209.68	168.482	176.953	205.629	257.477	228.997	250.694	266.145	340.489	187.492	250.56	167.834	376.792	388.472	387.255
sp|P0DMV9|HS71B_HUMAN		P0DMV9	P0DMV9	HSPA1B	Heat shock 70 kDa protein 1B	4	6	0	0								No	1	1.19416	1.16951	2.16453	2.04299	1.55468	1.62518	0.521595		4.34955		5.25263	3.37459					726.53	608.4	1207.65	1032.61	2445.22	1129.68	1334.55	653.234	1416.39	911.047	989.288	1896.66	111.12	126.4	944.124
sp|P46977|STT3A_HUMAN		P46977	P46977	STT3A	Dolichyl-diphosphooligosaccharide--protein glycosyltransferase subunit STT3A	0	3	3	4	M							No	1							0.384695	0.944418	0.852426	1.53524	1.07056	0.957466	1.10564	0.757089	0.931364	0.858493	0	0	0	0	0	0	0	0	0	0	42.411	110.246	122.957	130.194	113.421
sp|P55056|APOC4_HUMAN		P55056	P55056	APOC4	Apolipoprotein C-IV	0	10	0	0								No	1							0.899703	0.996383	0.951641	1.00535		0.963269					0	0	0	0	0	0	0	0	0	0	2139.78	2378.32	317.943	319.097	724.833
sp|Q92608|DOCK2_HUMAN		Q92608	Q92608	DOCK2	Dedicator of cytokinesis protein 2	0	5	1	4	M							No	1								1.12404	0.768864	0.973752	1.43803	1.07617	0.753954	0.975299	0.864627	0.952904	0	0	0	0	0	0	0	0	0	0	40.9602	42.9645	496.532	441.738	140.069
sp|Q96BY6|DOC10_HUMAN		Q96BY6	Q96BY6	DOCK10	Dedicator of cytokinesis protein 10	0	10	0	0	M							No	1							1.18027	1.43642	0.816041	1.02518	1.23328	1.13824					0	0	0	0	0	0	0	0	0	0	70.2975	59.5603	689.541	480.042	231.661
sp|Q9H3M7|TXNIP_HUMAN		Q9H3M7	Q9H3M7	TXNIP	Thioredoxin-interacting protein	3	0	5	1	M					Nuc		No	1	1.05582	1.01991	0.799466	0.683056	0.744265	0.860503							0.988101	0.979827	0.983964	0.922853	350.748	332.203	454.815	445.938	390.03	487.863	433.035	633.967	719.231	966.364	0	0	0	0	0
sp|Q7Z403|TMC6_HUMAN		Q7Z403	Q7Z403	TMC6	Transmembrane channel-like protein 6	1	3	2	3	M							No	1	0.70465	1.37787	1.12081	0.923855	1.09189	1.04382	1.35556	0.865427	0.960441	1.00347	1.1203	1.06104	1.17671	0.880384	1.02855	1.02925	132.254	187.688	159.242	115.571	123.287	109.998	201.933	218.577	181.566	166.286	50.7011	37.4022	99.1353	114.551	85.0908
sp|Q92619|HMHA1_HUMAN		Q92619	Q92619	HMHA1	Minor histocompatibility protein HA-1	1	7	1	0	M							No	1	0.931919	1.87597	1.4399	1.07953	1.49888	1.36524	1.0997	1.23452	0.883647	0.980933	1.44201	1.12816	0.157389	0.80457	0.480979		89.9849	96.5587	226.247	120.603	318.137	220.944	217.682	201.645	210.981	140.759	114.591	104.202	1020.27	826.448	285.692
sp|P37837|TALDO_HUMAN		P37837	P37837	TALDO1	Transaldolase	7	1	1	0						Nuc		No	1	1.40257	1.0497	0.883768	1.01879	3.00554	1.47207	2.6367	0.821561	1.05105	0.567159	0.672592	1.14981	0.803478	0.596145	0.699812		2426.33	1729.91	2593.34	2470.55	3093	3499.78	2126.4	2087.18	2150.38	715.474	40.5611	15.3833	17.5755	21.3928	35.1168
sp|Q8NF50|DOCK8_HUMAN		Q8NF50	Q8NF50	DOCK8	Dedicator of cytokinesis protein 8	0	7	0	2	M							No	1								1.15162	0.873081	0.90487	1.24215	1.04293				0.861394	0	0	0	0	0	0	0	0	0	0	78.0082	40.4272	368.973	320.396	153.312
sp|Q5JSL3|DOC11_HUMAN		Q5JSL3	Q5JSL3	DOCK11	Dedicator of cytokinesis protein 11	0	7	2	0								No	1								1.20175	0.931162	0.895955	1.19648	1.05634	0.816414	0.793905	0.80516		0	0	0	0	0	0	0	0	0	0	35.0026	43.5845	356.409	296.576	135.142
sp|Q96P70|IPO9_HUMAN		Q96P70	Q96P70	IPO9	Importin-9	0	0	0	9	M							No	1																1.00387	0	0	0	0	0	0	0	0	0	0	0	0	0	0	0
sp|P55084|ECHB_HUMAN		P55084	P55084	HADHB	Trifunctional enzyme subunit beta, mitochondrial	3	3	1	1	M							No	1	1.14753	1.05424	0.68514	1.1148	0.673205	0.934985	1.18711	1.1182	1.08575	0.999072	0.887714	1.05557	1.23474	0.616865	0.925805	0.907652	442.603	385.701	428.314	406.275	430.561	628.428	778.758	698.56	604.012	897.218	49.7161	41.8801	84.0612	75.1754	121.997
sp|P31930|QCR1_HUMAN		P31930	P31930	UQCRC1	Cytochrome b-c1 complex subunit 1, mitochondrial	4	2	0	2	M							No	1	1.11484	0.944224	0.790137	1.09431	0.940695	0.976841	1.10789	1.06764	0.993198	1.19627	1.41921	1.15684				0.927882	548.903	492.361	383.374	406.02	458.367	580.11	775.766	708.911	997.933	1060.85	56.6762	51.1567	57.2426	53.6162	52.1684
sp|P62081|RS7_HUMAN		P62081	P62081	RPS7	40S ribosomal protein S7	1	7	0	0	M					Nuc		No	1	1.12689	0.870168	1.14231	1.32864	1.64096	1.22179	1.88762	0.803952	1.17885	0.902022	0.996064	1.1537					215.684	191.397	202.433	232.636	242.19	212.018	211.996	159.559	228.606	139.312	542.651	287.478	252.473	314.04	480.683
sp|P15880|RS2_HUMAN		P15880	P15880	RPS2	40S ribosomal protein S2	2	6	0	0	M					Nuc		No	1	1.50181	0.822734	1.38006	1.33699	1.18272	1.24486	1.32366	0.485023	2.30952	0.514786	1.03439	1.13347					499.031	332.287	572.713	696.109	901.956	653.561	537.73	402.195	577.255	488.072	244.732	184.891	180.344	371.827	515.384
sp|P07814|SYEP_HUMAN		P07814	P07814	EPRS	Bifunctional glutamate/proline--tRNA ligase	2	0	0	6	M							No	1	1.80046	0.821211	1.27175	1.58665	0.759912	1.248										0.856357	265.081	147.23	386.682	470.867	658.832	518.051	339.373	213.893	287.13	377.847	0	0	0	0	0
sp|P32119|PRDX2_HUMAN		P32119	P32119	PRDX2	Peroxiredoxin-2	3	5	0	0								No	1	1.75387	0.919675	1.46392	1.51277	0.861445	1.30234	1.45833	0.919547	0.798141	0.60606	1.14052	0.984518					474.994	270.826	597.225	649.388	916.133	625.806	486.57	321.642	424.934	493.28	220.073	150.908	120.168	130.682	165.417
sp|P61604|CH10_HUMAN		P61604	P61604	HSPE1	10 kDa heat shock protein, mitochondrial	3	2	0	3	M							No	1	1.47751	1.07678	0.969357	1.95544	7.62032	2.61988	2.15656	0.954805	0.999246	1.72807	1.24604	1.41694				0.90606	817.44	553.254	698.107	648.327	956.342	986.574	1285.85	657.575	1454.51	190.872	152.926	70.912	35.1575	36.8217	89.1774
sp|Q9Y277-2|VDAC3_HUMAN		Q9Y277-2	Q9Y277	VDAC3	Isoform 2 of Voltage-dependent anion-selective channel protein 3	0	1	0	7	M					Nuc		No	1							1.06318	0.856832	0.831961			0.917324				0.919141	0	0	0	0	0	0	0	0	0	0	31.68	29.7974	31.4994	36.7627	33.5392
sp|Q01813|PFKAP_HUMAN		Q01813	Q01813	PFKP	ATP-dependent 6-phosphofructokinase, platelet type	0	2	1	5	M					Nuc		No	1							1.32613	1.01368	0.996531	0.839181	1.13243	1.06159	0.960252	0.74493	0.852591	1.07363	0	0	0	0	0	0	0	0	0	0	35.5467	26.8049	165.647	163.412	98.9781
sp|Q8IYB3|SRRM1_HUMAN		Q8IYB3	Q8IYB3	SRRM1	Serine/arginine repetitive matrix protein 1	4	2	1	0						Nuc		No	1	0.792138	0.806747	0.916068	0.974442	0.625655	0.82301	1.13524	0.842496	1.72316	1.79628	1.00361	1.30016	0.825244	0.401779	0.613512		601.131	758.872	306.174	379.516	530.568	579.18	1273.83	1307.25	1593.76	2547.35	152.245	134.108	37.2106	44.1671	99.9568
sp|Q14498|RBM39_HUMAN		Q14498	Q14498	RBM39	RNA-binding protein 39	3	3	1	0								No	1	0.709223	0.736165	1.27957	0.850696	0.753068	0.865744	1.58817	0.488616	1.87844	0.558983	1.00578	1.104	0.741921	0.581448	0.661684		569.61	803.146	555.603	754.726	741.207	579.264	865.582	1017.5	1448.09	1922.92	204.062	128.489	222.668	455.712	622.936
sp|Q9BRQ5|ORAI3_HUMAN		Q9BRQ5	Q9BRQ5	ORAI3	Protein orai-3	2	0	3	2	M							No	1	0.87466	0.907796	1.11474	0.813845	1.0031	0.942829							0.965502	1.00646	0.985983	0.806839	176.309	201.574	161.239	177.616	197.404	177.085	215.89	265.271	182.053	181.49	0	0	0	0	0
sp|P49411|EFTU_HUMAN		P49411	P49411	TUFM	Elongation factor Tu, mitochondrial	2	4	1	0	M							No	1	0.911117	1.0654	0.923213	0.90389	1.18063	0.996851	1.04755	1.09147	0.728486	0.924202	1.17684	0.993709	0.931292	0.81931	0.875301		156.159	171.393	202.834	190.383	209.662	227.1	259.208	286.769	377.153	319.449	104.643	99.8936	338.15	309.811	316.535
sp|P22626|ROA2_HUMAN		P22626	P22626	HNRNPA2B1	Heterogeneous nuclear ribonucleoproteins A2/B1	4	3	0	0	M					Nuc		No	1	1.01967	1.03994	0.920141	1.01544	1.17637	1.03431	1.74331	0.818421	1.53514	0.655356	1.11227	1.1729					206.48	202.498	322.049	309.68	427.122	464.192	306.001	301.347	650.469	552.948	135.009	77.4444	59.0781	72.1855	138.359
sp|Q9Y6N5|SQRD_HUMAN		Q9Y6N5	Q9Y6N5	SQRDL	Sulfide:quinone oxidoreductase, mitochondrial	1	6	0	0	M							No	1	0.987786	1.12012	1.02029	0.985723	1.09426	1.04164		0.802687	0.985726	0.997654	1.25058	1.00916					117.6	119.054	154.124	137.596	119.422	117.047	150.738	152.921	127.27	116.307	43.0507	44.3914	335.432	417.887	591.423
sp|O75558|STX11_HUMAN		O75558	O75558	STX11	Syntaxin-11	3	0	4	0	M							No	1	0.932188	0.874661	1.21687	1.06685	1.14193	1.0465							1.11947	1.12003	1.11975		443.018	475.245	507.453	580.171	575.773	473.16	558.228	523.248	652.465	571.368	0	0	0	0	0
sp|P27348|1433T_HUMAN		P27348	P27348	YWHAQ	14-3-3 protein theta	2	1	0	4	M							No	1	1.24211	0.997245	1.08457	0.98476	1.02154	1.06605	1.25693	0.825135	0.801204	0.709644	1.20497	0.959575				0.899948	343.658	276.672	398.214	399.314	552.853	509.745	395.137	401.252	491.62	481.252	27.0138	21.4919	13.3432	16.1709	22.1954
sp|P54819|KAD2_HUMAN		P54819	P54819	AK2	Adenylate kinase 2, mitochondrial	1	2	3	1	M							No	1	1.34379	1.00875	0.820957	1.11633		1.07246	1.48667	0.780671	0.842405	0.760005	1.29816	1.03358	1.07183	0.819556	0.945692	0.815758	176.413	131.28	188.667	187.029	182.577	222.395	164.57	147.421	152.61	28.0161	198.256	133.355	34.3176	43.9592	55.0788
sp|Q08170|SRSF4_HUMAN		Q08170	Q08170	SRSF4	Serine/arginine-rich splicing factor 4	3	2	2	0						Nuc		No	1	1.28398	0.982424	1.17102	1.18437	0.81998	1.08835	1.2531	0.82605	1.09941	1.58447	0.985788	1.14976	0.98881	0.58791	0.78836		456.575	355.594	202.218	205.835	454.34	387.987	685.168	578.51	754.452	920.086	61.6253	49.1782	76.4714	92.5748	97.7039
sp|P37802-2|TAGL2_HUMAN		P37802-2	P37802	TAGLN2	Isoform 2 of Transgelin-2	4	2	0	1								No	1	1.42043	1.06162	0.951057	1.02469	1.10277	1.11211	0.81124	0.96644	0.982195	0.745256	1.15829	0.932684				0.840494	729.255	513.405	897.399	845.312	1172.08	1232.39	700.452	683.574	832.567	754.976	31.3091	38.5941	41.0629	42.4888	59.2921
sp|P41218|MNDA_HUMAN		P41218	P41218	MNDA	Myeloid cell nuclear differentiation antigen	4	0	3	0						Nuc		No	1	1.49681	0.951194	0.71194	0.847515	1.59788	1.12107							0.696375	0.50979	0.603083		1351.58	902.973	1056.55	1110.76	1041.12	1462.36	985.79	1163.15	849.461	531.617	0	0	0	0	0
sp|P51991|ROA3_HUMAN		P51991	P51991	HNRNPA3	Heterogeneous nuclear ribonucleoprotein A3	2	5	0	0						Nuc		No	1	1.31866	0.840737	1.03536	1.08434	1.69417	1.19465	2.00237	0.93659	0.984822	0.567846	1.07608	1.11354					442.386	335.483	476.554	566.829	695.57	671.815	420.593	387.881	399.459	235.784	610.109	304.694	263.077	280.889	426.919
sp|P40121|CAPG_HUMAN		P40121	P40121	CAPG	Macrophage-capping protein	5	1	1	0						Nuc		No	1	1.42464	1.15697	0.780356	0.8121	1.86664	1.20814	1.4127	1.23276	2.11051	0.726496	0.899929	1.27648	1.0824	0.874052	0.978225		1735.15	1217.96	1927.28	1665.81	1837.36	2354.51	1656.03	2039.19	1840.95	986.235	13.1292	9.29372	29.4792	23.9131	70.171
sp|P63244|RACK1_HUMAN		P63244	P63244	RACK1	Receptor of activated protein C kinase 1	2	4	0	1						Nuc		No	1	1.25275	1.11114	0.999804	1.27064	1.41464	1.2098	1.35615	0.907527	0.940503	0.66698	1.29614	1.03346				0.934255	459.754	366.996	540.282	486.24	597.537	597.654	710.835	559.431	757.56	535.513	99.9605	73.7089	113.298	124.843	158.373
sp|P23284|PPIB_HUMAN		P23284	P23284	PPIB	Peptidyl-prolyl cis-trans isomerase B	3	4	0	0	M					Nuc		No	1	1.59726	0.841971	1.14843	1.35821	1.34558	1.25829	1.65441	0.736984	1.0745	0.639453	1.16505	1.05408					815.647	510.652	963.174	1143.95	1568.87	1366.1	948.36	698.243	1057.37	785.807	277.43	167.691	121.568	164.953	237.141
sp|P42224|STAT1_HUMAN		P42224	P42224	STAT1	Signal transducer and activator of transcription 1-alpha/beta	2	0	0	5						Nuc		No	1	1.26896	0.498111	0.280002	0.418787	3.83877	1.26092										1.83592	79.9044	62.9687	118.447	237.793	170.75	609.817	154.511	368.949	176.393	45.9503	0	0	0	0	0
sp|Q9P2E9|RRBP1_HUMAN		Q9P2E9	Q9P2E9	RRBP1	Ribosome-binding protein 1	4	2	1	0	M							No	1	1.74785	0.803222	1.61706	1.37352	0.792073	1.26675	1.13265	0.757992	0.812267	0.661224	1.156	0.904027	1.18641	0.617195	0.901804		421.067	240.905	593.199	738.525	1162.59	718.953	419.717	305.577	383.563	484.252	76.2687	67.3362	47.8608	63.1416	74.2443
sp|P62249|RS16_HUMAN		P62249	P62249	RPS16	40S ribosomal protein S16	1	6	0	0	M							No	1	1.46955	0.848441	2.0411	1.59139	0.772251	1.34455	1.67838	0.602241	1.6964	0.582875	1.03281	1.11854					44.6121	30.3576	82.9499	97.7674	173.566	85.0357	68.6556	43.142	74.9759	97.0875	821.586	489.511	453.344	752.761	1085.19
sp|P26641-2|EF1G_HUMAN		P26641-2	P26641	EEF1G	Isoform 2 of Elongation factor 1-gamma	2	5	0	0	M					Nuc		No	1	1.43818	0.980921	1.22993	1.45884	1.74856	1.37129	1.37958	0.454385	4.1267	0.366542	0.834357	1.43231					343.595	238.909	394.428	402.099	550.956	447.958	434.032	297.518	506.921	289.908	622.478	451.209	623.433	1372.04	2403.1
sp|Q9BVK6|TMED9_HUMAN		Q9BVK6	Q9BVK6	TMED9	Transmembrane emp24 domain-containing protein 9	0	1	1	5	M							No	1							1.73888	0.739664	0.98782	0.98413	1.18119	1.12634	0.83619	0.687042	0.761616	0.791264	0	0	0	0	0	0	0	0	0	0	31.3022	18.0014	14.4052	19.4753	23.1806
sp|P62266|RS23_HUMAN		P62266	P62266	RPS23	40S ribosomal protein S23	0	7	0	0	M							No	1							0.97353	0.4654	4.8191	0.396106	0.838988	1.49862					0	0	0	0	0	0	0	0	0	0	999.625	1026.8	1323.17	2843.09	4489.54
sp|Q5T4S7-2|UBR4_HUMAN		Q5T4S7-2	Q5T4S7	UBR4	Isoform 2 of E3 ubiquitin-protein ligase UBR4	0	0	0	7	M							No	1																0.919845	0	0	0	0	0	0	0	0	0	0	0	0	0	0	0
sp|P55060|XPO2_HUMAN		P55060	P55060	CSE1L	Exportin-2	0	0	0	7	M					Nuc		No	1																0.948756	0	0	0	0	0	0	0	0	0	0	0	0	0	0	0
sp|Q9BT09|CNPY3_HUMAN		Q9BT09	Q9BT09	CNPY3	Protein canopy homolog 3	1	0	2	3								No	1	0.760146	0.693442	0.995362	0.906666	0.551229	0.781369							0.824456	0.647373	0.735914	0.926134	74.186	97.5944	32.4546	46.8022	57.5759	57.8442	78.0354	86.0685	59.5937	108.111	0	0	0	0	0
sp|P31946|1433B_HUMAN		P31946	P31946	YWHAB	14-3-3 protein beta/alpha	1	4	1	0	M					Nuc		No	1	0.784903	0.73492	0.918683	0.661042	0.831848	0.786279	1.05634	1.18365	1.16336	0.872681	1.0757	1.07035	0.568432	0.462798	0.515615		31.0976	39.6197	31.3202	42.6172	46.3289	50.4297	43.9614	66.5031	56.7563	68.2292	92.8072	87.8576	147.52	124.631	153.529
sp|Q14697-2|GANAB_HUMAN		Q14697-2	Q14697	GANAB	Isoform 2 of Neutral alpha-glucosidase AB	1	0	2	3	M							No	1	1.12361	0.774633	0.518653	0.682222	1.09673	0.83917							0.769401	0.601882	0.685641	0.813067	90.3147	80.3792	53.4978	69.0621	45.4338	87.5998	56.9244	83.4398	63.326	57.7406	0	0	0	0	0
sp|Q6UWP8|SBSN_HUMAN		Q6UWP8	Q6UWP8	SBSN	Suprabasin	1	5	0	0								No	1	1.11709	0.849508	1.19131	1.05364	0.77986	0.998283	1.76743	0.710545	0.866574	0.635898	0.683388	0.932767					118.25	105.855	127.818	150.461	144.045	120.913	123.823	117.519	126.316	161.973	728.721	412.306	335.924	472.769	1039.73
sp|Q15904|VAS1_HUMAN		Q15904	Q15904	ATP6AP1	V-type proton ATPase subunit S1	4	0	1	1	M							No	1	1.05003	1.19636	0.689004	1.00967	1.04892	0.998797							1.14882	0.843553	0.996188	0.995801	472.691	450.169	251.251	210.013	298.06	432.596	456.088	451.719	579.775	552.733	0	0	0	0	0
sp|Q15365|PCBP1_HUMAN		Q15365	Q15365	PCBP1	Poly(rC)-binding protein 1	5	1	0	0	M							No	1	1.34118	0.974983	1.01939	0.958708	0.970445	1.05294	0.939971	1.09669	1.28732	1.1041	1.44286	1.17419					533.623	397.876	630.115	646.283	924.089	906.51	606.362	632.479	782.019	805.835	5.47897	5.82887	38.8304	35.407	37.5479
sp|P20810-6|ICAL_HUMAN		P20810-6	P20810	CAST	Isoform 6 of Calpastatin	5	1	0	0	M					Nuc		No	1	1.34093	1.05889	0.908681	0.901757	1.16292	1.07464	1.72325	0.900026	1.67777	1.05653	0.913991	1.25432					975.194	727.253	1109.92	1048.18	1310.05	1441.71	1025.4	1137.11	1123.16	965.81	97.4062	56.5246	60.4715	67.1886	141.907
sp|Q6DN03|H2B2C_HUMAN		Q6DN03	Q6DN03	HIST2H2BC	Putative histone H2B type 2-C	2	4	0	0						Nuc		No	1	1.75034	0.951684	1.25682	0.655389	0.91551	1.10595	1.61242	0.841123	1.63273	1.13948	1.0066	1.24647					151.5	86.5548	242.263	254.563	302.564	240.738	140.801	214.835	221.085	241.488	452.19	280.441	253.916	301.877	633.488
sp|O75367|H2AY_HUMAN		O75367	O75367	H2AFY	Core histone macro-H2A.1	2	4	0	0						Nuc		No	1	1.35786	1.19569	0.800065	0.655477	1.52601	1.10702	1.88878	0.717145	1.27726	5.65399	1.34421	2.17628					156.866	115.524	156.557	130.934	166.57	208.196	121.931	186.018	167.119	109.514	107.742	57.043	41.8842	58.404	98.0888
sp|O75874|IDHC_HUMAN		O75874	O75874	IDH1	Isocitrate dehydrogenase [NADP] cytoplasmic	6	0	0	0								No	1	1.39877	0.941636	0.98416	0.952909	1.44517	1.14453											1032.57	738.198	1110.7	1179.54	1252.01	1272.16	851.557	893.639	851.858	589.453	0	0	0	0	0
sp|Q9Y678|COPG1_HUMAN		Q9Y678	Q9Y678	COPG1	Coatomer subunit gamma-1	2	0	0	4	M							No	1	1.55204	0.826547	1.36501	1.07718	0.989455	1.16205										0.911698	251.98	162.354	314.416	380.397	548.602	401.904	277.017	257.17	347.088	350.787	0	0	0	0	0
sp|P57723|PCBP4_HUMAN		P57723	P57723	PCBP4	Poly(rC)-binding protein 4	2	2	2	0								No	1	1.63573	0.988866	0.909328	1.04811	1.41553	1.19951	1.49231	0.906816	1.08381	0.833994	0.954769	1.05434	1.00262	0.719737	0.86118		295.188	180.462	216.667	219.107	299.18	329.012	308.153	294.008	390.921	276.165	66.9984	44.8959	76.2647	84.1016	91.3046
sp|P27824-2|CALX_HUMAN		P27824-2	P27824	CANX	Isoform 2 of Calnexin	1	3	0	2	M							No	1	1.49178	1.0657	0.921452	1.37299		1.21298	1.815	0.861019	1.34386	0.692748	1.10729	1.16398				0.896357	296.674	198.873	315.028	295.605	402.614	436.935	376.471	274.198	372.128	15.5084	578.028	318.473	225.731	262.168	576.136
sp|P62269|RS18_HUMAN		P62269	P62269	RPS18	40S ribosomal protein S18	5	0	1	0	M					Nuc		No	1	1.65226	0.949353	1.22568	1.54377	1.96492	1.4672							1.15583	3.55817	2.357		1004.03	607.67	1086.3	1144.25	1628.71	1328.82	1179.63	764.125	1339.31	681.608	0	0	0	0	0
sp|P62241|RS8_HUMAN		P62241	P62241	RPS8	40S ribosomal protein S8	1	5	0	0	M					Nuc		No	1	1.28625	1.07347	0.939335	1.55711	3.95055	1.76134	1.54705	0.799816	1.14889	0.675133	1.00174	1.03453					203.933	158.548	201.324	187.544	260.717	277.555	306.918	197.107	292.008	73.9157	319.318	206.404	163.28	204.147	333.155
sp|Q9HCC0|MCCB_HUMAN		Q9HCC0	Q9HCC0	MCCC2	Methylcrotonoyl-CoA carboxylase beta chain, mitochondrial	0	2	0	4								No	1								0.881979	0.747531	1.40062	0.85214	0.970568				1.05804	0	0	0	0	0	0	0	0	0	0	4.25497	5.14882	73.4526	83.2817	39.1396
sp|P84103|SRSF3_HUMAN		P84103	P84103	SRSF3	Serine/arginine-rich splicing factor 3	0	6	0	0								No	1							1.42079	0.78424	0.901198	0.859739	0.948117	0.982816					0	0	0	0	0	0	0	0	0	0	198.7	139.852	354.872	452.505	541.404
sp|Q99439|CNN2_HUMAN		Q99439	Q99439	CNN2	Calponin-2	0	6	0	0	M							No	1							0.820012	0.972392	1.01276	0.970708	1.14046	0.983268					0	0	0	0	0	0	0	0	0	0	110.939	135.289	324.448	333.659	265.361
sp|Q96BZ4|PLD4_HUMAN		Q96BZ4	Q96BZ4	PLD4	Phospholipase D4	0	0	0	6	M							No	1																0.944322	0	0	0	0	0	0	0	0	0	0	0	0	0	0	0
sp|P27708|PYR1_HUMAN		P27708	P27708	CAD	CAD protein	0	0	0	6	M					Nuc		No	1																0.980954	0	0	0	0	0	0	0	0	0	0	0	0	0	0	0
sp|O75400|PR40A_HUMAN		O75400	O75400	PRPF40A	Pre-mRNA-processing factor 40 homolog A	3	0	2	0	M							No	1	0.96028	0.802176	0.685161	0.928277	0.579988	0.791176							0.917026	0.557538	0.737282		341.099	355.208	86.2221	107.485	95.5338	139.433	345.542	372.24	235.239	405.593	0	0	0	0	0
sp|Q10471|GALT2_HUMAN		Q10471	Q10471	GALNT2	Polypeptide N-acetylgalactosaminyltransferase 2	3	0	0	2	M							No	1	1.11554	0.766811	0.815572	1.10224	0.707977	0.901629										0.934097	197.909	177.41	85.1083	110.99	154.021	188.85	170.603	154.778	195.053	275.507	0	0	0	0	0
sp|P29692-2|EF1D_HUMAN		P29692-2	P29692	EEF1D	Isoform 2 of Elongation factor 1-delta	2	1	2	0						Nuc		No	1	0.906111	1.06075	0.839247	0.844168	0.91643	0.91334	1.17586	0.684766	0.893054	0.868164	1.28948	0.982265	0.905753	0.646538	0.776146		59.2715	65.413	76.8068	72.4083	103.641	123.493	107.326	127.138	116.958	127.624	28.5114	24.2474	11.373	16.6086	28.1259
sp|P61981|1433G_HUMAN		P61981	P61981	YWHAG	14-3-3 protein gamma	3	1	1	0	M							No	1	1.25229	0.999685	1.11866	0.958013	0.884694	1.04267	0.747852	0.633116	1.24713			0.876033	0.874494	0.640567	0.75753		240.174	191.789	230.818	230.891	304.121	271.863	240.467	251.006	324.81	367.143	75.7841	101.336	25.4292	40.1652	40.8489
sp|P30086|PEBP1_HUMAN		P30086	P30086	PEBP1	Phosphatidylethanolamine-binding protein 1	2	3	0	0						Nuc		No	1	1.44218	0.94906	1.28201	1.25288	0.972486	1.17973	1.42121	1.1695	0.969372	0.606519	0.791833	0.991687					282.253	195.712	328.512	346.144	502.222	391.745	336.159	268.309	285.441	293.516	96.8014	68.112	85.2681	72.91	93.3913
sp|P60660-2|MYL6_HUMAN		P60660-2	P60660	MYL6	Isoform Smooth muscle of Myosin light polypeptide 6	2	3	0	0	M							No	1	1.5738	0.960932	1.0298	1.09996	1.28828	1.19055	1.03718	0.811786	0.927802	0.828556	0.906656	0.902396					450.459	286.224	506.339	526.925	611.405	593.713	372.481	338.632	348.953	270.867	102.195	98.5318	63.6896	78.4561	121.365
sp|P46776|RL27A_HUMAN		P46776	P46776	RPL27A	60S ribosomal protein L27a	2	3	0	0	M							No	1	1.44487	0.899981	1.41841	1.31391	1.22072	1.25958	1.93247	0.757137	1.23197	0.641133	1.28263	1.16907					267.609	185.213	375.563	417.301	590.161	416.073	312.421	237.779	351.448	287.903	164	84.8655	61.6966	81.4867	150.918
sp|P61254|RL26_HUMAN		P61254	P61254	RPL26	60S ribosomal protein L26	3	2	0	0	M							No	1	1.59691	0.880855	1.64556	1.13147	1.08447	1.26785	1.37018	0.471818	2.74053	0.567257	1.08197	1.24635					274.008	171.586	383.074	434.888	731.469	444.512	307.217	271.521	377.128	347.754	453.912	331.28	330.781	701.077	1155.77
sp|P11586|C1TC_HUMAN		P11586	P11586	MTHFD1	C-1-tetrahydrofolate synthase, cytoplasmic	4	1	0	0	M							No	1	1.86165	0.819208	1.46872	1.49206	0.78323	1.28498	1.06028	0.43842	3.96222	0.426727	1.02203	1.38193					271.934	146.071	398.228	486.114	629.91	428.884	297.55	199.422	293.192	374.337	65.2145	61.5069	79.9855	182.44	234.009
sp|P63241-2|IF5A1_HUMAN		P63241-2	P63241	EIF5A	Isoform 2 of Eukaryotic translation initiation factor 5A-1	1	3	1	0	M					Nuc		No	1	1.26553	1.00374	0.818943	1.23591	2.20622	1.30607	1.39391	0.837706	1.6283	0.696759	1.02237	1.11581	0.976035	0.729228	0.852632		703.358	555.783	650.971	648.546	708.077	864.623	831.667	672.918	924.136	418.879	110.176	79.0412	139.985	167.105	185.261
sp|P50991|TCPD_HUMAN		P50991	P50991	CCT4	T-complex protein 1 subunit delta	4	1	0	0								No	1	1.83204	0.957783	1.57173	1.27397	1.06428	1.33996	1.82837	0.86239	1.03959	1.23648	0.968569	1.18708					361.217	197.167	436.113	455.336	708.842	450.995	349.77	274.552	458.235	430.559	10.3512	5.66143	24.2222	28.0873	32.2621
sp|P63173|RL38_HUMAN		P63173	P63173	RPL38	60S ribosomal protein L38	3	2	0	0								No	1	0.892652	0.845347	1.52226	1.34918	2.34793	1.39148	1.40158	0.937827	1.198	0.909538	1.30679	1.15075					352.952	395.397	331.956	392.687	621.734	408.427	373.648	276.943	399.377	170.098	49.3055	35.1785	40.3284	43.0019	57.5258
sp|P06753-2|TPM3_HUMAN		P06753-2	P06753	TPM3	Isoform 2 of Tropomyosin alpha-3 chain	1	3	1	0								No	1	1.04915	1.18457	0.733811	0.83922	3.72059	1.50547	1.02671	0.941311	0.793762	0.755503	0.805114	0.864481	0.929643	0.587169	0.758406		438.63	418.081	572.727	483.489	640.108	872.306	481.851	574.165	510.936	137.327	162.027	157.811	144.164	153.152	172.983
sp|P62263|RS14_HUMAN		P62263	P62263	RPS14	40S ribosomal protein S14	1	4	0	0	M							No	1	1.50474	0.806781	0.942981	1.43855	2.98769	1.53615	1.02333	0.508272	3.54067	0.468795	1.00171	1.30856					85.6021	56.8882	69.4825	86.1232	82.167	87.1354	90.821	63.1335	122.359	40.9543	200.224	195.659	263.913	519.236	766.7
sp|P62753|RS6_HUMAN		P62753	P62753	RPS6	40S ribosomal protein S6	2	3	0	0	M					Nuc		No	1	1.63679	0.832967	1.05374	1.50101	3.65265	1.73543	1.50718	0.764485	1.92443	0.678954	0.984337	1.17188					101.622	62.0862	101.718	122.115	139.18	132.082	105.916	70.563	134.673	36.8699	197.725	131.189	124.201	162.464	356.27
sp|P26373|RL13_HUMAN		P26373	P26373	RPL13	60S ribosomal protein L13	3	2	0	0	M					Nuc		No	1	1.6837	1.02581	1.16671	1.79625	4.6718	2.06885	1.56971	0.765688	1.31624	0.747237	0.894697	1.05871					604.386	358.964	558.187	544.144	756.687	648.564	729.794	406.287	733.71	157.051	134.357	85.5937	83.1914	108.649	175.87
sp|Q01995|TAGL_HUMAN		Q01995	Q01995	TAGLN	Transgelin	0	5	0	0								No	1							0.773687	0.706396	0.735337	0.679733	0.995966	0.778224					0	0	0	0	0	0	0	0	0	0	535.585	692.25	329.514	466.473	557.486
sp|P22314|UBA1_HUMAN		P22314	P22314	UBA1	Ubiquitin-like modifier-activating enzyme 1	0	2	2	1						Nuc		No	1							1.46926	0.903485	0.849058	0.61109	1.13587	0.993753	0.902198	0.627231	0.764715	0.805335	0	0	0	0	0	0	0	0	0	0	60.9495	41.4832	29.631	32.7963	49.5095
sp|P62750|RL23A_HUMAN		P62750	P62750	RPL23A	60S ribosomal protein L23a	0	5	0	0						Nuc		No	1							1.57939	0.675229	1.285	0.572416	1.03141	1.02869					0	0	0	0	0	0	0	0	0	0	368.56	233.355	172.409	255.334	402.469
sp|Q96AG4|LRC59_HUMAN		Q96AG4	Q96AG4	LRRC59	Leucine-rich repeat-containing protein 59	0	5	0	0	M							No	1							1.45865	0.869838	1.15503	0.733726	1.11604	1.06666					0	0	0	0	0	0	0	0	0	0	238.533	163.53	110.256	126.754	233.541
sp|P46777|RL5_HUMAN		P46777	P46777	RPL5	60S ribosomal protein L5	0	5	0	0	M					Nuc		No	1							1.5438	0.600158	1.61535	0.687953	1.12586	1.11462					0	0	0	0	0	0	0	0	0	0	633.241	410.184	356.923	594.716	938.554
sp|O60234|GMFG_HUMAN		O60234	O60234	GMFG	Glia maturation factor gamma	0	1	4	0								No	1							1.57371	0.977005	1.02016			1.19029	0.823067	0.655447	0.739257		0	0	0	0	0	0	0	0	0	0	13.601	8.64261	66.2091	67.7674	43.1444
sp|P62906|RL10A_HUMAN		P62906	P62906	RPL10A	60S ribosomal protein L10a	0	5	0	0	M					Nuc		No	1							1.51675	0.497097	2.63998	0.573655	0.969942	1.23948					0	0	0	0	0	0	0	0	0	0	179.285	118.203	112.855	227.028	366.044
sp|P35749-2|MYH11_HUMAN		P35749-2	P35749	MYH11	Isoform 2 of Myosin-11	0	2	0	3								No	1							1.02183	0.78602	0.75453	2.69635	1.15594	1.28293				0.967689	0	0	0	0	0	0	0	0	0	0	60.7727	59.4744	53.1714	67.6463	65.3401
sp|P10412|H14_HUMAN		P10412	P10412	HIST1H1E	Histone H1.4	0	5	0	0						Nuc		No	1								0.307248	2.93082	18.5348	1.54759	5.83011					0	0	0	0	0	0	0	0	0	0	518.212	78.003	177.4	577.383	642.468
sp|O95373|IPO7_HUMAN		O95373	O95373	IPO7	Importin-7	0	0	0	5	M							No	1																1.042	0	0	0	0	0	0	0	0	0	0	0	0	0	0	0
sp|Q63HN8-4|RN213_HUMAN		Q63HN8-4	Q63HN8	RNF213	Isoform 2 of E3 ubiquitin-protein ligase RNF213	0	0	0	5	M							No	1																1.80517	0	0	0	0	0	0	0	0	0	0	0	0	0	0	0
sp|O14879|IFIT3_HUMAN		O14879	O14879	IFIT3	Interferon-induced protein with tetratricopeptide repeats 3	3	1	0	0								No	1	1.16177	0.811219	0.420062	0.590822	1.03201	0.803177	1.34431	0.910678	0.827957	0.726129	1.58185	1.07819					177.723	152.976	319.626	394.007	299.984	714.142	313.834	531.182	344.815	334.12	13.251	9.8571	19.8424	21.7886	27.069
sp|Q8IZA0|K319L_HUMAN		Q8IZA0	Q8IZA0	KIAA0319L	Dyslexia-associated protein KIAA0319-like protein	1	0	1	2	M							No	1	0.808102	0.851571	0.661135	1.13907	0.705726	0.833122							1.36904	1.13611	1.25257	0.890943	151.738	187.771	171.099	200.922	148.873	225.178	196.786	172.76	144.486	204.733	0	0	0	0	0
sp|Q5VTL8|PR38B_HUMAN		Q5VTL8	Q5VTL8	PRPF38B	Pre-mRNA-splicing factor 38B	1	0	3	0								No	1	1.16556	1.06564	0.731764	0.976575	0.635448	0.914998							0.849066	0.568547	0.708807		167.261	143.502	106.391	99.8378	97.9581	133.866	173.288	177.445	162.226	255.294	0	0	0	0	0
sp|P26368|U2AF2_HUMAN		P26368	P26368	U2AF2	Splicing factor U2AF 65 kDa subunit	3	1	0	0						Nuc		No	1	0.949791	0.969615	0.85015	1.00598	0.855165	0.926139	1.1677	0.757096	1.32843	0.845055	0.983572	1.01637					713.656	751.382	431.51	445.032	499.919	588.037	796.657	791.924	823.929	963.473	94.8176	81.2	28.1252	37.1488	67.651
sp|P07951-2|TPM2_HUMAN		P07951-2	P07951	TPM2	Isoform 2 of Tropomyosin beta chain	1	3	0	0								No	1	1.35024	1.12699	0.596043	0.645733		0.929751	0.783175	0.738253	0.533732	0.63635	0.886462	0.715594					344.381	255.052	428.234	379.981	351.801	590.227	245.498	380.185	198.926	20.0932	425.084	542.77	401.549	543.918	441.165
sp|Q9H1E3|NUCKS_HUMAN		Q9H1E3	Q9H1E3	NUCKS1	Nuclear ubiquitous casein and cyclin-dependent kinase substrate 1	1	2	1	0						Nuc		No	1	1.49275	1.04918	0.499923	0.599027	1.07745	0.943666		1.12187	0.934333		0.802781	0.952995	0.724957	0.463404	0.594181		603.761	404.462	584.821	557.408	354.828	709.766	591.163	986.872	696.974	646.873	21.7065	11.5917	150.253	133.93	127.153
sp|P20700|LMNB1_HUMAN		P20700	P20700	LMNB1	Lamin-B1	4	0	0	0	M							No	1	1.66628	1.03485	0.811954	0.567733	0.835424	0.983247											459.249	275.613	501.379	484.496	548.491	675.519	367.857	647.941	387.048	463.295	0	0	0	0	0
sp|P05387|RLA2_HUMAN		P05387	P05387	RPLP2	60S acidic ribosomal protein P2	1	3	0	0	M							No	1	0.865696	0.421821	1.71232	0.630843	1.38603	1.00334	1.77745	0.735418	2.76731	0.906095	0.874556	1.41216					22.3779	25.8496	20.2456	47.9958	48.209	28.1543	33.4479	53.0209	66.4007	47.9071	234.322	131.831	108.243	147.185	486.857
sp|P61026|RAB10_HUMAN		P61026	P61026	RAB10	Ras-related protein Rab-10	3	1	0	0	M							No	1	1.31167	0.988534	0.840601	0.844909	1.07131	1.01141	0.764366	0.928992	0.854991	0.311072	1.12447	0.796778					581.699	443.48	451.475	456.712	538.546	640.669	550.705	651.792	585.781	546.788	45.7841	59.8981	39.6972	42.7314	69.2681
sp|P36578|RL4_HUMAN		P36578	P36578	RPL4	60S ribosomal protein L4	1	3	0	0	M					Nuc		No	1	1.26835	0.508051	1.6448	0.516229	1.28826	1.04514	1.75844	0.66122	1.62115	0.608079	0.955855	1.12095					40.1684	31.6699	20.322	39.9999	39.2335	23.853	25.1692	48.7559	43.8411	34.0312	114.946	65.3681	52.6469	79.6208	139.651
sp|P52566|GDIR2_HUMAN		P52566	P52566	ARHGDIB	Rho GDP-dissociation inhibitor 2	4	0	0	0	M							No	1	1.62158	1.08113	0.768822	0.843115		1.07866											1820.45	1122.64	1665.33	1540.37	1595.44	2075.17	993.696	1178.6	947.036	157.666	0	0	0	0	0
sp|Q14019|COTL1_HUMAN		Q14019	Q14019	COTL1	Coactosin-like protein	1	2	1	0	M							No	1	1.60702	1.09407	0.747698	0.875207		1.081	0.874111	1.01587	0.913095	0.697007	0.826656	0.865349	0.678365	0.372202	0.525283		514.385	320.086	446.937	408.509	386.955	517.529	281.261	321.366	225.446	49.1389	26.9644	30.8477	42.8933	42.223	47.5425
sp|Q9BRL6|SRSF8_HUMAN		Q9BRL6	Q9BRL6	SRSF8	Serine/arginine-rich splicing factor 8	2	2	0	0						Nuc		No	1	1.40966	0.895049	0.904814	0.957249	1.24134	1.08162		0.807354	1.03454	0.735757	1.16246	0.93503					346.609	245.881	341.19	381.197	431.295	476.667	279.008	291.469	450.183	362.659	36.7668	33.6981	284.244	352.068	389.945
sp|Q15293|RCN1_HUMAN		Q15293	Q15293	RCN1	Reticulocalbin-1	2	2	0	0								No	1	0.822886	1.13236	1.10536	1.98677	0.402466	1.08997	0.88688	1.29693	0.61349	0.820868	1.05027	0.933687					175.614	213.412	147.401	130.172	292.965	265.04	96.7692	48.7067	45.5023	113.059	196.541	221.61	124.261	95.8117	115.325
sp|Q16555|DPYL2_HUMAN		Q16555	Q16555	DPYSL2	Dihydropyrimidinase-related protein 2	4	0	0	0	M							No	1	1.26498	1.04321	0.935722	1.00922	1.20545	1.09172											784.304	620.011	882.112	845.577	905.532	967.736	687.936	681.652	636.807	528.275	0	0	0	0	0
sp|Q15366-2|PCBP2_HUMAN		Q15366-2	Q15366	PCBP2	Isoform 2 of Poly(rC)-binding protein 2	3	1	0	0	M					Nuc		No	1	1.30155	1.13196	0.997421	1.00931	1.09718	1.10749	1.58006	0.739888	0.905293	0.717731	1.47919	1.08443					749.437	575.803	859.481	759.282	1044.61	1047.31	934.394	925.771	1142.67	1041.47	43.7107	27.6639	12.6812	17.1394	23.9756
sp|O00160|MYO1F_HUMAN		O00160	O00160	MYO1F	Unconventional myosin-If	1	1	2	0								No	1	1.61316	1.01119	0.917181	0.942384	1.35912	1.16861		0.796182	0.792877	0.883812	1.11117	0.896009	1.16853	0.830455	0.999493		163.682	101.467	162.906	161.103	215.213	234.647	168.114	178.393	267.13	196.546	6.42574	5.26996	40.1646	50.4465	31.7901
sp|O14950|ML12B_HUMAN		O14950	O14950	MYL12B	Myosin regulatory light chain 12B	3	1	0	0								No	1	1.70933	0.830386	1.02776	1.13523	1.1452	1.16958	0.890705	0.669671	0.457985	0.508246	1.13701	0.732723					317.467	185.726	369.201	444.614	575.284	559.748	278.835	245.621	273.961	239.226	14.0295	15.751	8.85945	13.2296	13.5693
sp|P29350-4|PTN6_HUMAN		P29350-4	P29350	PTPN6	Isoform 4 of Tyrosine-protein phosphatase non-receptor type 6	1	1	2	0	M					Nuc		No	1	1.35774	1.18943	1.22859	1.08657	0.992829	1.17103		0.860751	0.824618	1.22598	1.37742	1.07219	0.987725	0.664803	0.826264		140.467	103.457	191.437	160.948	292.155	237.797	219.111	201.654	278.284	280.294	13.0267	13.2942	120.082	139.508	81.1802
sp|Q14103|HNRPD_HUMAN		Q14103	Q14103	HNRNPD	Heterogeneous nuclear ribonucleoprotein D0	2	2	0	0						Nuc		No	1	1.09937	0.944212	1.05123	1.22121	1.55853	1.17491	1.44815	0.821486	1.20014	1.02512	0.865714	1.07212					1014.41	922.721	1127.69	1194.32	1494.41	1421.58	1109.12	908.211	1053.03	675.655	131.752	90.9798	90.8121	110.546	147.266
sp|P19367-3|HXK1_HUMAN		P19367-3	P19367	HK1	Isoform 3 of Hexokinase-1	2	2	0	0	M							No	1	1.67188	0.853228	1.31853	1.12041	1.00106	1.19302	1.75092	0.848184	1.04069			1.21326					318.707	190.628	339.996	398.483	526.876	399.592	294.449	262.804	342.068	341.706	27.1606	15.5121	70.9433	83.6414	119.866
sp|P30153|2AAA_HUMAN		P30153	P30153	PPP2R1A	Serine/threonine-protein phosphatase 2A 65 kDa regulatory subunit A alpha isoform	1	0	0	3	M					Nuc		No	1	1.42767	0.939144	0.86497	0.88508	1.8919	1.20175										0.90856	118.64	83.1005	101.711	108.302	130.667	151.065	140.976	159.28	150.977	79.8019	0	0	0	0	0
sp|P55072|TERA_HUMAN		P55072	P55072	VCP	Transitional endoplasmic reticulum ATPase	3	1	0	0	M					Nuc		No	1	1.30643	0.975869	0.845549	1.14755	1.75204	1.20549	1.50748	0.773394	1.55203	0.779374	1.65438	1.25333					467.662	357.97	401.285	411.208	457.46	541.022	554.187	482.929	608.583	347.358	54.0824	35.8761	16.3495	21.14	65.3371
sp|P50990|TCPQ_HUMAN		P50990	P50990	CCT8	T-complex protein 1 subunit theta	1	1	0	2								No	1	1.84253	0.927202	1.54591	1.26764	0.590242	1.23471	0.776858	1.00892	1.33785			1.04121				1.01176	114.526	62.1569	180.901	195.104	296.873	192.037	117.092	92.3699	111.637	189.138	5.29153	6.81145	20.4673	20.2863	37.2564
sp|P31150|GDIA_HUMAN		P31150	P31150	GDI1	Rab GDP dissociation inhibitor alpha	4	0	0	0								No	1	1.40027	0.997963	1.18874	1.03204	1.59771	1.24334											492.979	352.061	627.718	628.998	874.315	735.495	442.529	428.79	513.955	321.682	0	0	0	0	0
sp|Q9Y6W5|WASF2_HUMAN		Q9Y6W5	Q9Y6W5	WASF2	Wiskott-Aldrich syndrome protein family member 2	1	3	0	0								No	1	1.54206	0.713626	1.85123	1.5727	0.616519	1.25923	1.41688	0.943825	1.08441	0.903649	1.26584	1.12292					32.7524	21.2393	39.6441	55.5531	94.5543	51.0764	39.8282	25.3247	32.6549	52.9665	32.1304	22.6769	105.99	112.298	105.495
sp|P04844|RPN2_HUMAN		P04844	P04844	RPN2	Dolichyl-diphosphooligosaccharide--protein glycosyltransferase subunit 2	1	2	0	1	M					Nuc		No	1	1.91661	0.828606	1.12996	1.76317	0.709981	1.26966	1.96742	0.987745	1.03474	0.682271	1.12295	1.15902				1.03928	110.083	57.4363	133.808	161.486	253.08	223.973	125.912	71.4126	102.045	143.729	109.475	55.6442	84.2081	85.2529	106.342
sp|P18124|RL7_HUMAN		P18124	P18124	RPL7	60S ribosomal protein L7	1	3	0	0	M					Nuc		No	1	1.68984	0.937333	0.916347	1.54792		1.27286	1.43891	0.57722	1.94604	0.489041	1.0279	1.09582					274.8	162.619	236.44	252.248	311.114	339.515	330.461	213.487	389.204	18.513	131.286	91.2397	78.3336	135.708	226.263
sp|P62910|RL32_HUMAN		P62910	P62910	RPL32	60S ribosomal protein L32	1	3	0	0	M							No	1	1.78699	0.797099	1.72403	1.31773	0.758243	1.27682	1.82581	0.886223	1.21119	0.610615	1.14271	1.13531					125.41	70.1795	182.299	228.703	335.884	194.825	134.077	101.749	130.867	172.592	383.399	209.988	181.89	205.242	386.184
sp|Q01082|SPTB2_HUMAN		Q01082	Q01082	SPTBN1	Spectrin beta chain, non-erythrocytic 1	4	0	0	0								No	1	1.75019	0.793736	1.6545	1.3729	0.852435	1.28475											583.227	333.237	827.372	1042.38	1478.98	893.919	573.608	417.807	594.192	697.053	0	0	0	0	0
sp|P62899|RL31_HUMAN		P62899	P62899	RPL31	60S ribosomal protein L31	2	2	0	0	M							No	1	1.85449	0.925681	1.67923	1.39624	0.737847	1.3187	1.92468	0.941041	1.2298	0.683686	1.37601	1.23105					238.377	128.541	354.248	382.689	590.031	351.37	236.169	169.147	258.083	349.778	142.138	73.85	61.5455	65.4015	137.319
sp|P30050|RL12_HUMAN		P30050	P30050	RPL12	60S ribosomal protein L12	2	2	0	0	M							No	1	1.4235	0.843131	1.01661	1.27981	2.11634	1.33588	1.51334	0.627279	1.35173	0.721085	1.0379	1.05027					204.317	143.531	192.177	227.933	224.05	220.39	255.501	199.64	269.734	127.453	366.3	242.048	154.017	245.532	390.313
sp|P62851|RS25_HUMAN		P62851	P62851	RPS25	40S ribosomal protein S25	3	1	0	0						Nuc		No	1	1.54297	0.76895	1.36264	1.14031	1.87151	1.33728	2.13819	0.8601	0.742843	1.89511	0.657347	1.25872					161.289	104.531	145.579	189.322	278.053	204.055	199.157	174.651	229.682	122.725	38.4456	17.9805	12.7277	14.7979	16.8816
sp|P46782|RS5_HUMAN		P46782	P46782	RPS5	40S ribosomal protein S5	2	2	0	0	M							No	1	1.64144	0.831924	2.01118	1.48295	0.733425	1.34018	1.40902	1.15648	1.00705	0.998794	1.37334	1.18893					163.441	99.5718	297.917	358.106	558.745	277.819	212.273	143.142	216.285	294.896	39.58	28.0905	43.2485	37.3968	50.3337
sp|P62829|RL23_HUMAN		P62829	P62829	RPL23	60S ribosomal protein L23	2	1	0	1	M							No	1	1.65633	0.929814	1.49285	1.46934	1.35324	1.38031	1.53072	0.679541	2.46827	0.754874	0.991425	1.28497				0.865482	643.436	388.472	822.836	884.947	1272.8	852.593	746.181	507.834	814.886	602.174	22.488	14.6911	29.9088	44.0133	49.2815
sp|Q02878|RL6_HUMAN		Q02878	Q02878	RPL6	60S ribosomal protein L6	1	3	0	0	M					Nuc		No	1	1.67251	1.03326	0.907368	1.47374	2.7083	1.55904	1.65241	0.73602	1.71765	0.618987	1.04831	1.15467					329.096	196.767	273.663	264.853	338.429	372.979	320.614	217.552	401.019	148.07	196.597	118.976	90.1493	122.482	273.859
sp|P09493-6|TPM1_HUMAN		P09493-6	P09493	TPM1	Isoform 6 of Tropomyosin alpha-1 chain	0	4	0	0	M							No	2							0.846605	0.727673	0.283654	0.872374	0.549991	0.656059					0	0	0	0	0	0	0	0	0	0	129.643	153.133	76.3146	104.875	53.0665
sp|Q6NZI2|PTRF_HUMAN		Q6NZI2	Q6NZI2	PTRF	Polymerase I and transcript release factor	0	4	0	0	M					Nuc		No	1							1.39666	0.898794	0.966156	0.626032	1.04982	0.987493					0	0	0	0	0	0	0	0	0	0	467.124	334.458	230.584	256.549	394.21
sp|O43772|MCAT_HUMAN		O43772	O43772	SLC25A20	Mitochondrial carnitine/acylcarnitine carrier protein	0	4	0	0	M							No	1							1.22725	0.831958	0.90833			0.989178					0	0	0	0	0	0	0	0	0	0	82.119	66.9133	317.869	382.074	321.546
sp|P02654|APOC1_HUMAN		P02654	P02654	APOC1	Apolipoprotein C-I	0	4	0	0								No	1							1.11981	0.994559	0.892446			1.00227					0	0	0	0	0	0	0	0	0	0	523.994	467.93	231.944	233.213	287.07
sp|Q15233|NONO_HUMAN		Q15233	Q15233	NONO	Non-POU domain-containing octamer-binding protein	0	4	0	0	M					Nuc		No	1							1.57446	0.90748	0.923437	0.668666	1.08859	1.03253					0	0	0	0	0	0	0	0	0	0	265.487	168.621	137.906	151.966	230.82
sp|P40429|RL13A_HUMAN		P40429	P40429	RPL13A	60S ribosomal protein L13a	0	4	0	0	M					Nuc		No	1							1.73415	0.844039	1.05896	0.581459	1.18301	1.08032					0	0	0	0	0	0	0	0	0	0	585.879	337.849	241.419	286.028	478.847
sp|Q66PJ3-2|AR6P4_HUMAN		Q66PJ3-2	Q66PJ3	ARL6IP4	Isoform 2 of ADP-ribosylation factor-like protein 6-interacting protein 4	0	4	0	0						Nuc		No	1							1.30596	0.775319	1.11711	1.27181	1.11654	1.11735					0	0	0	0	0	0	0	0	0	0	172.397	132.008	135.209	174.391	202.855
sp|P46783|RS10_HUMAN		P46783	P46783	RPS10	40S ribosomal protein S10	0	4	0	0	M							No	1							1.91503	0.797555	1.19519	0.614053	1.08627	1.12162					0	0	0	0	0	0	0	0	0	0	718.898	375.397	277.48	347.913	788.078
sp|Q96F15-2|GIMA5_HUMAN		Q96F15-2	Q96F15	GIMAP5	Isoform 2 of GTPase IMAP family member 5	0	4	0	0	M							No	1							1.07099	1.29581	1.03367	0.87869	1.50028	1.15589					0	0	0	0	0	0	0	0	0	0	34.8409	32.5315	177.597	137.055	75.2289
sp|P12236|ADT3_HUMAN		P12236	P12236	SLC25A6	ADP/ATP translocase 3	0	1	1	2	M					Nuc		No	1							2.37603	0.8949	0.869746	0.752609	0.931221	1.1649	1.84454	1.75122	1.79788	1.27099	0	0	0	0	0	0	0	0	0	0	64.9098	27.3186	32.4475	36.2582	49.9412
sp|P62280|RS11_HUMAN		P62280	P62280	RPS11	40S ribosomal protein S11	0	4	0	0	M							No	1							2.19277	0.856207	1.29671	0.554027	1.1481	1.20956					0	0	0	0	0	0	0	0	0	0	184.019	83.9209	90.825	106.078	189.868
sp|P43307|SSRA_HUMAN		P43307	P43307	SSR1	Translocon-associated protein subunit alpha	0	0	1	3	M							No	1													0.883483	0.826956	0.855219	0.879811	0	0	0	0	0	0	0	0	0	0	0	0	0	0	0
sp|Q96HE7|ERO1A_HUMAN		Q96HE7	Q96HE7	ERO1A	ERO1-like protein alpha	0	0	3	1	M							No	1													1.16974	0.74116	0.955448	0.864386	0	0	0	0	0	0	0	0	0	0	0	0	0	0	0
sp|P53801|PTTG_HUMAN		P53801	P53801	PTTG1IP	Pituitary tumor-transforming gene 1 protein-interacting protein	0	0	0	4	M					Nuc		No	1																0.864137	0	0	0	0	0	0	0	0	0	0	0	0	0	0	0
sp|Q9HAV4|XPO5_HUMAN		Q9HAV4	Q9HAV4	XPO5	Exportin-5	0	0	0	4						Nuc		No	1																1.01592	0	0	0	0	0	0	0	0	0	0	0	0	0	0	0
sp|P15907|SIAT1_HUMAN		P15907	P15907	ST6GAL1	Beta-galactoside alpha-2,6-sialyltransferase 1	2	1	0	0	M							No	1	0.796736	0.72048	0.70389	0.807249	0.667501	0.739171	0.732707	0.848138	1.24918	1.37788	1.67004	1.17559					339.331	425.901	109.115	151.447	236.871	336.517	85.17	105.507	122.298	183.218	44.8003	61.1436	10.3543	12.2082	13.0712
sp|Q16706|MA2A1_HUMAN		Q16706	Q16706	MAN2A1	Alpha-mannosidase 2	3	0	0	0	M							No	1	1.11356	0.835699	0.352583	0.764888	0.647772	0.7429											2353.81	2113.77	445.447	533.022	505.95	1434.98	1146.83	1499.35	1462.94	2258.42	0	0	0	0	0
sp|Q13427|PPIG_HUMAN		Q13427	Q13427	PPIG	Peptidyl-prolyl cis-trans isomerase G	3	0	0	0						Nuc		No	1	0.660386	0.731423	0.972694	0.883015	0.516983	0.7529											612.213	927.053	228.328	312.169	254.678	261.827	517.309	585.844	477.218	923.082	0	0	0	0	0
sp|Q5JPE7|NOMO2_HUMAN		Q5JPE7	Q5JPE7	NOMO2	Nodal modulator 2	1	0	0	2	M							No	1	0.916807	0.823995	0.697992	0.946619	0.585591	0.794201										0.709069	172.94	188.633	85.4327	103.681	84.0527	120.421	154.84	163.572	159.902	273.062	0	0	0	0	0
sp|Q9Y282-3|ERGI3_HUMAN		Q9Y282-3	Q9Y282	ERGIC3	Isoform 3 of Endoplasmic reticulum-Golgi intermediate compartment protein 3	2	0	0	1	M							No	1	0.962943	0.99331	0.545937	0.791144	0.763582	0.811383										0.757112	466.022	483.956	141.335	142.287	140.105	256.632	336.257	425.026	411.298	538.642	0	0	0	0	0
sp|Q96RQ1|ERGI2_HUMAN		Q96RQ1	Q96RQ1	ERGIC2	Endoplasmic reticulum-Golgi intermediate compartment protein 2	2	1	0	0	M					Nuc		No	1	1.04413	0.835072	0.5622	0.961889	0.654411	0.81154	0.912739	0.71432	1.05708	0.892769	1.12873	0.941128					486.434	465.876	126.448	151.421	146.559	260.689	506.953	527.039	433.354	662.204	18.2744	20.0215	20.104	28.1442	26.8077
sp|Q13428-4|TCOF_HUMAN		Q13428-4	Q13428	TCOF1	Isoform 4 of Treacle protein	2	1	0	0						Nuc		No	1	0.914992	0.907124	0.696059	1.01557	0.665922	0.839934	0.833375	0.448461	1.14361	2.34281	1.01747	1.15715					917.122	1002.33	322.552	355.576	277.764	399.052	1149.17	1131.55	766.655	1151.27	24.1914	29.0282	8.13054	18.1299	14.6188
sp|Q9Y2W1|TR150_HUMAN		Q9Y2W1	Q9Y2W1	THRAP3	Thyroid hormone receptor-associated protein 3	1	2	0	0						Nuc		No	1	1.14765	0.883849	0.697432	0.948388	0.812703	0.898005	1.24198	0.774927	1.02792	1.49399	1.10705	1.12917					105.468	91.8987	30.9846	35.0565	40.3366	57.836	110.254	116.254	108.208	133.146	78.9581	63.5746	28.277	36.4899	40.891
sp|Q7Z2W4|ZCCHV_HUMAN		Q7Z2W4	Q7Z2W4	ZC3HAV1	Zinc finger CCCH-type antiviral protein 1	1	2	0	0						Nuc		No	1	0.765567	1.31951	0.816196	0.913435	0.682585	0.899459		1.10814	0.899467	0.972986	1.28744	1.06701					63.9359	83.5145	73.1794	55.4595	59.9425	73.4413	74.899	81.9971	88.2472	129.284	17.9418	8.60938	81.8002	73.8178	41.9474
sp|Q8TB96|TIP_HUMAN		Q8TB96	Q8TB96	ITFG1	T-cell immunomodulatory protein	2	0	0	1	M							No	1	1.08098	0.995907	0.884168	0.887961	0.729009	0.915604										0.950161	374.455	346.404	187.383	188.154	266.506	301.42	408.756	460.331	376.882	516.979	0	0	0	0	0
sp|Q8NBJ9-2|SIDT2_HUMAN		Q8NBJ9-2	Q8NBJ9	SIDT2	Isoform 2 of SID1 transmembrane family member 2	2	0	1	0	M							No	1	1.24928	0.981879	0.503972	1.11705	0.785792	0.927595							1.78621	1.11331	1.44976		684.647	548.031	220.516	224.585	287.545	570.557	562.502	503.56	635.466	808.695	0	0	0	0	0
sp|O00453-11|LST1_HUMAN		O00453-11	O00453	LST1	Isoform 11 of Leukocyte-specific transcript 1 protein	2	0	1	0	M							No	1	0.955205	0.94169	0.931283	0.905369	0.95342	0.937394							0.825065	0.948349	0.886707		103.412	108.262	72.2258	76.6981	119.855	128.699	217.203	239.905	197.094	206.723	0	0	0	0	0
sp|Q08945|SSRP1_HUMAN		Q08945	Q08945	SSRP1	FACT complex subunit SSRP1	2	0	1	0						Nuc		No	1	0.986161	1.03791	1.00113	1.05581	0.631647	0.94253							1.15217	0.4053	0.778734		264.228	267.936	118.281	113.961	146.663	146.498	392.163	371.434	251.607	398.335	0	0	0	0	0
sp|P48735|IDHP_HUMAN		P48735	P48735	IDH2	Isocitrate dehydrogenase [NADP], mitochondrial	3	0	0	0	M							No	1	1.06767	1.00989	0.801481	0.996796	1.14414	1.00399											919.674	861.388	774.562	766.975	785.585	980.167	800.547	803.121	786.56	687.469	0	0	0	0	0
sp|P42765|THIM_HUMAN		P42765	P42765	ACAA2	3-ketoacyl-CoA thiolase, mitochondrial	2	1	0	0	M							No	1	1.15707	0.955756	0.754518	0.991317	1.34716	1.04116	1.29271	1.04793	0.800637	0.658222	1.02483	0.964868					220.898	190.911	212.556	222.395	193.174	256.023	279.45	281.897	220.041	163.337	18.8232	14.561	21.9977	20.9915	17.4994
sp|Q12965|MYO1E_HUMAN		Q12965	Q12965	MYO1E	Unconventional myosin-Ie	1	0	2	0								No	1	1.06368	1.13004	1.29977	0.797186	0.971998	1.05253							1.18945	0.962155	1.0758		124.913	117.435	154.031	136.305	228.775	176.012	169.084	212.101	281.741	289.857	0	0	0	0	0
sp|O14556|G3PT_HUMAN		O14556	O14556	GAPDHS	Glyceraldehyde-3-phosphate dehydrogenase, testis-specific	1	0	1	1						Nuc		No	1	1.61592	0.809183	0.894123	1.29546	0.719249	1.06679							1.1025	0.527577	0.815041	0.755367	216.942	134.253	256.261	316.692	462.888	517.7	202.288	156.152	176.562	245.48	0	0	0	0	0
sp|Q92882|OSTF1_HUMAN		Q92882	Q92882	OSTF1	Osteoclast-stimulating factor 1	1	1	1	0								No	1	1.11217	0.846457	1.16409	1.07035	1.14809	1.06823	0.779893	0.8318	0.966199	0.746596	1.50112	0.965122	1.45571	0.986207	1.22096		177.277	159.397	132.947	157.063	198.674	170.669	215.376	201.22	284.3	247.629	10.6765	13.6897	22.4302	26.9658	20.102
sp|O15127|SCAM2_HUMAN		O15127	O15127	SCAMP2	Secretory carrier-associated membrane protein 2	1	1	0	1	M							No	1	1.72864	0.629683	1.04202	1.24941	0.700509	1.07005	0.530028	1.16561	2.24896	1.13422	1.35082	1.28593				0.667357	80.797	46.7402	111.112	176.457	207.607	199.234	76.3345	61.0963	85.1164	121.507	44.6175	84.1796	27.0015	23.1651	37.9662
sp|O15533-3|TPSN_HUMAN		O15533-3	O15533	TAPBP	Isoform 3 of Tapasin	1	1	1	0	M							No	1	1.4226	1.13932	0.786359	0.957616	1.1642	1.09402	0.747905	1.13663	0.952356	1.46793	1.41805	1.14457	1.44019	1.07163	1.25591		220.194	154.783	152.183	133.573	160.225	203.756	181.177	189.196	169.244	145.374	10.6148	14.1927	26.3531	23.1852	18.0155
sp|P62701|RS4X_HUMAN		P62701	P62701	RPS4X	40S ribosomal protein S4, X isoform	1	2	0	0	M							No	1	1.47546	1.1697	0.8012	1.06551	1.04986	1.11235	1.06543	0.492423	2.48181	0.572814	1.04502	1.1315					103.387	70.0708	88.5118	75.6705	91.0855	113.686	108.358	101.696	123.753	117.875	170.12	159.673	173.865	353.08	520.73
sp|P10606|COX5B_HUMAN		P10606	P10606	COX5B	Cytochrome c oxidase subunit 5B, mitochondrial	2	1	0	0	M							No	1	1.16888	0.956034	1.16454	1.2839	1.12074	1.13882	1.59113	0.932255	1.29515	0.580248	1.19264	1.11828					260.341	222.727	272.736	285.279	354.236	304.184	297.222	231.498	285.141	254.422	37.762	23.7329	16.1093	17.28	32.9819
sp|Q0ZGT2|NEXN_HUMAN		Q0ZGT2	Q0ZGT2	NEXN	Nexilin	1	2	0	0								No	1	1.48406	0.746206	1.61664	1.24431	0.736886	1.16562	1.55964	0.65547	1.09709	0.847116	1.10725	1.05331					185.265	124.836	291.814	391.064	532.063	329.117	206.017	165.567	190.201	258.115	916.156	587.416	174.356	266.002	384.466
sp|P49748-3|ACADV_HUMAN		P49748-3	P49748	ACADVL	Isoform 3 of Very long-chain specific acyl-CoA dehydrogenase, mitochondrial	2	0	1	0	M					Nuc		No	1	1.42019	0.959324	1.06432	1.40021	1.26631	1.22207							0.961848	0.487913	0.724881		218.851	154.1	227.104	236.733	303.219	284.896	209.599	149.691	207.734	164.047	0	0	0	0	0
sp|Q9UHD8|SEPT9_HUMAN		Q9UHD8	Q9UHD8	SEPT9	Septin-9	2	1	0	0								No	1	1.7503	0.794027	1.50738	1.31151	0.764205	1.22548	1.11279	0.859171	0.856232	0.943685	1.18581	0.991539					153.394	87.6389	208.478	262.558	358.887	238.088	146.164	111.447	139.737	182.853	23.6279	21.233	12.2879	14.302	23.5006
sp|Q16658|FSCN1_HUMAN		Q16658	Q16658	FSCN1	Fascin	2	1	0	0	M							No	1	1.34795	1.9731	0.986718	0.877711	0.975141	1.23212	0.862184	0.881956	0.952915	0.899794	1.24033	0.967435					337.394	250.301	931.126	471.911	585.747	593.632	309.228	352.312	267.91	274.739	78.8158	91.4141	80.659	91.4547	100.12
sp|P13640|MT1G_HUMAN		P13640	P13640	MT1G	Metallothionein-1G	2	0	1	0						Nuc		No	1	1.15107	1.33559	1.3654	1.03915	1.30981	1.2402							1.70082	1.03534	1.36808		235.286	204.406	591.518	442.888	583.347	427.237	291.871	280.876	424.255	323.906	0	0	0	0	0
sp|P39019|RS19_HUMAN		P39019	P39019	RPS19	40S ribosomal protein S19	2	1	0	0	M							No	1	1.87932	0.72273	1.70951	0.945031	0.996135	1.25055	1.40816	1.01088	3.87933	0.765837	0.820536	1.57695					125.736	66.9052	163.097	225.668	312.514	182.809	156.101	165.18	180.272	180.972	36.1038	25.639	25.6405	25.3645	120.648
sp|P61160|ARP2_HUMAN		P61160	P61160	ACTR2	Actin-related protein 2	3	0	0	0	M							No	1	1.42764	1.02538	0.92454	0.854274	2.07455	1.26128											812.954	569.441	890.621	868.574	1027.92	1111.81	616.417	721.568	602.22	290.29	0	0	0	0	0
sp|P46779-3|RL28_HUMAN		P46779-3	P46779	RPL28	Isoform 3 of 60S ribosomal protein L28	1	2	0	0	M							No	1	1.82506	0.81596	1.55729	1.30675	0.906454	1.2823	1.88224	0.860678	1.30734	0.614083	1.02986	1.13884					117.075	64.1485	165.436	202.751	297.443	191	126.511	96.8135	127.839	141.032	76.0649	40.4119	30.856	35.8508	82.9205
sp|Q92945|FUBP2_HUMAN		Q92945	Q92945	KHSRP	Far upstream element-binding protein 2	2	1	0	0	M							No	1	2.0414	0.82453	1.71285	1.22345	0.749244	1.3103	2.12966	0.802648	1.18195	0.687657	1.64836	1.29005					220.877	108.199	310.324	376.365	542.478	316.711	205.771	168.188	230.607	307.786	43.7068	20.5229	17.6247	21.9582	37.0178
sp|Q08211|DHX9_HUMAN		Q08211	Q08211	DHX9	ATP-dependent RNA helicase A	2	1	0	0	M					Nuc		No	1	1.91951	0.808563	1.59234	1.57591	0.761548	1.33157	1.58707	0.877095	0.881295	0.922828	1.10632	1.07492					289.269	150.699	396.392	490.243	717.991	450.904	341.136	216.469	314.618	413.13	34.1878	21.5415	17.4238	19.8654	32.4763
sp|Q969Q0|RL36L_HUMAN		Q969Q0	Q969Q0	RPL36AL	60S ribosomal protein L36a-like	1	2	0	0								No	1	1.8759	1.01029	1.59955	1.35813	0.959015	1.36058	1.41656	0.619932	2.27482	0.588027	0.925576	1.16498					90.3218	48.1485	71.7228	70.9921	103.67	64.8121	45.7088	33.6556	110.267	114.98	287.115	202.685	214.448	345.921	591.88
sp|Q02543|RL18A_HUMAN		Q02543	Q02543	RPL18A	60S ribosomal protein L18a	1	2	0	0	M							No	1	1.1769	0.940805	0.859088	1.51261	2.5393	1.40574	1.19884	0.72029	1.30968	0.730333	1.2099	1.03381					271.068	230.325	288.171	306.303	277.886	323.466	377.127	249.322	355.646	140.057	84.4666	70.4571	82.1155	114.003	104.85
sp|O15511-2|ARPC5_HUMAN		O15511-2	O15511	ARPC5	Isoform 2 of Actin-related protein 2/3 complex subunit 5	3	0	0	0								No	1	1.27345	1.18476	0.750378	0.865739	2.98843	1.41255											1135.76	891.873	1252.71	1057.35	1240.08	1652.6	845.636	976.78	835.638	279.625	0	0	0	0	0
sp|O43175|SERA_HUMAN		O43175	O43175	PHGDH	D-3-phosphoglycerate dehydrogenase	1	0	0	2								No	1	1.91096	1.23654	1.29071	1.34985	1.28428	1.41447										0.994095	63.2477	33.0973	50.3357	40.7068	63.0578	48.8552	56.394	41.7779	56.7324	44.1745	0	0	0	0	0
sp|P62888|RL30_HUMAN		P62888	P62888	RPL30	60S ribosomal protein L30	2	1	0	0	M					Nuc		No	1	2.70474	0.828559	1.66228	1.30288	0.630926	1.42588	1.83719	0.960691	4.90901	0.746036	0.503555	1.7913					157.939	58.3935	190.991	230.51	350.171	210.657	185.46	142.347	182.368	289.049	30.9351	16.8383	17.8176	18.5467	92.2056
sp|Q9UQ80|PA2G4_HUMAN		Q9UQ80	Q9UQ80	PA2G4	Proliferation-associated protein 2G4	1	2	0	0	M					Nuc		No	1	1.59871	0.915437	1.63741	2.17415	0.97762	1.46067	1.51907	0.544916	2.34016	0.707302	0.865004	1.19529					42.9645	26.8745	71.9212	78.5649	109.444	66.8394	62.6657	28.8231	55.4711	56.7409	60.8672	40.0687	39.9831	73.3748	136.242
sp|P63313|TYB10_HUMAN		P63313	P63313	TMSB10	Thymosin beta-10	2	1	0	0								No	1	2.01903	1.01625	0.899247	1.63253	1.90972	1.49535	1.25153	0.566719	1.64241	1.58009	0.954889	1.19913					672.909	333.284	649.874	639.484	753.346	837.753	724.264	443.645	318.66	166.862	57.4561	45.9087	26.7842	47.2619	55.6074
sp|P84098|RL19_HUMAN		P84098	P84098	RPL19	60S ribosomal protein L19	2	1	0	0	M							No	1	3.25468	0.880101	1.55799	1.26199	0.667475	1.52445	0.900482	0.708131	2.34704	1.17363	0.893993	1.20465					244.449	75.1068	323.277	367.318	533.231	342.256	278.482	220.669	345.534	517.673	87.5283	97.2016	36.8776	52.0773	104.924
sp|P35268|RL22_HUMAN		P35268	P35268	RPL22	60S ribosomal protein L22	2	1	0	0						Nuc		No	1	1.78081	0.915102	1.29957	1.70314	2.07698	1.55512	1.32585	0.551695	2.27435	0.420062	0.845791	1.08355					164.364	92.2971	149.42	163.283	253.329	194.933	177.743	104.362	194.327	93.5621	21.5413	16.2471	19.0363	34.5052	52.4765
sp|P62826|RAN_HUMAN		P62826	P62826	RAN	GTP-binding nuclear protein Ran	0	2	1	0	M					Nuc		No	1								0.72273	0.784029			0.753379	1.16079	1.04862	1.1047		0	0	0	0	0	0	0	0	0	0	4.8105	3.29803	73.4387	101.613	83.0206
sp|Q709C8|VP13C_HUMAN		Q709C8	Q709C8	VPS13C	Vacuolar protein sorting-associated protein 13C	0	2	1	0	M							No	1							1.18337	0.885964	0.986286	1.07528	0.634317	0.953042	0.231355	0.118279	0.174817		0	0	0	0	0	0	0	0	0	0	144.551	122.152	73.5013	82.9619	292.373
sp|Q9NZR1|TMOD2_HUMAN		Q9NZR1	Q9NZR1	TMOD2	Tropomodulin-2	0	1	0	2								No	1							1.34296	0.662951	0.950848	0.630227	1.24615	0.966627				0.758385	0	0	0	0	0	0	0	0	0	0	82.803	61.6572	31.0624	46.8547	60.204
sp|P17987|TCPA_HUMAN		P17987	P17987	TCP1	T-complex protein 1 subunit alpha	0	3	0	0								No	1							1.39103	0.786557	1.03089	0.742629	1.21836	1.03389					0	0	0	0	0	0	0	0	0	0	86.3686	62.0898	65.1331	82.8078	101.419
sp|Q7L1Q6-3|BZW1_HUMAN		Q7L1Q6-3	Q7L1Q6	BZW1	Isoform 3 of Basic leucine zipper and W2 domain-containing protein 1	0	1	1	1	M							No	1							1.13043	0.931947	1.17775	0.995804	1.08369	1.06392	0.716499	0.779242	0.747871	0.93843	0	0	0	0	0	0	0	0	0	0	17.1008	15.1277	47.8169	51.3085	38.8499
sp|Q07020|RL18_HUMAN		Q07020	Q07020	RPL18	60S ribosomal protein L18	0	3	0	0	M					Nuc		No	1							1.31869	0.695358	1.50319	0.716238	1.13064	1.07282					0	0	0	0	0	0	0	0	0	0	86.8033	65.8252	66.0464	94.9818	129.797
sp|Q5BKY9|F133B_HUMAN		Q5BKY9	Q5BKY9	FAM133B	Protein FAM133B	0	3	0	0								No	1							1.04084	1.10237	0.963408	1.25681	1.01019	1.07472					0	0	0	0	0	0	0	0	0	0	54.2649	52.1358	47.4812	43.0719	46.067
sp|P25398|RS12_HUMAN		P25398	P25398	RPS12	40S ribosomal protein S12	0	2	0	1	M							No	1							1.65222	1.0039	1.07946	0.75675	0.989655	1.0964				0.919526	0	0	0	0	0	0	0	0	0	0	119.403	72.2683	79.9497	79.6395	112.065
sp|P05388|RLA0_HUMAN		P05388	P05388	RPLP0	60S acidic ribosomal protein P0	0	3	0	0	M					Nuc		No	1							1.91953	0.588733	1.30553	0.663805	1.14807	1.12513					0	0	0	0	0	0	0	0	0	0	228.002	118.78	98.3253	167.012	228.224
sp|A0A0C4DH55|KVD07_HUMAN		A0A0C4DH55	A0A0C4DH55	IGKV3D-7	Immunoglobulin kappa variable 3D-7	0	3	0	0								No	1							1.92663	0.805136	1.33882	0.94451	0.730664	1.14915					0	0	0	0	0	0	0	0	0	0	372.349	193.264	93.0627	115.586	243.09
sp|P42167-2|LAP2B_HUMAN		P42167-2	P42167	TMPO	Isoform Gamma of Lamina-associated polypeptide 2, isoforms beta/gamma	0	3	0	0	M					Nuc		No	1							0.882837	1.32957	1.06989	1.38987	1.1667	1.16777					0	0	0	0	0	0	0	0	0	0	92.0258	104.239	148.049	111.351	84.0102
sp|P49207|RL34_HUMAN		P49207	P49207	RPL34	60S ribosomal protein L34	0	3	0	0								No	1							1.86644	0.763407	1.05415	0.649889	1.57727	1.18223					0	0	0	0	0	0	0	0	0	0	215.827	115.636	79.7607	104.48	192.743
sp|Q9H9B4|SFXN1_HUMAN		Q9H9B4	Q9H9B4	SFXN1	Sideroflexin-1	0	3	0	0	M							No	1							1.17654	0.828964	0.952756	1.65007	1.34266	1.1902					0	0	0	0	0	0	0	0	0	0	49.0488	41.6889	89.0004	107.363	158.913
sp|P51149|RAB7A_HUMAN		P51149	P51149	RAB7A	Ras-related protein Rab-7a	0	1	2	0	M							No	1							2.55618	0.902896	1.43974	0.60211	1.48605	1.39739	0.748988	0.472667	0.610827		0	0	0	0	0	0	0	0	0	0	68.0698	26.6295	21.2852	23.5743	45.5326
sp|P07910|HNRPC_HUMAN		P07910	P07910	HNRNPC	Heterogeneous nuclear ribonucleoproteins C1/C2	0	1	2	0	M					Nuc		No	1							2.50589	0.443111	2.80073	0.927093	0.383163	1.412	0.777922	1.51513	1.14653		0	0	0	0	0	0	0	0	0	0	54.1867	21.6238	9.45998	21.349	62.6318
sp|P16403|H12_HUMAN		P16403	P16403	HIST1H1C	Histone H1.2	0	3	0	0						Nuc		No	1							2.73675	0.220144	2.31976	23.9126		7.29731					0	0	0	0	0	0	0	0	0	0	61.1327	22.3377	34.8261	158.197	102.417
sp|Q00722|PLCB2_HUMAN		Q00722	Q00722	PLCB2	1-phosphatidylinositol 4,5-bisphosphate phosphodiesterase beta-2	0	0	3	0								No	1													1.35537	1.03644	1.1959		0	0	0	0	0	0	0	0	0	0	0	0	0	0	0
sp|Q9C0E2|XPO4_HUMAN		Q9C0E2	Q9C0E2	XPO4	Exportin-4	0	0	0	3								No	1																1.08083	0	0	0	0	0	0	0	0	0	0	0	0	0	0	0
sp|Q86XS8|GOLI_HUMAN		Q86XS8	Q86XS8	RNF130	E3 ubiquitin-protein ligase RNF130	1	0	0	1	M					Nuc		No	1	0.590537	1.06627	0.446446	0.746696	0.470815	0.664154										0.634092	420.431	711.947	568.294	532.971	208.27	466.508	409.131	547.923	285.815	607.065	0	0	0	0	0
sp|Q6P4E1-4|CASC4_HUMAN		Q6P4E1-4	Q6P4E1	CASC4	Isoform 4 of Protein CASC4	2	0	0	0	M							No	1	0.94572	0.868453	0.410514	0.767725	0.54705	0.707892											120.012	126.9	36.6196	42.1665	40.1019	97.6871	70.6813	92.0659	97.1341	177.56	0	0	0	0	0
sp|P49641|MA2A2_HUMAN		P49641	P49641	MAN2A2	Alpha-mannosidase 2x	1	1	0	0	M							No	1	0.824726	0.589347	0.604115	1.125	0.720517	0.77274	0.459573	0.969803	0.558194	0.880268	0.924372	0.758442					147.19	178.471	41.1195	69.7713	64.5351	106.826	108.949	96.844	126.824	176.017	16.8812	36.7324	63.956	65.9474	28.4728
sp|Q9H3N1|TMX1_HUMAN		Q9H3N1	Q9H3N1	TMX1	Thioredoxin-related transmembrane protein 1	1	0	0	1	M							No	1	0.60905	0.829408	0.623053	0.853102	1.03328	0.789579										0.685606	194.365	319.128	166.814	201.124	165.498	265.624	178.245	208.937	171.733	166.202	0	0	0	0	0
sp|Q3T906|GNPTA_HUMAN		Q3T906	Q3T906	GNPTAB	N-acetylglucosamine-1-phosphotransferase subunits alpha/beta	2	0	0	0	M					Nuc		No	1	0.962534	0.837902	0.663971	0.962435	0.561392	0.797647											178.678	185.633	85.0583	101.513	94.975	143.041	199.167	206.941	170.998	304.596	0	0	0	0	0
sp|Q8N697|S15A4_HUMAN		Q8N697	Q8N697	SLC15A4	Solute carrier family 15 member 4	1	0	1	0	M							No	1	0.803215	0.853939	0.480151	1.14864	0.933962	0.843981							2.09165	1.1347	1.61318		116.788	145.401	97.8507	114.587	42.6584	88.8438	141.656	123.325	75.953	81.3234	0	0	0	0	0
sp|P23381|SYWC_HUMAN		P23381	P23381	WARS	Tryptophan--tRNA ligase, cytoplasmic	2	0	0	0						Nuc		No	1	1.91833	0.880252	0.258488	0.349838		0.851728											163.139	85.042	465.117	528.391	276.91	1071.27	223.589	639.123	205.035	47.3328	0	0	0	0	0
sp|Q06323-2|PSME1_HUMAN		Q06323-2	Q06323	PSME1	Isoform 2 of Proteasome activator complex subunit 1	1	1	0	0								No	1	1.26731	0.893538	0.65342	0.829485	0.73872	0.876495	0.888109	0.811618	1.4321	1.26619	1.07255	1.09411					356.105	280.992	231.469	259.048	267.163	408.869	286.671	345.601	340.639	461.12	56.2779	63.3682	42.0856	51.8539	59.746
sp|P20591|MX1_HUMAN		P20591	P20591	MX1	Interferon-induced GTP-binding protein Mx1	2	0	0	0	M							No	1	1.25349	0.63015	0.253957	0.380187	1.94513	0.892583											138.804	110.734	344.175	546.18	309.254	1217.74	244.588	643.335	231.026	118.771	0	0	0	0	0
sp|Q00765|REEP5_HUMAN		Q00765	Q00765	REEP5	Receptor expression-enhancing protein 5	2	0	0	0	M							No	1	1.31331	0.840801	0.660164	0.880102		0.923595											497.037	378.46	464.289	552.199	500.222	757.724	398.092	452.325	357.048	79.6622	0	0	0	0	0
sp|Q9UI08-2|EVL_HUMAN		Q9UI08-2	Q9UI08	EVL	Isoform 1 of Ena/VASP-like protein	1	1	0	0	M							No	1	1.15611	0.892595	0.657626	0.571238	1.41555	0.938624	1.06193	0.989922	0.878498	1.66754	1.44386	1.20835					288.922	249.909	293.393	328.697	286.897	436.261	156.415	273.817	124.58	88.0079	13.8447	13.0373	76.8679	77.6505	40.7775
sp|Q7L014|DDX46_HUMAN		Q7L014	Q7L014	DDX46	Probable ATP-dependent RNA helicase DDX46	1	1	0	0	M					Nuc		No	1	1.0737	1.04613	0.945868	1.02411	0.6204	0.942043	1.76024	0.728635	0.843277	1.20817	1.48926	1.20592					178.52	166.265	116.691	111.545	139.889	147.895	317.737	310.255	252.549	407.074	10.1234	5.75113	24.9	34.1735	29.849
sp|Q68DH5|LMBD2_HUMAN		Q68DH5	Q68DH5	LMBRD2	LMBR1 domain-containing protein 2	1	0	0	1	M							No	1	1.28772	1.15716	0.737124	0.722747	0.840459	0.949042										1.66518	144.125	111.923	143.868	124.328	163.492	221.798	183.602	254.033	188.735	224.561	0	0	0	0	0
sp|Q9Y394|DHRS7_HUMAN		Q9Y394	Q9Y394	DHRS7	Dehydrogenase/reductase SDR family member 7	1	0	1	0	M							No	1	0.837555	1.34483	0.669966	1.14139	0.997902	0.99833							1.26879	0.627923	0.948357		50.146	59.8719	40.2001	29.8923	43.0001	64.1825	74.7683	65.5062	68.0695	68.2125	0	0	0	0	0
sp|Q9NVJ2|ARL8B_HUMAN		Q9NVJ2	Q9NVJ2	ARL8B	ADP-ribosylation factor-like protein 8B	2	0	0	0	M							No	1	1.5365	0.895765	0.816605	0.959607	0.86256	1.01421											371.361	241.692	150.499	168.012	183.776	225.049	305.783	318.654	272.162	315.528	0	0	0	0	0
sp|P61158|ARP3_HUMAN		P61158	P61158	ACTR3	Actin-related protein 3	2	0	0	0	M							No	1	0.948514	1.00494	0.965386	1.12971	1.10709	1.03113											333.051	351.129	391.963	390.037	479.961	497.17	310.691	275.019	310.385	280.361	0	0	0	0	0
sp|Q6NUK1|SCMC1_HUMAN		Q6NUK1	Q6NUK1	SLC25A24	Calcium-binding mitochondrial carrier protein SCaMC-1	2	0	0	0	M							No	1	1.27786	0.920349	0.753399	1.07308	1.15683	1.0363											288.213	225.543	218.798	237.733	235.549	312.648	366.505	341.545	360.739	311.833	0	0	0	0	0
sp|Q14739|LBR_HUMAN		Q14739	Q14739	LBR	Lamin-B receptor	1	1	0	0	M							No	1	1.20416	1.34012	0.92543	0.981422	0.814206	1.05307	1.00585	0.91609	0.90994	1.21769	1.10325	1.03056					161.469	134.092	136.545	101.89	105.937	114.473	148.625	151.438	154.457	189.702	12.8671	12.7923	67.5532	73.7408	50.0318
sp|Q96KP4|CNDP2_HUMAN		Q96KP4	Q96KP4	CNDP2	Cytosolic non-specific dipeptidase	2	0	0	0								No	1	1.17892	1.18732	0.605885	0.723719	1.71235	1.08164											292.243	247.89	345.675	291.139	354.931	585.806	282.188	389.914	295.869	172.786	0	0	0	0	0
sp|P15586|GNS_HUMAN		P15586	P15586	GNS	N-acetylglucosamine-6-sulfatase	1	0	1	0								No	1	0.99394	1.07668	1.30584	1.04948	0.984913	1.08217							1.63626	0.915094	1.27568		56.527	56.8717	40.1505	37.291	63.5018	48.6293	69.5659	66.2861	64.9558	65.9508	0	0	0	0	0
sp|P39656|OST48_HUMAN		P39656	P39656	DDOST	Dolichyl-diphosphooligosaccharide--protein glycosyltransferase 48 kDa subunit	1	0	0	1	M							No	1	1.09692	1.03641	0.792137	0.732332	1.75681	1.08292										0.94738	60.4271	55.0879	45.1865	43.5993	55.8673	70.5272	34.8567	47.5969	59.2825	33.7444	0	0	0	0	0
sp|P11117|PPAL_HUMAN		P11117	P11117	ACP2	Lysosomal acid phosphatase	1	0	1	0	M							No	1	1.08633	1.21199	0.90539	1.49117	0.859528	1.11088							2.32941	1.19542	1.76242		582.74	536.43	190.833	157.455	141.914	156.743	390.291	261.736	395.698	460.366	0	0	0	0	0
sp|P23246|SFPQ_HUMAN		P23246	P23246	SFPQ	Splicing factor, proline- and glutamine-rich	1	1	0	0						Nuc		No	1	1.64725	0.79895	1.27591	1.20121	0.688583	1.12238	1.75842	0.849246	1.15286	0.77308	1.24589	1.1559					219.102	133.011	295.749	370.173	517.274	405.415	218.187	181.639	212.632	308.797	84.5202	48.0659	33.5069	39.4549	63.1407
sp|Q13838-2|DX39B_HUMAN		Q13838-2	Q13838	DDX39B	Isoform 2 of Spliceosome RNA helicase DDX39B	1	1	0	0						Nuc		No	1	1.59966	0.877177	1.26736	1.14732	0.770106	1.13233	1.78466	0.924429	0.897184	1.99101	0.804875	1.28043					43.8513	27.4128	54.5098	62.1423	83.4795	65.8685	39.6562	34.5642	46.0263	59.7662	31.8476	17.8452	53.323	57.6821	50.5799
sp|O00571|DDX3X_HUMAN		O00571	O00571	DDX3X	ATP-dependent RNA helicase DDX3X	1	1	0	0	M					Nuc		No	1	1.45438	0.823417	1.44852	1.24805	0.925628	1.18	1.04969	0.819862	1.03899	1.00784	1.23507	1.03029					35.0205	24.0794	59.9592	72.8176	105.83	73.0605	38.927	31.1903	56.4779	61.0157	11.322	10.786	20.0021	24.3969	25.5014
sp|P05455|LA_HUMAN		P05455	P05455	SSB	Lupus La protein	1	1	0	0								No	1	1.45136	0.931698	1.49284	1.21804	0.819273	1.18264	2.44568	0.894641	1.18766	0.598851	1.11772	1.24891					39.5781	27.2697	59.2169	63.5581	98.4945	65.9778	42.6002	34.9744	41.6434	50.8297	58.8344	24.0565	25.5901	28.6038	51.7363
sp|P62854|RS26_HUMAN		P62854	P62854	RPS26	40S ribosomal protein S26	1	0	0	1	M							No	1	1.97754	0.669509	1.48271	1.16415	0.649261	1.18863										0.783966	94.7941	47.9354	101.611	151.77	232.315	156.683	76.0394	65.3176	82.0365	126.354	0	0	0	0	0
sp|P19971-2|TYPH_HUMAN		P19971-2	P19971	TYMP	Isoform 2 of Thymidine phosphorylase	1	1	0	0								No	1	1.69975	1.89417	0.685156	0.70086	0.963277	1.18864	1.10785	1.28477	9.56689	0.348121	0.576159	2.57676					397.811	234.041	539.662	284.906	388.109	566.453	421.209	600.988	300.095	311.536	9.00371	8.12721	7.48413	5.82528	144.077
sp|O60701|UGDH_HUMAN		O60701	O60701	UGDH	UDP-glucose 6-dehydrogenase	2	0	0	0								No	1	1.49865	0.805972	1.64536	1.23097	0.840595	1.20431											208.303	138.993	271.975	337.449	570.899	346.975	213.29	173.271	224.379	266.929	0	0	0	0	0
sp|Q6IBS0|TWF2_HUMAN		Q6IBS0	Q6IBS0	TWF2	Twinfilin-2	1	1	0	0								No	1	1.30503	1.11933	0.750748	0.824653	2.02965	1.20588	1.296	0.757795	0.943285			0.999026					162.643	124.628	162.067	144.788	159.375	212.289	147.668	179.066	184.769	91.035	15.5067	11.9651	21.138	27.8941	25.6619
sp|P53999|TCP4_HUMAN		P53999	P53999	SUB1	Activated RNA polymerase II transcriptional coactivator p15	1	1	0	0						Nuc		No	1	1.63697	0.889874	1.65659	1.17161	0.726215	1.21625	1.40962	0.794926	0.965452			1.05667					153.386	93.7012	213.295	239.691	371.872	224.48	158.038	134.889	151.027	207.964	18.2579	12.9523	40.3949	50.816	57.8582
sp|P34932|HSP74_HUMAN		P34932	P34932	HSPA4	Heat shock 70 kDa protein 4	1	0	0	1								No	1	1.34165	1.10019	0.857005	1.58284		1.22042										0.768625	180.672	134.664	238.28	216.58	270.679	315.843	310.529	196.185	306.443	12.6128	0	0	0	0	0
sp|P31948-2|STIP1_HUMAN		P31948-2	P31948	STIP1	Isoform 2 of Stress-induced-phosphoprotein 1	2	0	0	0						Nuc		No	1	1.16045	1.02295	0.90397	1.02735	2.03125	1.2292											685.82	590.994	632.53	618.337	761.935	842.876	818.409	796.622	878.098	432.294	0	0	0	0	0
sp|P49189|AL9A1_HUMAN		P49189	P49189	ALDH9A1	4-trimethylaminobutyraldehyde dehydrogenase	2	0	0	0								No	1	1.62027	0.9879	1.2749	1.219	1.0815	1.23671											258.385	159.47	246.129	249.143	322.256	252.77	264.653	217.107	263.057	243.233	0	0	0	0	0
sp|P34897|GLYM_HUMAN		P34897	P34897	SHMT2	Serine hydroxymethyltransferase, mitochondrial	2	0	0	0	M					Nuc		No	1	1.50397	1.00002	1.27625	1.18639	1.24849	1.24302											110.206	73.2766	112.294	112.292	164.117	128.593	118.434	99.8272	143.095	114.614	0	0	0	0	0
sp|P05114|HMGN1_HUMAN		P05114	P05114	HMGN1	Non-histone chromosomal protein HMG-14	1	1	0	0						Nuc		No	1	1.35982	1.12156	0.979256	1.08585	1.70135	1.24957	1.81958	0.630584	1.07843	0.583406	1.0215	1.0267					246.657	181.389	222.408	198.303	291.355	297.527	287.442	264.716	286.683	168.503	66.7347	36.6759	29.2001	46.3065	80.0664
sp|Q16543|CDC37_HUMAN		Q16543	Q16543	CDC37	Hsp90 co-chaperone Cdc37	1	1	0	0	M							No	1	1.22705	1.04683	0.830618	0.880537	2.31508	1.26002	0.759063	0.821577	1.41306	0.914775	1.491	1.07989					136.06	110.884	155.407	148.456	153.55	184.862	127.03	144.264	126.629	54.6974	6.91844	9.11444	19.6368	23.9013	15.9168
sp|Q7KZF4|SND1_HUMAN		Q7KZF4	Q7KZF4	SND1	Staphylococcal nuclease domain-containing protein 1	1	1	0	0	M					Nuc		No	1	1.63398	0.907802	1.62035	1.36424	0.79231	1.26374	2.00884	0.956565	1.11032	0.658615	0.966693	1.14021					81.9809	50.1724	113.535	125.065	201.691	124.474	78.8358	57.7872	93.3256	117.789	65.6966	32.7037	34.3823	35.9435	78.3756
sp|Q96AY3|FKB10_HUMAN		Q96AY3	Q96AY3	FKBP10	Peptidyl-prolyl cis-trans isomerase FKBP10	1	1	0	0	M							No	1	2.08116	0.884458	1.48298	1.0566	0.855113	1.27206	1.71282	0.802246	1.10299	0.583142	0.995095	1.03926					161.198	77.4558	220.607	249.426	408.237	275.281	143.313	135.636	168.811	197.413	81.6392	47.6637	36.071	44.9625	63.4296
sp|Q14764|MVP_HUMAN		Q14764	Q14764	MVP	Major vault protein	2	0	0	0	M					Nuc		No	1	1.70117	0.868488	1.61428	1.39802	0.788287	1.27405											254.729	149.737	390.175	449.257	673.183	417.016	281.39	201.278	238.54	302.605	0	0	0	0	0
sp|P17096-3|HMGA1_HUMAN		P17096-3	P17096	HMGA1	Isoform HMG-R of High mobility group protein HMG-I/HMG-Y	1	1	0	0						Nuc		No	1	1.26341	1.24857	0.897079	1.71898		1.28201	1.35685	0.959595	1.08642			1.13429					236.865	187.48	297.555	238.317	367.513	409.677	382.388	222.451	339.204	36.4993	15.8812	11.7045	25.7869	26.8726	26.8319
sp|P67809|YBOX1_HUMAN		P67809	P67809	YBX1	Nuclease-sensitive element-binding protein 1	1	1	0	0	M					Nuc		No	1	1.43842	0.878645	1.74304	1.44144	0.968335	1.29398	1.8898	0.70586	1.46296	0.588558	1.07658	1.14475					84.8456	58.9854	127.474	145.08	202.859	116.383	116.317	80.695	128.861	133.075	114.768	60.7303	35.2563	49.948	107.888
sp|P48444|COPD_HUMAN		P48444	P48444	ARCN1	Coatomer subunit delta	2	0	0	0	M							No	1	1.93009	0.799818	1.60011	1.3776	0.790467	1.29962											316.685	164.078	383.482	479.462	761.959	476.191	260.541	189.126	280.403	354.731	0	0	0	0	0
sp|P45974|UBP5_HUMAN		P45974	P45974	USP5	Ubiquitin carboxyl-terminal hydrolase 5	2	0	0	0								No	1	1.64394	0.969689	1.63253	1.46135	0.792056	1.29991											146.245	88.9601	237.545	244.971	410.347	251.356	154.765	105.905	146.467	184.92	0	0	0	0	0
sp|Q96C19|EFHD2_HUMAN		Q96C19	Q96C19	EFHD2	EF-hand domain-containing protein D2	2	0	0	0	M							No	1	1.41219	1.11923	0.900977	0.977969	2.10744	1.30356											626.121	443.368	604.243	539.872	687.708	763.291	455.42	465.68	406.809	193.035	0	0	0	0	0
sp|Q99961|SH3G1_HUMAN		Q99961	Q99961	SH3GL1	Endophilin-A2	2	0	0	0	M							No	1	1.74332	0.818408	1.62303	1.52229	0.87464	1.31634											91.754	52.6318	126.57	154.653	238.972	147.239	107.383	70.54	95.4309	109.109	0	0	0	0	0
sp|P30048|PRDX3_HUMAN		P30048	P30048	PRDX3	Thioredoxin-dependent peroxide reductase, mitochondrial	1	0	0	1								No	1	1.80631	0.941183	1.58602	1.38036	0.911509	1.32508										0.822131	181.924	100.716	276.191	293.451	412.789	260.267	182.25	132.03	191.694	210.304	0	0	0	0	0
sp|P52565|GDIR1_HUMAN		P52565	P52565	ARHGDIA	Rho GDP-dissociation inhibitor 1	2	0	0	0								No	1	1.83669	0.891664	1.63797	1.27203	0.998056	1.32728											185.093	100.775	278.649	312.504	443.156	270.552	189.037	148.61	185.901	186.263	0	0	0	0	0
sp|O00151|PDLI1_HUMAN		O00151	O00151	PDLIM1	PDZ and LIM domain protein 1	2	0	0	0								No	1	1.83357	0.885896	1.47613	1.63599	0.843733	1.33506											53.2118	29.0208	91.8082	103.633	146.459	99.2185	70.4246	43.0471	70.6046	83.6812	0	0	0	0	0
sp|Q16851|UGPA_HUMAN		Q16851	Q16851	UGP2	UTP--glucose-1-phosphate uridylyltransferase	2	0	0	0						Nuc		No	1	1.43499	1.0612	0.980803	1.06105	2.19281	1.34617											221.503	154.358	259.366	244.409	302.71	308.635	204.547	192.778	186.785	85.1805	0	0	0	0	0
sp|O60664|PLIN3_HUMAN		O60664	O60664	PLIN3	Perilipin-3	2	0	0	0	M							No	1	1.97974	0.815388	1.73141	1.457	0.773493	1.35141											352.34	177.973	417.83	512.431	762.371	440.318	311.299	213.658	288.79	373.358	0	0	0	0	0
sp|Q9Y2D5-4|AKAP2_HUMAN		Q9Y2D5-4	Q9Y2D5	AKAP2	Isoform 2 of A-kinase anchor protein 2	2	0	0	0								No	1	1.80679	0.717148	1.88863	1.60212	0.755599	1.35406											141.451	78.2885	184.66	257.492	395.824	209.582	167.221	104.375	155.21	205.413	0	0	0	0	0
sp|P07305|H10_HUMAN		P07305	P07305	H1F0	Histone H1.0	1	1	0	0						Nuc		No	1	2.02982	0.984919	1.49187	1.35531	0.909885	1.35436	1.1795	1.023	0.691655	0.624226	1.29512	0.962701					62.9816	31.0281	81.3447	82.5903	139.064	93.2146	53.1804	39.2386	51.2905	56.3704	29.8901	25.3413	20.2315	19.7766	24.3037
sp|P25789|PSA4_HUMAN		P25789	P25789	PSMA4	Proteasome subunit alpha type-4	1	1	0	0	M					Nuc		No	1	1.9836	0.805742	1.52666	1.58977	0.900645	1.36128	1.13473	1.06551	0.828481	0.530923	0.849271	0.881782					95.4072	48.098	133.735	165.978	237.127	155.324	103.403	65.0426	104.987	116.568	25.6972	22.6461	16.5602	15.5421	29.328
sp|P52209|6PGD_HUMAN		P52209	P52209	PGD	6-phosphogluconate dehydrogenase, decarboxylating	2	0	0	0						Nuc		No	1	1.20621	1.09545	0.673327	0.883485	2.96139	1.36397											399.154	330.915	407.391	371.895	394.133	585.351	388.045	439.22	351.159	118.579	0	0	0	0	0
sp|O95302-3|FKBP9_HUMAN		O95302-3	O95302	FKBP9	Isoform 3 of Peptidyl-prolyl cis-trans isomerase FKBP9	1	1	0	0	M							No	1	1.81706	1.12976	1.72322	1.58196	0.658633	1.38213	1.20583	0.819844	0.841475	0.575882	1.00703	0.890013					45.9856	25.3077	72.5853	64.2483	102.549	59.5104	44.7089	28.2617	33.3269	50.6001	27.125	22.4948	14.2638	17.3982	22.6924
sp|P61313|RL15_HUMAN		P61313	P61313	RPL15	60S ribosomal protein L15	2	0	0	0	M					Nuc		No	1	1.24223	0.824966	2.86088	1.25462	0.737634	1.38407											269.163	216.677	659.15	799.004	1229.71	429.835	378.357	301.571	432.499	586.332	0	0	0	0	0
sp|Q9NR12|PDLI7_HUMAN		Q9NR12	Q9NR12	PDLIM7	PDZ and LIM domain protein 7	1	1	0	0						Nuc		No	1	1.89764	0.804834	2.06709	1.41655	0.876265	1.41248	0.996394	0.862991	0.739148	0.477353	1.61916	0.93901					127.623	67.2534	177.709	220.802	352.218	170.393	120.36	84.9674	140.534	160.378	13.9355	13.9859	10.7154	12.4166	17.4695
sp|P50238|CRIP1_HUMAN		P50238	P50238	CRIP1	Cysteine-rich protein 1	1	1	0	0								No	1	1.26963	2.23314	1.02706	1.09117	1.4926	1.42272	0.967783	1.08946	0.877818			0.978353					226.094	178.079	350.932	157.147	248.192	241.653	300.127	275.052	225.652	151.18	97.2498	100.487	382.244	350.857	260.172
sp|Q7L2H7|EIF3M_HUMAN		Q7L2H7	Q7L2H7	EIF3M	Eukaryotic translation initiation factor 3 subunit M	2	0	0	0								No	1	1.89051	0.798097	2.22109	1.50891	0.773519	1.43843											88.1327	46.6184	132.403	165.898	295.991	133.264	91.3745	60.5566	113.348	146.536	0	0	0	0	0
sp|P07954|FUMH_HUMAN		P07954	P07954	FH	Fumarate hydratase, mitochondrial	1	1	0	0								No	1	1.99249	0.855561	1.83622	1.75559	0.85767	1.45951	1.79122			5.49899		3.6451					33.8187	16.9731	46.9946	54.9283	96.0456	52.3061	35.1771	20.0373	35.1875	41.0269	1671.92	933.397	39.3237	52.4762	82.9667
sp|Q15717-2|ELAV1_HUMAN		Q15717-2	Q15717	ELAVL1	Isoform 2 of ELAV-like protein 1	2	0	0	0	M					Nuc		No	1	1.80723	0.842324	2.11474	1.70623	0.85666	1.46544											143.187	79.23	210.158	249.498	433.586	205.03	179.912	105.444	168.59	196.799	0	0	0	0	0
sp|P33993|MCM7_HUMAN		P33993	P33993	MCM7	DNA replication licensing factor MCM7	1	0	0	1	M							No	1	1.61557	0.729391	2.90843	1.43162	0.64641	1.46628										0.919934	70.9444	43.9129	131.506	180.296	293.527	100.923	91.8189	64.1364	98.8181	152.872	0	0	0	0	0
sp|Q9H299|SH3L3_HUMAN		Q9H299	Q9H299	SH3BGRL3	SH3 domain-binding glutamic acid-rich-like protein 3	2	0	0	0						Nuc		No	1	1.51701	1.02031	0.950431	1.07088	2.79543	1.47081											1654.1	1090.37	1662.1	1629.02	1981.68	2085.04	1088.67	1016.62	981.073	350.956	0	0	0	0	0
sp|P09651|ROA1_HUMAN		P09651	P09651	HNRNPA1	Heterogeneous nuclear ribonucleoprotein A1	1	1	0	0	M							No	1	1.20119	1.13653	0.607205	0.978182	3.46962	1.47855	2.31431	0.772878	1.57422	0.692317	0.95671	1.26209					92.0006	76.5912	108.919	95.8346	104.882	172.728	83.9203	85.792	107.982	31.1221	497.071	214.781	196.708	254.513	568.328
sp|B5ME19|EIFCL_HUMAN		B5ME19	B5ME19	EIF3CL	Eukaryotic translation initiation factor 3 subunit C-like protein	1	1	0	0								No	1	2.01618	0.844495	2.56333	1.32287	0.785048	1.50638	2.28636	0.736464	1.64895	0.784198	1.4251	1.37621					49.8917	24.7457	79.4097	94.0321	172.608	67.3375	53.835	40.6956	52.2437	66.5484	57.1614	25.0011	16.1774	21.9663	53.5573
sp|O15143|ARC1B_HUMAN		O15143	O15143	ARPC1B	Actin-related protein 2/3 complex subunit 1B	1	1	0	0								No	1	1.88961	0.926401	2.01025	1.61163	1.13645	1.51487	1.47089	0.825814	1.34127	0.803708	0.995574	1.08745					58.8331	31.1351	91.9456	99.2503	156.452	77.827	69.059	42.8503	56.4717	49.6912	23.9627	16.2913	36.2957	43.9514	58.8409
sp|O75947|ATP5H_HUMAN		O75947	O75947	ATP5H	ATP synthase subunit d, mitochondrial	2	0	0	0	M							No	1	1.3497	0.994077	0.774823	1.35511	3.61134	1.61701											407.73	302.09	386.536	388.839	441.645	569.995	527.94	389.591	515.136	142.644	0	0	0	0	0
sp|Q8IVB4|SL9A9_HUMAN		Q8IVB4	Q8IVB4	SLC9A9	Sodium/hydrogen exchanger 9	1	0	1	0	M							No	1	1.9387	3.03585	1.08905	1.10231	1.13898	1.66098							0.799807	1.19358	0.996691		59.9484	30.9219	35.5051	11.6953	44.0234	40.4235	67.3041	61.0571	63.0852	55.3875	0	0	0	0	0
sp|P61353|RL27_HUMAN		P61353	P61353	RPL27	60S ribosomal protein L27	2	0	0	0	M					Nuc		No	1	1.42994	1.06515	1.05201	1.85352	5.94579	2.26928											1200.81	839.763	1180.33	1108.14	1574.13	1496.31	1619.27	873.621	1881.66	316.47	0	0	0	0	0
sp|P04179|SODM_HUMAN		P04179	P04179	SOD2	Superoxide dismutase [Mn], mitochondrial	1	1	0	0								No	1	1.49028	5.95988	0.636148	1.19633		2.32066	0.83713	1.10043	0.71592	0.598149	1.57685	0.965695					131.15	88.0035	899.096	150.858	194.795	306.209	227.395	190.077	199.157	28.29	79.0047	94.3756	51.4942	46.7948	96.7788
sp|P18621-3|RL17_HUMAN		P18621-3	P18621	RPL17	Isoform 3 of 60S ribosomal protein L17	1	1	0	0						Nuc		No	1	1.48293	1.33684	1.23091	1.58237	6.11039	2.34869	1.85012	0.803755	1.06768	0.578091	1.01722	1.06338					146.758	98.9652	150.056	112.247	232.741	189.081	200.635	126.793	213.952	35.0145	206.416	111.569	88.0148	109.505	174.443
sp|Q15517|CDSN_HUMAN		Q15517	Q15517	CDSN	Corneodesmosin	0	1	1	0								No	1							0.609972	0.720608	0.374423	0.39918	0.787966	0.57843	1.85466	1.72943	1.79205		0	0	0	0	0	0	0	0	0	0	14.6578	24.0303	22.9934	31.9083	26.6029
sp|Q6ZVX7|FBX50_HUMAN		Q6ZVX7	Q6ZVX7	NCCRP1	F-box only protein 50	0	2	0	0								No	1							1.37181	1.33827	0.673163	0.311204	0.3978	0.818449					0	0	0	0	0	0	0	0	0	0	72.8308	53.0911	86.8928	64.9292	91.6291
sp|P51911|CNN1_HUMAN		P51911	P51911	CNN1	Calponin-1	0	2	0	0								No	1							1.0926	0.66304	0.853504	0.661889	0.857429	0.825693					0	0	0	0	0	0	0	0	0	0	139.406	127.591	88.4966	133.471	158.932
sp|Q01469|FABP5_HUMAN		Q01469	Q01469	FABP5	Fatty acid-binding protein, epidermal	0	2	0	0								No	1							0.680592	1.02881	1.33387	0.196161	0.958774	0.839641					0	0	0	0	0	0	0	0	0	0	144.286	212.001	249.193	242.214	951.281
sp|P21291|CSRP1_HUMAN		P21291	P21291	CSRP1	Cysteine and glycine-rich protein 1	0	2	0	0						Nuc		No	1							0.837694	0.672734	0.929301	0.942439	1.07876	0.892186					0	0	0	0	0	0	0	0	0	0	130.634	155.945	49.7474	73.948	106.074
sp|Q7Z5R6|AB1IP_HUMAN		Q7Z5R6	Q7Z5R6	APBB1IP	Amyloid beta A4 precursor protein-binding family B member 1-interacting protein	0	1	1	0								No	1							0.912179	0.806053	1.05539			0.92454	0.926767	0.957793	0.94228		0	0	0	0	0	0	0	0	0	0	10.2076	11.1903	33.2283	41.2234	19.9527
sp|Q14141|SEPT6_HUMAN		Q14141	Q14141	SEPT6	Septin-6	0	2	0	0								No	1							0.80427	1.05214	0.745646	0.710521	1.33052	0.92862					0	0	0	0	0	0	0	0	0	0	71.6763	89.1197	52.846	50.227	68.2433
sp|P22392-2|NDKB_HUMAN		P22392-2	P22392	NME2	Isoform 3 of Nucleoside diphosphate kinase B	0	2	0	0	M					Nuc		No	1							1.11776	0.674869	1.05282	0.678873	1.14728	0.934322					0	0	0	0	0	0	0	0	0	0	89.4752	80.0485	43.5935	64.5956	99.4569
sp|P07195|LDHB_HUMAN		P07195	P07195	LDHB	L-lactate dehydrogenase B chain	0	1	0	1	M							No	1							0.485385	1.65356	0.776704	0.680955	1.11401	0.942123				0.881957	0	0	0	0	0	0	0	0	0	0	3.34266	6.88662	28.3074	17.1191	11.4677
sp|P30042|ES1_HUMAN		P30042	P30042	C21orf33	ES1 protein homolog, mitochondrial	0	2	0	0								No	1							1.15009	1.17871	0.614976	0.713682	1.09854	0.951199					0	0	0	0	0	0	0	0	0	0	235.553	204.813	308.19	261.463	159.497
sp|P24534|EF1B_HUMAN		P24534	P24534	EEF1B2	Elongation factor 1-beta	0	2	0	0								No	1							1.54823	0.843442	0.73293	0.593528	1.04467	0.95256					0	0	0	0	0	0	0	0	0	0	149.062	96.2789	75.9311	90.0254	119.612
sp|Q07955-2|SRSF1_HUMAN		Q07955-2	Q07955	SRSF1	Isoform ASF-2 of Serine/arginine-rich splicing factor 1	0	2	0	0						Nuc		No	1							1.59843	0.71273	0.964422	0.753425	0.962632	0.998329					0	0	0	0	0	0	0	0	0	0	25.0409	15.6659	68.6745	96.3541	95.4829
sp|O14828|SCAM3_HUMAN		O14828	O14828	SCAMP3	Secretory carrier-associated membrane protein 3	0	1	0	1	M							No	1							0.872145	0.951315	1.14756	0.952527	1.13487	1.01168				0.819148	0	0	0	0	0	0	0	0	0	0	80.5276	92.3328	96.3097	101.239	118.298
sp|P15954|COX7C_HUMAN		P15954	P15954	COX7C	Cytochrome c oxidase subunit 7C, mitochondrial	0	1	1	0	M							No	1							1.7368	0.901474	1.30736	0.472069	0.820386	1.04762	0.921859	0.773155	0.847507		0	0	0	0	0	0	0	0	0	0	53.4765	30.7903	22.222	24.6507	56.6996
sp|P11766|ADHX_HUMAN		P11766	P11766	ADH5	Alcohol dehydrogenase class-3	0	2	0	0								No	1							1.31486	0.925102	0.926468	0.885092	1.32679	1.07566					0	0	0	0	0	0	0	0	0	0	33.6767	25.6123	119.079	128.72	129.906
sp|Q99832|TCPH_HUMAN		Q99832	Q99832	CCT7	T-complex protein 1 subunit eta	0	2	0	0								No	1							1.3889	0.862326	1.1917	0.79669	1.18864	1.08565					0	0	0	0	0	0	0	0	0	0	58.7963	42.333	52.6445	61.0493	90.4519
sp|P08708|RS17_HUMAN		P08708	P08708	RPS17	40S ribosomal protein S17	0	2	0	0	M							No	1							1.47311	0.563739	2.08598	0.501991	1.07183	1.13933					0	0	0	0	0	0	0	0	0	0	403.909	274.187	285.541	506.514	883.957
sp|P48681|NEST_HUMAN		P48681	P48681	NES	Nestin	0	2	0	0								No	1							2.34964	0.950662	0.946876	0.601074	0.931766	1.156					0	0	0	0	0	0	0	0	0	0	96.1116	40.9048	42.7626	44.9819	63.3955
sp|P62277|RS13_HUMAN		P62277	P62277	RPS13	40S ribosomal protein S13	0	2	0	0	M					Nuc		No	1							1.26196	0.460248	2.63367	0.447877	1.06152	1.17305					0	0	0	0	0	0	0	0	0	0	146.566	116.142	131.921	286.63	385.527
sp|P35754|GLRX1_HUMAN		P35754	P35754	GLRX	Glutaredoxin-1	0	1	1	0						Nuc		No	1							1.9228	1.0458	0.975715	0.784229	1.17588	1.18088	1.40893	0.797391	1.10316		0	0	0	0	0	0	0	0	0	0	218.571	113.673	209.275	200.11	193.841
sp|P20962|PTMS_HUMAN		P20962	P20962	PTMS	Parathymosin	0	2	0	0						Nuc		No	1							2.52675	0.865722	1.02204	0.539924	0.993265	1.18954					0	0	0	0	0	0	0	0	0	0	427.763	169.294	214.789	248.104	422.373
sp|O75223|GGCT_HUMAN		O75223	O75223	GGCT	Gamma-glutamylcyclotransferase	0	2	0	0								No	1							2.32747	0.727136	0.68988			1.24816					0	0	0	0	0	0	0	0	0	0	119.023	51.1383	33.363	45.8827	53.0161
sp|P61513|RL37A_HUMAN		P61513	P61513	RPL37A	60S ribosomal protein L37a	0	2	0	0						Nuc		No	1							0.898282	0.380356	3.7321	0.414948	0.929086	1.27096					0	0	0	0	0	0	0	0	0	0	208.07	231.631	272.151	715.515	902.228
sp|P05204|HMGN2_HUMAN		P05204	P05204	HMGN2	Non-histone chromosomal protein HMG-17	0	2	0	0						Nuc		No	1							1.61677	1.04437	1.60401	3.10613	0.80952	1.63616					0	0	0	0	0	0	0	0	0	0	148.32	91.7386	164.139	157.165	258.38
sp|P42704|LPPRC_HUMAN		P42704	P42704	LRPPRC	Leucine-rich PPR motif-containing protein, mitochondrial	0	1	0	1	M					Nuc		No	1							1.96985		0.101063	3.57201		1.88097				0.920346	0	0	0	0	0	0	0	0	0	0	287.943	146.175	15.8128	19.2876	22.5083
sp|O94826|TOM70_HUMAN		O94826	O94826	TOMM70	Mitochondrial import receptor subunit TOM70	0	2	0	0	M							No	1							1.89069			3.26208		2.57638					0	0	0	0	0	0	0	0	0	0	377.52	199.674	19.1359	19.1245	17.0846
sp|Q96N66|MBOA7_HUMAN		Q96N66	Q96N66	MBOAT7	Lysophospholipid acyltransferase 7	0	0	2	0	M							No	1													0.896187	0.89616	0.896173		0	0	0	0	0	0	0	0	0	0	0	0	0	0	0
sp|Q96T83|SL9A7_HUMAN		Q96T83	Q96T83	SLC9A7	Sodium/hydrogen exchanger 7	0	0	1	1	M							No	1													0.836009	1.00948	0.922742	1.0599	0	0	0	0	0	0	0	0	0	0	0	0	0	0	0
sp|O94886|CSCL1_HUMAN		O94886	O94886	TMEM63A	CSC1-like protein 1	0	0	1	1	M							No	1													1.04422	0.849224	0.946724	1.22045	0	0	0	0	0	0	0	0	0	0	0	0	0	0	0
sp|Q13011|ECH1_HUMAN		Q13011	Q13011	ECH1	Delta(3,5)-Delta(2,4)-dienoyl-CoA isomerase, mitochondrial	0	0	1	1	M							No	1													1.11377	0.813606	0.963689	1.28188	0	0	0	0	0	0	0	0	0	0	0	0	0	0	0
sp|Q12767-2|TMM94_HUMAN		Q12767-2	Q12767	TMEM94	Isoform 2 of Transmembrane protein 94	0	0	1	1	M							No	1													1.15406	0.848407	1.00123	0.965801	0	0	0	0	0	0	0	0	0	0	0	0	0	0	0
sp|O60496|DOK2_HUMAN		O60496	O60496	DOK2	Docking protein 2	0	0	2	0								No	1													1.13901	0.874266	1.00664		0	0	0	0	0	0	0	0	0	0	0	0	0	0	0
sp|P49184|DNSL1_HUMAN		P49184	P49184	DNASE1L1	Deoxyribonuclease-1-like 1	0	0	1	1						Nuc		No	1													1.25992	1.09186	1.17589	0.926267	0	0	0	0	0	0	0	0	0	0	0	0	0	0	0
sp|Q6NSJ0|K1161_HUMAN		Q6NSJ0	Q6NSJ0	KIAA1161	Uncharacterized family 31 glucosidase KIAA1161	0	0	0	2	M							No	1																0.660988	0	0	0	0	0	0	0	0	0	0	0	0	0	0	0
sp|Q9Y6D6|BIG1_HUMAN		Q9Y6D6	Q9Y6D6	ARFGEF1	Brefeldin A-inhibited guanine nucleotide-exchange protein 1	0	0	0	2	M							No	1																0.812956	0	0	0	0	0	0	0	0	0	0	0	0	0	0	0
sp|Q9H3U1|UN45A_HUMAN		Q9H3U1	Q9H3U1	UNC45A	Protein unc-45 homolog A	0	0	0	2						Nuc		No	1																0.881988	0	0	0	0	0	0	0	0	0	0	0	0	0	0	0
sp|Q8TEX9-2|IPO4_HUMAN		Q8TEX9-2	Q8TEX9	IPO4	Isoform 2 of Importin-4	0	0	0	2	M							No	1																0.90186	0	0	0	0	0	0	0	0	0	0	0	0	0	0	0
sp|P17858|PFKAL_HUMAN		P17858	P17858	PFKL	ATP-dependent 6-phosphofructokinase, liver type	0	0	0	2	M							No	1																0.915096	0	0	0	0	0	0	0	0	0	0	0	0	0	0	0
sp|Q6ZS81|WDFY4_HUMAN		Q6ZS81	Q6ZS81	WDFY4	WD repeat- and FYVE domain-containing protein 4	0	0	0	2	M							No	1																0.915774	0	0	0	0	0	0	0	0	0	0	0	0	0	0	0
sp|O15355|PPM1G_HUMAN		O15355	O15355	PPM1G	Protein phosphatase 1G	0	0	0	2	M					Nuc		No	1																0.919952	0	0	0	0	0	0	0	0	0	0	0	0	0	0	0
sp|P41252|SYIC_HUMAN		P41252	P41252	IARS	Isoleucine--tRNA ligase, cytoplasmic	0	0	0	2	M							No	1																0.944824	0	0	0	0	0	0	0	0	0	0	0	0	0	0	0
sp|Q8N0X4|CLYBL_HUMAN		Q8N0X4	Q8N0X4	CLYBL	Citrate lyase subunit beta-like protein, mitochondrial	0	0	0	2								No	1																0.966553	0	0	0	0	0	0	0	0	0	0	0	0	0	0	0
sp|Q9P265|DIP2B_HUMAN		Q9P265	Q9P265	DIP2B	Disco-interacting protein 2 homolog B	0	0	0	2	M					Nuc		No	1																1.06169	0	0	0	0	0	0	0	0	0	0	0	0	0	0	0
sp|Q9Y6E2|BZW2_HUMAN		Q9Y6E2	Q9Y6E2	BZW2	Basic leucine zipper and W2 domain-containing protein 2	0	0	0	2	M							No	1																1.18269	0	0	0	0	0	0	0	0	0	0	0	0	0	0	0
sp|Q9BPX3|CND3_HUMAN		Q9BPX3	Q9BPX3	NCAPG	Condensin complex subunit 3	0	0	0	2	M					Nuc		No	1																3.6656	0	0	0	0	0	0	0	0	0	0	0	0	0	0	0
sp|P49257|LMAN1_HUMAN		P49257	P49257	LMAN1	Protein ERGIC-53	1	0	0	0	M							No	1	0.988034	0.855609	0.531225	0.719012	0.422289	0.703234											106.916	108.211	66.7786	78.0481	66.019	124.277	93.8255	130.492	89.7592	212.554	0	0	0	0	0
sp|Q14240-2|IF4A2_HUMAN		Q14240-2	Q14240	EIF4A2	Isoform 2 of Eukaryotic initiation factor 4A-II	1	0	0	0								No	1	1.24423	0.571637	0.578193	0.540429	0.867365	0.760371											34.7854	27.9573	20.8703	36.5097	33.2777	57.5546	19.8804	36.7864	37.3618	43.0751	0	0	0	0	0
sp|O60832|DKC1_HUMAN		O60832	O60832	DKC1	H/ACA ribonucleoprotein complex subunit 4	1	0	0	0						Nuc		No	1	1.10785	0.687946	0.549511	1.08916	0.575221	0.801937											143.27	129.323	28.8115	41.8805	33.6854	61.3007	152.581	140.091	100.822	175.275	0	0	0	0	0
sp|P20592|MX2_HUMAN		P20592	P20592	MX2	Interferon-induced GTP-binding protein Mx2	1	0	0	0						Nuc		No	1	0.77406	0.877392	0.73047	0.818241	0.812777	0.802588											25.8784	33.432	35.0686	39.9691	39.5304	54.1164	41.5518	50.7819	29.4581	36.2438	0	0	0	0	0
sp|Q13492|PICAL_HUMAN		Q13492	Q13492	PICALM	Phosphatidylinositol-binding clathrin assembly protein	1	0	0	0	M					Nuc		No	1	0.935222	0.573923	0.479282	0.85658	1.34418	0.837838											33.5197	35.8414	23.286	40.5735	20.1901	42.1257	38.1796	44.5721	55.0784	40.9754	0	0	0	0	0
sp|P18583-9|SON_HUMAN		P18583-9	P18583	SON	Isoform I of Protein SON	1	0	0	0								No	1	0.860297	1.17068	0.492932	1.10732	0.573005	0.840847											92.75	107.812	24.937	21.3013	19.9757	40.5242	80.3974	72.6056	38.1602	66.5967	0	0	0	0	0
sp|Q9UJ70-2|NAGK_HUMAN		Q9UJ70-2	Q9UJ70	NAGK	Isoform 2 of N-acetyl-D-glucosamine kinase	1	0	0	0								No	1	1.31356	0.809421	0.673037	0.60201	0.834875	0.84658											120.87	92.0172	90.4488	111.745	117.696	174.873	89.9669	149.444	94.5937	113.303	0	0	0	0	0
sp|Q8IYS2-2|K2013_HUMAN		Q8IYS2-2	Q8IYS2	KIAA2013	Isoform 2 of Uncharacterized protein KIAA2013	1	0	0	0	M							No	1	1.17016	0.920632	0.614722	0.959681	0.571828	0.847405											216.153	184.72	78.1477	84.8848	68.7967	111.915	153.639	160.094	136.597	238.877	0	0	0	0	0
sp|Q24JP5-2|T132A_HUMAN		Q24JP5-2	Q24JP5	TMEM132A	Isoform 2 of Transmembrane protein 132A	1	0	0	0	M							No	1	0.902429	1.57223	0.468758	0.869902	0.548427	0.872349											42.8628	47.4971	44.2867	28.1682	61.2913	130.752	80.7124	92.7834	86.3697	157.486	0	0	0	0	0
sp|O95232|LC7L3_HUMAN		O95232	O95232	LUC7L3	Luc7-like protein 3	1	0	0	0						Nuc		No	1	0.780591	0.991175	1.22996	0.936084	0.69455	0.926472											195.084	249.918	130.063	131.221	172.711	140.42	314.955	336.46	389.442	560.711	0	0	0	0	0
sp|Q05519|SRS11_HUMAN		Q05519	Q05519	SRSF11	Serine/arginine-rich splicing factor 11	1	0	0	0						Nuc		No	1	1.09749	1.0686	0.859321	1.10331	0.666965	0.959137											510.886	465.506	225.208	210.751	217.404	252.995	662.844	600.775	492.461	738.362	0	0	0	0	0
sp|Q96IZ7|RSRC1_HUMAN		Q96IZ7	Q96IZ7	RSRC1	Serine/Arginine-related protein 53	1	0	0	0						Nuc		No	1	1.20776	0.936051	0.867148	1.16757	0.654684	0.966641											213.329	176.633	75.3235	80.4695	110.667	127.622	302.88	259.411	224.342	342.673	0	0	0	0	0
sp|Q5VY43|PEAR1_HUMAN		Q5VY43	Q5VY43	PEAR1	Platelet endothelial aggregation receptor 1	1	0	0	0	M							No	1	0.735138	0.75855	1.44332	1.04614	0.95644	0.987917											24.6106	33.4775	26.1945	34.5323	47.8531	33.1549	24.8122	23.718	29.4241	30.7642	0	0	0	0	0
sp|Q15121-2|PEA15_HUMAN		Q15121-2	Q15121	PEA15	Isoform 2 of Astrocytic phosphoprotein PEA-15	1	0	0	0								No	1	1.67668	1.09894	0.700892	0.481745		0.989563											137.427	81.9639	139.515	126.954	114.74	163.705	58.7965	122.049	55.5943	0	0	0	0	0	0
sp|P52790|HXK3_HUMAN		P52790	P52790	HK3	Hexokinase-3	1	0	0	0								No	1	1.24216	1.10632	0.76423	0.791062	1.09355	0.999465											151.477	121.946	167.104	151.045	186.797	244.426	181.134	228.976	228.333	208.8	0	0	0	0	0
sp|P60900|PSA6_HUMAN		P60900	P60900	PSMA6	Proteasome subunit alpha type-6	1	0	0	0						Nuc		No	1	1.00727	1.26099	0.852339	0.858612	1.02787	1.00141											66.8764	66.3939	82.7114	65.5925	81.4218	95.5274	79.3596	92.4277	71.5867	69.646	0	0	0	0	0
sp|P28066|PSA5_HUMAN		P28066	P28066	PSMA5	Proteasome subunit alpha type-5	1	0	0	0						Nuc		No	1	1.3446	1.14904	0.671002	0.845458		1.00252											91.3703	67.9533	91.8627	79.9476	99.5558	148.369	81.9805	96.9658	96.7756	11.7966	0	0	0	0	0
sp|P50416|CPT1A_HUMAN		P50416	P50416	CPT1A	Carnitine O-palmitoyltransferase 1, liver isoform	1	0	0	0	M							No	1	0.899912	0.88431	1.57006	1.03737	0.841465	1.04662											113.488	126.11	100.287	113.407	139.366	88.7647	136.25	131.343	140.592	167.08	0	0	0	0	0
sp|Q9UQN3|CHM2B_HUMAN		Q9UQN3	Q9UQN3	CHMP2B	Charged multivesicular body protein 2b	1	0	0	0	M					Nuc		No	1	1.11385	0.925115	1.70729	0.870104	0.626054	1.04848											26.7174	23.9865	44.7312	48.352	72.6998	42.582	21.1335	24.2885	26.2205	41.8822	0	0	0	0	0
sp|P27482|CALL3_HUMAN		P27482	P27482	CALML3	Calmodulin-like protein 3	1	0	0	0								No	1	1.52675	1.14321	0.876137	0.80071		1.0867											61.9488	40.5756	56.4356	49.3661	53.3969	60.9459	35.1245	43.8667	29.2539	3.38974	0	0	0	0	0
sp|P12956|XRCC6_HUMAN		P12956	P12956	XRCC6	X-ray repair cross-complementing protein 6	1	0	0	0	M					Nuc		No	1	1.6246	0.884118	1.17023	1.1477	0.697754	1.10488											88.4303	54.4322	132.658	150.045	199.121	170.156	86.929	75.7419	94.1857	134.984	0	0	0	0	0
sp|P42766|RL35_HUMAN		P42766	P42766	RPL35	60S ribosomal protein L35	1	0	0	0	M							No	1	1.52427	0.885263	1.44755	0.9595	0.940502	1.15142											44.1415	28.9591	70.5219	79.6621	103.588	71.5606	46.957	48.939	58.3607	62.0527	0	0	0	0	0
sp|Q9BT78|CSN4_HUMAN		Q9BT78	Q9BT78	COPS4	COP9 signalosome complex subunit 4	1	0	0	0						Nuc		No	1	1.50462	0.827406	1.75469	1.02868	0.734602	1.17											50.0147	33.2407	68.9556	83.3394	109.991	62.6842	62.3435	60.6052	51.6419	70.2992	0	0	0	0	0
sp|P24539|AT5F1_HUMAN		P24539	P24539	ATP5F1	ATP synthase F(0) complex subunit B1, mitochondrial	1	0	0	0	M					Nuc		No	1	1.36492	1.1121	0.865357	1.34095		1.17083											121.972	89.3618	133.381	119.936	164.263	189.821	147.643	110.104	211.49	17.9678	0	0	0	0	0
sp|P05198|IF2A_HUMAN		P05198	P05198	EIF2S1	Eukaryotic translation initiation factor 2 subunit 1	1	0	0	0	M					Nuc		No	1	1.72023	0.759657	1.33577	1.29079	0.750314	1.17135											86.2613	50.1452	100.907	132.832	170.705	127.795	81.3984	63.0608	81.2809	108.329	0	0	0	0	0
sp|P62306|RUXF_HUMAN		P62306	P62306	SNRPF	Small nuclear ribonucleoprotein F	1	0	0	0								No	1	1.79869	0.706278	1.35446	1.41447	0.640651	1.18291											48.345	26.8779	51.5708	73.0177	118.429	87.4361	58.5443	41.3897	46.7619	72.9912	0	0	0	0	0
sp|Q16576|RBBP7_HUMAN		Q16576	Q16576	RBBP7	Histone-binding protein RBBP7	1	0	0	0						Nuc		No	1	1.76718	0.841153	1.31702	1.24583	0.761028	1.18644											94.6389	53.5535	106.771	126.934	185.012	140.478	79.1333	63.5186	77.9778	102.464	0	0	0	0	0
sp|P09874|PARP1_HUMAN		P09874	P09874	PARP1	Poly [ADP-ribose] polymerase 1	1	0	0	0	M					Nuc		No	1	1.6969	0.868393	1.32668	1.28652	0.782629	1.19223											70.8117	41.73	99.5635	114.653	155.504	117.213	74.0026	57.5215	68.3419	87.3235	0	0	0	0	0
sp|Q14980|NUMA1_HUMAN		Q14980	Q14980	NUMA1	Nuclear mitotic apparatus protein 1	1	0	0	0	M					Nuc		No	1	1.34507	1.43011	0.977004	1.13785	1.1045	1.19891											105.416	78.3723	129.262	90.386	122.407	125.288	134.98	118.627	127.883	115.784	0	0	0	0	0
sp|Q09028|RBBP4_HUMAN		Q09028	Q09028	RBBP4	Histone-binding protein RBBP4	1	0	0	0						Nuc		No	1	1.95474	0.87933	1.38158	1.16567	0.618692	1.2											41.2933	21.1248	64.9076	73.8149	103.677	75.0424	48.5901	41.6841	37.4168	60.4772	0	0	0	0	0
sp|Q9Y608|LRRF2_HUMAN		Q9Y608	Q9Y608	LRRFIP2	Leucine-rich repeat flightless-interacting protein 2	1	0	0	0								No	1	1.87595	0.871607	1.33559	1.23375	0.692491	1.20188											107.741	57.4328	132.877	152.451	234.64	175.683	95.4998	77.4061	82.93	119.756	0	0	0	0	0
sp|Q9NX63|MIC19_HUMAN		Q9NX63	Q9NX63	CHCHD3	MICOS complex subunit MIC19	1	0	0	0	M					Nuc		No	1	1.74214	0.867838	1.2865	1.36714	0.765672	1.20586											60.7199	34.8537	75.8244	87.3716	140.836	109.473	53.9312	39.4483	65.9754	86.1666	0	0	0	0	0
sp|P62857|RS28_HUMAN		P62857	P62857	RPS28	40S ribosomal protein S28	1	0	0	0								No	1	1.6856	0.848509	1.31176	1.45365	0.736794	1.20726											255.125	151.356	378.983	446.646	653.852	498.454	289.038	198.836	258.991	351.511	0	0	0	0	0
sp|P49591|SYSC_HUMAN		P49591	P49591	SARS	Serine--tRNA ligase, cytoplasmic	1	0	0	0								No	1	1.83664	0.821509	1.45104	1.33163	0.634483	1.21506											108.231	58.9287	170.508	207.555	295.226	203.458	112.697	84.6304	112.799	177.781	0	0	0	0	0
sp|Q13637|RAB32_HUMAN		Q13637	Q13637	RAB32	Ras-related protein Rab-32	1	0	0	0	M							No	1	1.98863	0.663413	1.2329	1.4618	0.774129	1.22417											59.9143	30.1284	74.2721	111.955	165.115	133.924	67.0123	45.8423	68.1407	88.0224	0	0	0	0	0
sp|Q8WWI1|LMO7_HUMAN		Q8WWI1	Q8WWI1	LMO7	LIM domain only protein 7	1	0	0	0						Nuc		No	1	1.81557	0.862555	1.0805	1.25526	1.21611	1.246											35.0513	19.306	46.1037	53.4501	67.5063	62.4767	29.64	23.6126	35.5519	29.2341	0	0	0	0	0
sp|P78371|TCPB_HUMAN		P78371	P78371	CCT2	T-complex protein 1 subunit beta	1	0	0	0								No	1	1.67136	0.817356	1.47844	1.55381	0.716566	1.24751											306.518	183.395	441.102	539.669	734.383	496.727	345.909	222.621	312.167	435.643	0	0	0	0	0
sp|P25787|PSA2_HUMAN		P25787	P25787	PSMA2	Proteasome subunit alpha type-2	1	0	0	0						Nuc		No	1	1.73434	0.761725	1.60087	1.34822	0.795799	1.24819											186.897	107.762	240.027	315.11	445.86	278.511	180.731	134.052	188.113	236.383	0	0	0	0	0
sp|P31939|PUR9_HUMAN		P31939	P31939	ATIC	Bifunctional purine biosynthesis protein PURH	1	0	0	0	M							No	1	1.48828	0.878791	1.49464	1.27526	1.11289	1.24997											60.7448	40.8155	94.1127	107.093	156.463	104.682	61.9116	48.5481	69.2736	62.2468	0	0	0	0	0
sp|Q99436|PSB7_HUMAN		Q99436	Q99436	PSMB7	Proteasome subunit beta type-7	1	0	0	0						Nuc		No	1	2.04952	0.794684	1.53055	1.21787	0.713698	1.26126											162.155	79.1186	202.177	254.411	366.576	239.506	136.11	111.761	140.472	196.823	0	0	0	0	0
sp|O95777|LSM8_HUMAN		O95777	O95777	LSM8	U6 snRNA-associated Sm-like protein LSm8	1	0	0	0								No	1	1.78699	0.781834	1.51814	1.30348	0.919969	1.26208											47.6291	26.6533	65.0842	83.2455	115.329	75.9677	45.8502	35.1753	57.0432	62.0056	0	0	0	0	0
sp|O95747|OXSR1_HUMAN		O95747	O95747	OXSR1	Serine/threonine-protein kinase OSR1	1	0	0	0								No	1	2.02951	0.78524	1.72389	1.04593	0.740746	1.26506											44.3728	21.8638	60.0893	76.5234	115.028	66.7256	38.9386	37.2286	55.8958	75.4588	0	0	0	0	0
sp|P23588|IF4B_HUMAN		P23588	P23588	EIF4B	Eukaryotic translation initiation factor 4B	1	0	0	0								No	1	2.37493	0.687749	1.48462	1.0576	0.739454	1.26887											44.1832	18.604	47.4733	69.0271	92.5376	62.3309	32.0156	30.2718	48.0084	64.9241	0	0	0	0	0
sp|Q16630-2|CPSF6_HUMAN		Q16630-2	Q16630	CPSF6	Isoform 2 of Cleavage and polyadenylation specificity factor subunit 6	1	0	0	0	M					Nuc		No	1	1.9737	0.882808	1.33391	1.33371	0.829942	1.27081											62.7727	31.8046	82.9443	93.9551	136.623	102.422	59.0052	44.2414	66.6006	80.2474	0	0	0	0	0
sp|Q9NZD8|SPG21_HUMAN		Q9NZD8	Q9NZD8	SPG21	Maspardin	1	0	0	0	M							No	1	1.66541	0.804296	1.73493	1.29604	0.870037	1.27414											46.1709	27.7235	75.8714	94.3327	136.501	78.6782	44.8372	34.5955	56.3362	64.7515	0	0	0	0	0
sp|P20839-6|IMDH1_HUMAN		P20839-6	P20839	IMPDH1	Isoform 6 of Inosine-5'-monophosphate dehydrogenase 1	1	0	0	0						Nuc		No	1	1.59365	0.862614	1.66776	1.4376	0.828205	1.27796											153.761	96.4836	245.384	284.466	438.712	263.055	198.123	137.815	193.547	233.695	0	0	0	0	0
sp|P28070|PSB4_HUMAN		P28070	P28070	PSMB4	Proteasome subunit beta type-4	1	0	0	0						Nuc		No	1	2.04158	0.670305	1.54489	1.13139	1.01996	1.28162											34.6564	16.9753	35.6985	53.2571	74.6107	48.2951	33.0816	29.2398	32.9462	32.3016	0	0	0	0	0
sp|Q9Y6M1|IF2B2_HUMAN		Q9Y6M1	Q9Y6M1	IGF2BP2	Insulin-like growth factor 2 mRNA-binding protein 2	1	0	0	0						Nuc		No	1	1.91568	0.869726	1.39593	1.47577	0.765683	1.28456											47.964	25.0376	63.3768	72.8698	110.155	78.9112	61.4566	41.6438	42.2513	55.1812	0	0	0	0	0
sp|O14979|HNRDL_HUMAN		O14979	O14979	HNRNPDL	Heterogeneous nuclear ribonucleoprotein D-like	1	0	0	0						Nuc		No	1	2.12243	0.970398	1.56336	1.2073	0.591328	1.29096											39.4375	18.5813	59.3982	61.2102	97.4945	62.3622	37.1182	30.7447	35.6404	60.2718	0	0	0	0	0
sp|P62304|RUXE_HUMAN		P62304	P62304	SNRPE	Small nuclear ribonucleoprotein E	1	0	0	0						Nuc		No	1	1.59521	0.832341	1.89063	1.31931	0.835684	1.29463											103.592	64.9394	142.72	171.468	256.246	135.535	107.656	81.6003	103.348	123.669	0	0	0	0	0
sp|P40227|TCPZ_HUMAN		P40227	P40227	CCT6A	T-complex protein 1 subunit zeta	1	0	0	0								No	1	1.91484	0.804644	1.43934	1.50723	0.811977	1.29561											135.141	70.5755	167.991	208.777	309.3	214.89	135.788	90.0911	116.648	143.659	0	0	0	0	0
sp|P78417|GSTO1_HUMAN		P78417	P78417	GSTO1	Glutathione S-transferase omega-1	1	0	0	0	M							No	1	1.64724	1.09367	0.873932	1.28053	1.58316	1.29571											42.1951	25.6156	39.0758	35.7291	41.3794	47.3485	32.9892	25.7621	34.7716	21.9634	0	0	0	0	0
sp|P16989|YBOX3_HUMAN		P16989	P16989	YBX3	Y-box-binding protein 3	1	0	0	0						Nuc		No	1	2.02151	0.733338	1.83787	1.21716	0.677822	1.29754											44.2025	21.866	53.5432	73.013	108.364	58.962	38.9769	32.0229	47.166	69.5846	0	0	0	0	0
sp|Q15436|SC23A_HUMAN		Q15436	Q15436	SEC23A	Protein transport protein Sec23A	1	0	0	0	M							No	1	1.75033	0.75096	1.93615	1.32281	0.738309	1.29971											44.5105	25.4297	60.1853	80.1445	117.047	60.4532	46.8726	35.4343	47.338	64.1167	0	0	0	0	0
sp|Q92688|AN32B_HUMAN		Q92688	Q92688	ANP32B	Acidic leucine-rich nuclear phosphoprotein 32 family member B	1	0	0	0						Nuc		No	1	1.62546	1.12799	1.0494	1.39682		1.29992											108.813	66.9431	101.52	90.0002	130.602	124.453	98.1156	70.2421	93.4736	5.07455	0	0	0	0	0
sp|Q9Y266|NUDC_HUMAN		Q9Y266	Q9Y266	NUDC	Nuclear migration protein nudC	1	0	0	0								No	1	1.84975	0.807363	1.54798	1.54763	0.747229	1.29999											212.242	114.741	281.292	348.409	489.224	316.041	231.095	149.323	204.891	274.201	0	0	0	0	0
sp|Q9Y262|EIF3L_HUMAN		Q9Y262	Q9Y262	EIF3L	Eukaryotic translation initiation factor 3 subunit L	1	0	0	0	M							No	1	2.10819	0.82124	1.5122	1.3851	0.679521	1.30125											89.3392	42.3771	125.159	152.403	197.911	130.877	95.6823	69.0798	85.1766	125.348	0	0	0	0	0
sp|P48556|PSMD8_HUMAN		P48556	P48556	PSMD8	26S proteasome non-ATPase regulatory subunit 8	1	0	0	0						Nuc		No	1	1.48744	0.768229	2.41061	1.18059	0.67577	1.30453											27.1157	18.2298	44.9472	58.5075	81.0878	33.6378	18.2634	15.4698	25.6699	37.9862	0	0	0	0	0
sp|Q99426|TBCB_HUMAN		Q99426	Q99426	TBCB	Tubulin-folding cofactor B	1	0	0	0								No	1	2.1167	0.934313	1.55486	1.14427	0.800383	1.31011											52.7533	24.9225	71.1745	76.1785	114.151	73.4154	40.5487	35.4362	46.9606	58.6727	0	0	0	0	0
sp|O43390-2|HNRPR_HUMAN		O43390-2	O43390	HNRNPR	Isoform 2 of Heterogeneous nuclear ribonucleoprotein R	1	0	0	0								No	1	1.37479	1.19706	0.768565	1.33032	1.92372	1.31889											219.353	159.554	151.255	126.356	155.957	202.92	227.708	171.168	191.555	99.5753	0	0	0	0	0
sp|Q13409|DC1I2_HUMAN		Q13409	Q13409	DYNC1I2	Cytoplasmic dynein 1 intermediate chain 2	1	0	0	0								No	1	2.43394	0.732726	1.5029	1.31605	0.627338	1.32259											57.8869	23.7832	72.8129	99.3725	122.681	81.6297	56.105	42.6313	52.3046	83.3754	0	0	0	0	0
sp|Q04760|LGUL_HUMAN		Q04760	Q04760	GLO1	Lactoylglutathione lyase	1	0	0	0								No	1	1.70442	0.889535	1.76217	1.20375	1.06553	1.32508											39.3088	23.0629	59.9556	67.401	87.6119	49.7181	38.6055	32.0711	44.2889	41.565	0	0	0	0	0
sp|O75390|CISY_HUMAN		O75390	O75390	CS	Citrate synthase, mitochondrial	1	0	0	0						Nuc		No	1	1.34432	1.0034	0.907785	1.13836	2.23519	1.32581											955.199	710.543	882.243	879.255	1091.73	1202.63	997.598	876.344	958.5	428.822	0	0	0	0	0
sp|Q96A25|T106A_HUMAN		Q96A25	Q96A25	TMEM106A	Transmembrane protein 106A	1	0	0	0	M							No	1	1.62247	1.35594	1.11765	1.72129	0.81623	1.32672											188.991	116.483	52.756	38.9074	91.3634	81.7462	198.099	115.087	160.528	196.67	0	0	0	0	0
sp|P59998-3|ARPC4_HUMAN		P59998-3	P59998	ARPC4	Isoform 3 of Actin-related protein 2/3 complex subunit 4	1	0	0	0								No	1	0.869955	1.00433	0.939175	0.739193	3.09147	1.32883											41.1144	47.2604	57.7343	57.4853	60.4629	64.3787	31.6406	42.8042	44.4156	14.3672	0	0	0	0	0
sp|P25786-2|PSA1_HUMAN		P25786-2	P25786	PSMA1	Isoform Long of Proteasome subunit alpha type-1	1	0	0	0						Nuc		No	1	1.86108	0.744607	1.63609	1.52502	0.888416	1.33104											87.2151	46.8627	96.8902	130.123	192.777	117.827	91.534	60.0217	87.3293	98.2977	0	0	0	0	0
sp|Q15691|MARE1_HUMAN		Q15691	Q15691	MAPRE1	Microtubule-associated protein RP/EB family member 1	1	0	0	0	M							No	1	1.99598	0.817753	1.69927	1.49044	0.687783	1.33825											237.416	118.947	291.413	356.358	530.821	312.382	221.328	148.498	222.577	323.615	0	0	0	0	0
sp|P62820|RAB1A_HUMAN		P62820	P62820	RAB1A	Ras-related protein Rab-1A	1	0	0	0	M							No	1	1.96387	0.944633	1.75986	1.30123	0.746831	1.34328											51.8815	26.418	82.074	86.8845	139.829	79.4548	46.466	35.7094	48.9471	65.5397	0	0	0	0	0
sp|P25788|PSA3_HUMAN		P25788	P25788	PSMA3	Proteasome subunit alpha type-3	1	0	0	0						Nuc		No	1	1.80139	0.900025	1.86954	1.27238	0.928502	1.35437											41.2399	22.8933	57.8367	64.2612	104.354	55.8181	37.8697	29.7629	40.8439	43.989	0	0	0	0	0
sp|P35606|COPB2_HUMAN		P35606	P35606	COPB2	Coatomer subunit beta'	1	0	0	0								No	1	1.93169	0.601115	1.43958	1.66559	1.16372	1.36034											51.8412	26.8372	58.7487	97.7328	127.861	88.818	68.3713	41.0492	79.5452	68.3541	0	0	0	0	0
sp|P11940|PABP1_HUMAN		P11940	P11940	PABPC1	Polyadenylate-binding protein 1	1	0	0	0	M					Nuc		No	1	1.77579	0.91254	1.97852	1.51797	0.644894	1.36594											261.46	147.236	425.687	466.486	745.216	376.654	313.033	206.218	272.35	422.318	0	0	0	0	0
sp|P41250|SYG_HUMAN		P41250	P41250	GARS	Glycine--tRNA ligase	1	0	0	0								No	1	2.0965	0.705622	1.97711	1.52152	0.536331	1.36742											127.816	60.9664	158.076	224.023	327.2	165.495	130.223	85.5877	116.781	217.741	0	0	0	0	0
sp|O00231-2|PSD11_HUMAN		O00231-2	O00231	PSMD11	Isoform 2 of 26S proteasome non-ATPase regulatory subunit 11	1	0	0	0	M					Nuc		No	1	1.8125	1.13303	1.64721	1.19429	1.06994	1.37139											36.0001	19.8622	56.2209	49.6201	106.011	64.3578	38.1498	31.9434	44.2084	41.3187	0	0	0	0	0
sp|P54920|SNAA_HUMAN		P54920	P54920	NAPA	Alpha-soluble NSF attachment protein	1	0	0	0	M							No	1	2.01022	0.827727	1.85998	1.4107	0.753653	1.37246											112.043	55.7367	165.391	199.814	289.909	155.866	114.579	81.2214	121.042	160.607	0	0	0	0	0
sp|Q04637-9|IF4G1_HUMAN		Q04637-9	Q04637	EIF4G1	Isoform 9 of Eukaryotic translation initiation factor 4 gamma 1	1	0	0	0	M							No	1	2.10997	0.752839	1.54063	1.64513	0.828634	1.37544											57.7119	27.352	81.9182	108.812	156.663	101.687	62.5307	38.0097	68.3923	82.5362	0	0	0	0	0
sp|Q9NZN3|EHD3_HUMAN		Q9NZN3	Q9NZN3	EHD3	EH domain-containing protein 3	1	0	0	0	M					Nuc		No	1	1.9093	0.786452	2.04055	1.2786	0.868759	1.37673											116.571	61.0544	173.54	220.662	322.144	157.871	113.492	88.7625	134.277	154.562	0	0	0	0	0
sp|Q70UQ0-4|IKIP_HUMAN		Q70UQ0-4	Q70UQ0	IKBIP	Isoform 4 of Inhibitor of nuclear factor kappa-B kinase-interacting protein	1	0	0	0	M							No	1	1.84656	0.947374	1.72287	1.46736	0.923111	1.38145											206.246	111.692	300.894	317.609	502.084	291.423	212.804	145.025	225.715	244.516	0	0	0	0	0
[truncated: 102 more rows]
[truncated: 25 more columns]

## Sheet: Plotter
Enter gene symbol:		Gene symbol looked up:		Description:
[truncated: 25 more rows]

## Sheet: Aliases
Count	Uniprot-S	Aliases	Gene Symbol	Aliases - Downloaded from Uniprot, with additional aliases manually annotated								Is it a gene symbol?	1		If not	#N/A		Use	TMEM123
[truncated: 1,594 more rows]
[truncated: 10 more columns]
