# Supplementary material for: Comparative Cell Surface Proteomic Analysis of the Primary Human T Cell and Monocyte Responses to Type I Interferon
Source: Front Immunol. 2021 Feb 8;12:600056. doi: 10.3389/fimmu.2021.600056 (PMC7897682; doi:10.3389/fimmu.2021.600056)
Supplement: Supplementary file 6 [file Table_5.xlsx]

## Sheet: S5A - Sample Labelling
Details of TMT labelling for each experiment
+IFN' indicates the sample was stimulated overnight with IFNa2a
Remaining samples are unstimulated
Cell Type:	Thp-1	CD14+ Monocytes	CD4+ T cells	CD4+ T cells	Pan Monocytes
Experiment: (further details of each in Dataset S5B)	2x single shot	3x single shot, 6x fractions	6plex single shot	10plex single shot, 6x 10plex fractions	2x single shot
TMT label
126	-	Donor 1 + IFN	Donor 6 + IFN	Donor 6 + IFN	-
127N	-	Donor 1	Donor 6	Donor 6	-
127C	-	Donor 2 + IFN	-	Donor 7 + IFN	Donor 11 + IFN
128N	-	Donor 2	Donor 7 + IFN	Donor 7	-
128C	-	Donor 3 + IFN	-	Donor 8 + IFN	Donor 11
129N	-	Donor 3	Donor 7	Donor 8	-
129C	Thp-1 + IFN	Donor 4 + IFN	-	Donor 9 + IFN	Donor 12 + IFN
130N	-	Donor 4	Donor 8 + IFN	Donor 9	-
130C	Thp-1	Donor 5 + IFN	-	Donor 10 + IFN	Donor 12
131N	-	Donor 5	Donor 8	Donor 10	-

## Sheet: S5B - Mass Spec Runs
Raw File Name	Cell Type	Single Shot or Fraction	Run Length	Instrument	Spectral Counts Category and S:N Threshold
THP1_SingleShot_1	THP-1	Single Shot	110	Fusion	THP-1, S:N 100
THP1_SingleShot_2	THP-1	Single Shot	180	Fusion
PanMonocytes_SingleShot_1	Primary Pan-Monocytes	Single Shot	110	Fusion	Pan-Monocytes, S:N 100
PanMonocytes_SingleShot_2	Primary Pan-Monocytes	Single Shot	180	Fusion
CD4_6plex_SingleShot	Primary CD4+ T cells	Single Shot	180	Fusion	T cells 6 plex single shot, S:N 150
CD4_10plex_SingleShot	Primary CD4+ T cells	Single Shot	80	Lumos - gradient 1	T cells 10 plex single shot, S:N 250
CD4_10plex_frac1	Primary CD4+ T cells	Fraction	190	Fusion	T cells 10 plex fractions, S:N 250
CD4_10plex_frac2	Primary CD4+ T cells	Fraction	190	Fusion
CD4_10plex_frac3	Primary CD4+ T cells	Fraction	190	Fusion
CD4_10plex_frac4	Primary CD4+ T cells	Fraction	190	Fusion
CD4_10plex_frac5	Primary CD4+ T cells	Fraction	190	Fusion
CD4_10plex_frac6	Primary CD4+ T cells	Fraction	190	Fusion
Monocytes_SingleShot_1h	Primary CD14+ Monocytes	Single Shot	80	Lumos - gradient 2	Monocytes 1h single shot, S:N 250
Monocytes_SingleShot_2h	Primary CD14+ Monocytes	Single Shot	135	Fusion	Monocytes 2h single shot, S:N 250
Monocytes_SingleShot_3h	Primary CD14+ Monocytes	Single Shot	210	Lumos - gradient 3	Monocytes 3h single shot, S:N 250
Monocytes_frac1	Primary CD14+ Monocytes	Fraction	135	Fusion	Monocytes fractions, S:N 250
Monocytes_frac2	Primary CD14+ Monocytes	Fraction	135	Fusion
Monocytes_frac3	Primary CD14+ Monocytes	Fraction	135	Fusion
Monocytes_frac4	Primary CD14+ Monocytes	Fraction	135	Fusion
Monocytes_frac5	Primary CD14+ Monocytes	Fraction	135	Fusion
Monocytes_frac6	Primary CD14+ Monocytes	Fraction	135	Fusion
Gradients for Orbitrap Fusion Lumos
1	40°C; 3-40% B over 55 minutes, followed by a 5 min wash at 95% B and equilibration at 3% B for 10 minutes
2	55°C; 3-7% B over 3 minutes, 7-37% over 54 minutes followed by 2 minutes wash at 95% B and equilibration at 3% B for 15 minutes
3	55°C: 3-7% B over 3 minutes, 7-37% B over 176 minutes followed by a 4 minute wash at 95% B and equilibration at 3% B for 15 minutes
